# Supplementary material for: Evolution of SL-RNA Genes and Their Splicing Targets in Parasitic Flatworms
Source: Mol Biol Evol. 2025 Sep 23;42(11):msaf228. doi: 10.1093/molbev/msaf228 (PMC12582326; doi:10.1093/molbev/msaf228)
Supplement: msaf228_Supplementary_Data [file msaf228_supplementary_data.zip]

Archive with 16 entries (16 files):
- Supplementary Figure 1 - 24052025.pdf
- Supplementary Figure 2 - 24052025.pdf
- Supplementary Figure 3 - 24052025.pdf
- Supplementary Figure 4 - 24052025.pdf
- Supplementary Figure 5 - 24052025.pdf
- Supplementary File 1.pdf
- Supplementary File 10 - 14082025.pdf
- Supplementary File 2.pdf
- Supplementary File 3.pdf
- Supplementary File 4.pdf
- Supplementary File 5 - 10032025.pdf
- Supplementary File 6 - 08082025.pdf
- Supplementary File 7 - 14082025.pdf
- Supplementary File 8 - 14082025.pdf
- Supplementary File 9 - 14082025.pdf
- Supplementary_Tables.xlsx
