# Supplementary material for: Evolution of SL-RNA Genes and Their Splicing Targets in Parasitic Flatworms
Source: Mol Biol Evol. 2025 Sep 23;42(11):msaf228. doi: 10.1093/molbev/msaf228 (PMC12582326; doi:10.1093/molbev/msaf228)
Supplement: msaf228_Supplementary_Data [file msaf228_supplementary_data.zip › Supplementary_Tables.xlsx]

## Sheet: Supplementary Table 1
	Supplementary Table 1: List of known SL sequences from Platyhelminthes and the source paper where they were initially reported. Species marked with an "*" were not used for SL TAG definition due to ambiguous nucleotides in their last 15 bases.
	Grupo	Especie	ID	Sequence	Source
	Cestoda	Echinococcus granulosus	Egr.SL	CACCGTTAATCGGTCCTTACCTTGCAATTTTGTATG	Brehm K, Jensen K, Frosch M. mRNA trans-splicing in the human parasitic cestode Echinococcus multilocularis. J Biol Chem. 2000 Dec 8;275(49):38311-8. doi: 10.1074/jbc.M006091200. PMID: 10973970.
		Echinococcus multilocularis	Emu.SL1	CACCGTTAATCGGTCCTTACCTTGCAGTTTTGTATG
			Emu.SL2a	CTACCGATAAATCGGTCCTTGCCTGCACTCTTGTATG	Tsai IJ, Zarowiecki M, Holroyd N, Garciarrubio A, Sánchez-Flores A, Brooks KL, Tracey A, Bobes RJ, Fragoso G, Sciutto E, Aslett M, Beasley H, Bennett HM, Cai X, Camicia F, Clark R, Cucher M, De Silva N, Day TA, Deplazes P, Estrada K, Fernández C, Holland PWH, Hou J, Hu S, Huckvale T, Hung SS, Kamenetzky L, Keane JA, Kiss F, Koziol U, Lambert O, Liu K, Luo X, Luo Y, Macchiaroli N, Nichol S, Paps J…
			Emu.SL2b	CTACCGATAAATCGGTCCTTGCCTGCACTTTTGTATG
			Emu.SL2c	GTTACCGATAAATCGGTCCTTACCTGCACTTTTGTATG
			Emu.SL2d	GTTACCGATAAATCGGTCCTTACCTGCACTTCTGTATG
		Taenia solium	Tso.SL	CACCGTTAATCGGTCCTTACCTTGCAATTTTGTATG	Brehm K, Hubert K, Sciutto E, Garate T, Frosch M. Characterization of a spliced leader gene and of trans-spliced mRNAs from Taenia solium. Mol Biochem Parasitol. 2002 Jun;122(1):105-10. doi: 10.1016/s0166-6851(02)00074-9. PMID: 12076776.
		Hymenolepis microstoma	Hmi.SL1	CACCGATTATCGGTCTTACCATAAAACTTGTATG	Olson PD, Tracey A, Baillie A, James K, Doyle SR, Buddenborg SK, Rodgers FH, Holroyd N, Berriman M. Complete representation of a tapeworm genome reveals chromosomes capped by centromeres, necessitating a dual role in segregation and protection. BMC Biol. 2020 Nov 9;18(1):165. doi: 10.1186/s12915-020-00899-w. PMID: 33167983; PMCID: PMC7653826.
			Hmi.SL2	TACCGTTTACCGGTCTTACCTTGCAATTTTTGTATG
			Hmi.SL3	ACCGGATAATCGGTCTTACTGTACTAACTTGTATG
			Hmi.SL4	ACCGTTTTGCGGTCTTGCCATAAAGTTTGTATG	Calvelo J, Brehm K, Iriarte A, Koziol U. Trans-splicing in the cestode Hymenolepis microstoma is constitutive across the life cycle and depends on gene structure and composition. Int J Parasitol. 2023 Feb;53(2):103-117. doi: 10.1016/j.ijpara.2022.11.006. Epub 2023 Jan 5. PMID: 36621599.
	Trematoda	Fasciola hepatica	Fas.SL	AACCTTAACGGTTCTCTGCCCTGTATATTAGTGCATG	Davis RE, Singh H, Botka C, Hardwick C, Ashraf el Meanawy M, Villanueva J. RNA trans-splicing in Fasciola hepatica. Identification of a spliced leader (SL) RNA and SL sequences on mRNAs. J Biol Chem. 1994 Aug 5;269(31):20026-30. PMID: 8051087.
		Opisthorchis felineus*	Ofe.SL	ACCTATACGGTTCTCTGCCGTGTRWATTAGTGCATG	Ershov NI, Mordvinov VA, Prokhortchouk EB, Pakharukova MY, Gunbin KV, Ustyantsev K, Genaev MA, Blinov AG, Mazur A, Boulygina E, Tsygankova S, Khrameeva E, Chekanov N, Fan G, Xiao A, Zhang H, Xu X, Yang H, Solovyev V, Lee SM, Liu X, Afonnikov DA, Skryabin KG. New insights from Opisthorchis felineus genome: update on genomics of the epidemiologically important liver flukes. BMC Genomics. 2019 May 2…
		Clonorchis sinensis*	Csi.SL	ACCTATACGGTTCTSTGCCGTGTRWATTAGTGCATG
		Opisthorchis viverrini*	Ovi.SL	ACCTATACGGTTCTCTGCCGTGTAWATTAGTGCATG
		Schistosoma mansoni	Sma.SL	AACCGTCACGGTTTTACTCTTGTGATTTGTTGCATG	Rajkovic A, Davis RE, Simonsen JN, Rottman FM. A spliced leader is present on a subset of mRNAs from the human parasite Schistosoma mansoni. Proc Natl Acad Sci U S A. 1990 Nov;87(22):8879-83. doi: 10.1073/pnas.87.22.8879. PMID: 2247461; PMCID: PMC55063.
		Haematolechus sp.	Hae.SL	TACTATACGGGTTCTCTGCCGGTGTATCAGTGCATG	Davis RE. Surprising diversity and distribution of spliced leader RNAs in flatworms. Mol Biochem Parasitol. 1997 Jul;87(1):29-48. doi: 10.1016/s0166-6851(97)00040-6. Erratum in: Mol Biochem Parasitol 1997 Dec 1;90(1):395-7. PMID: 9233671.
		Stephanostomum sp.	Ste.SL	ACCTATACGGTTCTCCTGCCGTGTATATTAGTGCATG

## Sheet: Supplementary Table 2
	Supplementary Table 2: Summary of the genomic and transcriptomic data utilized in this work. Data retrieved from WormBase ParaSite (version 15) on January 6, 2021.
	Species	Genome Bioproject ID	Genome Assembly ID	# Chromosome // Scaffold // Contigs	Genome size (Kb)	N50 (Kb)	Nº Annotated genes	RNA-seq Bioproject ID
	Echinococcus granulosus	PRJEB121	GCA_000524195.1	1288	114538	5228.74	10245	PRJNA254535
	Echinococcus multilocularis	PRJEB122	GCA_000469725.3	1217	114963	13762.5	10663	PRJNA254535
	Hymenolepis diminuta	PRJEB30942	GCA_902177915.1	719	177074	2331.36	15165	PRJNA546293
	Hymenolepis microstoma	PRJEB124	GCA_000469805.3	7	168943	25815.3	10139	PRJNA637398
	Mesocestoides corti	PRJEB510	GCA_900604375.1	7068	117182	65.88	14704	PRJNA433559
	Schistocephalus solidus	PRJEB527	GCA_900618435.1	56778	539425	31.582	20228	PRJNA304161
	Sparganum proliferum	PRJEB35374	GCA_902702955.1	7388	653387	1241.5	23043	PRJDB8966
	Spirometra erinaceieuropaei	PRJEB1202	GCA_000951995.1	482396	1.25872e+06	4.636	39557	PRJDB8967
	Taenia asiatica	PRJNA299871	GCA_001693035.2	6900	168679	342.42	13322	PRJNA299871
	Taenia multiceps	PRJNA307624	GCA_001923025.3	738	240611	44815.6	12890	PRJNA307624
	Taenia saginata	PRJNA71493	GCA_001693075.2	3626	169104	586.235	13161	PRJNA71493
	Taenia solium	PRJNA170813	GCA_001870725.1	11237	122394	68.027	12467	PRJNA328007
	Clonorchis sinensis	PRJNA386618	GCA_003604175.1	2776	562769	1628.76	13489	PRJNA386618
	Fasciola gigantica	PRJNA230515	GCA_006461475.1	16040	1.12775e+06	179.164	12669	PRJNA230515
	Fasciola hepatica	PRJEB25283	GCA_900302435.1	2816	1.20365e+06	1903.23	9732	PRJEB6948
	Fasciolopsis buski	PRJNA284521	GCA_008360955.1	11829	748158	180.478	11837	PRJNA212796
	Opisthorchis felineus	PRJNA413383	GCA_004794785.1	13306	679246	621.022	11427	PRJNA257351
	Paragonimus heterotremus	PRJNA284523	GCA_013368495.1	27557	841211	92.457	13625	PRJNA284523
	Paragonimus westermani	PRJNA454344	GCA_008508345.1	30456	922850	135.171	12783	PRJNA219632
	Schistosoma bovis	PRJNA451066	GCA_003958945.1	4774	373478	202.989	11576	PRJNA491632
	Schistosoma haematobium	PRJNA78265	GCA_000699445.2	666	371394	4779.87	9431	PRJNA491632
	Schistosoma japonicum	PRJNA520774	GCA_006368765.1	1789	369901	1093.99	10089	PRJNA579703
	Schistosoma mansoni	PRJEA36577	GCA_000237925.4	320	409579	50458.5	9896	PRJNA361136
	Trichobilharzia regenti	PRJEB4662	GCA_900618515.1	188369	701762	7.696	14478	PRJNA292737

## Sheet: Supplementary Table 3
	Supplementary Table 3: Summary of the structural features and metrics for the SL-RNAs identified in this work. For each SL-RNA, the species where it was found, the number of coding loci identified, length, GC% content, SL TAG, Donor site, sequence of the SM-like site, structure type (see Figure 2 in the main text), and the secondary structure stability metrics estimated by RNAfold are indicated a…
	SL-RNA ID	Species genome	Nº Loci	Length	GC%	SL TAG	Donor Site	SM like sequence	Structure Type	Structure stability metrics estimated by RNAfold						Ensemble Diversity
										MFE Energy	Centroid Energy	Centroid Distance	MEA energy	MEA Value	MFE Structure Frequency
	Unique_SL_1	Clonorchis sinensis	2	86	46.51	Trematoda_E	ACGGU	AAUUCUUUGG	Tre_14	-29.3	-29.3	1.96	-29.3	82.39	0.170872	3.16
	Unique_SL_2	Echinococcus multilocularis	1	99	54.55	Cestoda_J	AUGGU	AGUAUUUGG	Ces_1	-33	-33	1.63	-33	95.93	0.239917	2.64
	Unique_SL_3	Echinococcus multilocularis	3	99	54.55	Cestoda_J	AUGGU	AGUAUUUGG	Ces_3	-27.7	-27.6	3.69	-24.2	92.46	0.107599	5.75
	Unique_SL_4	Echinococcus multilocularis	3	99	53.54	Cestoda_J	AUGGU	AGUAUUUGG	Ces_1	-34	-34	1.62	-34	95.96	0.24277	2.61
	Unique_SL_5	Echinococcus multilocularis	1	99	55.56	Cestoda_I	AUGGU	AGUAUUUGG	Ces_3	-27.7	-27.6	3.69	-24.2	92.46	0.10759	5.76
	Unique_SL_6	Echinococcus multilocularis	1	99	54.55	Cestoda_K	AUGGU	AGUAUUUGG	Ces_1	-34	-34	1.62	-34	95.96	0.242932	2.61
	Unique_SL_7	Echinococcus multilocularis	6	99	55.56	Cestoda_I	AUGGU	AGUAUUUGG	Ces_1	-33	-33	1.63	-33	95.93	0.239908	2.64
	Unique_SL_8	Echinococcus multilocularis	55	102	52.94	Cestoda_H	AUGGU	AGUAUUUGG	Outlier1	-35.2	-35.2	2.51	-35.2	98.15	0.358508	4.56
	Unique_SL_9	Echinococcus multilocularis	1	102	51.96	Cestoda_H	AUGGU	CAUUAUUUGG	Outlier1	-35.2	-35.2	2.4	-35.2	98.29	0.364963	4.37
	Unique_SL_10	Echinococcus multilocularis	6	102	53.92	Cestoda_H	AUGGU	AGUAUUUGG	Outlier1	-35.6	-35.6	2.38	-35.6	98.05	0.234522	4.04
	Unique_SL_11	Echinococcus multilocularis	1	102	55.88	Cestoda_H	AUGGU	AGUAUUUGG	Outlier3	-36.5	-34.2	15.43	-36.5	80.65	0.149591	18.1
	Unique_SL_12	Echinococcus multilocularis	4	102	52.94	Cestoda_H	AUGGU	AGUAUUUGG	Outlier4	-39.8	-39.8	1.07	-39.8	100.19	0.49099	1.97
	Unique_SL_13	Fasciola gigantica; Fasciola hepatica	5	85	47.06	Trematoda_A	AUGGU	CAUUAUUUGG	Tre_17	-26.1	-26.1	1.41	-26.1	82.69	0.307803	2.1
	Unique_SL_14	Fasciola gigantica	1	86	46.51	Trematoda_A	AUGGU	CAUUAAUUUGG	Tre_17	-26.1	-26.1	1.41	-26.1	83.69	0.307828	2.1
	Unique_SL_15	Hymenolepis diminuta	3	89	50.56	Cestoda_D	AUGGU	AAUUGUUUGG	Ces_5	-30.8	-30.8	2.63	-30.8	84.92	0.34812	4.29
	Unique_SL_16	Hymenolepis microstoma	2	90	45.56	Cestoda_D	AUGGU	AAUUAUUUGG	Ces_5	-28.6	-28.6	4.46	-28.6	82.92	0.289512	7.31
	Unique_SL_17	Opisthorchis felineus	6	86	51.16	Trematoda_G	AUGGU	AAUUCUUUGG	Tre_16	-28.2	-28.2	1.01	-28.2	83.99	0.3281	1.57
	Unique_SL_18	Schistosoma bovis	1	81	41.98	Trematoda_B	AUGCU	AGUUUUCUUUGG	Tre_3	-14.3	-14.3	2.04	-14.3	77.23	0.178051	3.09
	Unique_SL_19	Schistosoma bovis; Schistosoma haematobium; Schistosoma mansoni	113	81	45.68	Trematoda_B	AUGGU	AGUUUUCUUUGG	Tre_1	-15.8	-15.7	4.36	-15.7	74.5	0.0620002	6.01
	Unique_SL_20	Schistosoma haematobium	1	81	45.68	Trematoda_B	AUGCU	AGUUUUCUUUGG	Tre_4	-18.2	-18.2	2.6	-18.2	76.41	0.107698	3.45
	Unique_SL_21	Schistosoma japonicum	1	81	48.15	Trematoda_B	AUGGU	GCUUUCUUUUGC	Tre_1	-15.8	-15.7	5.41	-15.7	72.45	0.0356814	7.71
	Unique_SL_22	Schistosoma japonicum	1	80	47.5	Trematoda_B	AUGGU	GCUUUCUUUGC	Tre_1	-15.8	-15.7	4.99	-15.7	72.26	0.0429947	6.89
	Unique_SL_23	Schistosoma japonicum	1	82	48.78	Trematoda_B	AUGGU	GCUUUCUUUGC	Tre_2	-14.2	-14.1	6.39	-14.1	72.13	0.0315815	9.37
	Unique_SL_24	Schistosoma japonicum	11	81	48.15	Trematoda_B	AUGGU	AGCUUUCUUUGC	Tre_1	-15.8	-15.7	5.01	-15.7	73.22	0.0420719	6.93
	Unique_SL_25	Schistosoma mansoni	1	78	46.15	Trematoda_D	AUGGU	AGUUUUCUUUGG	Tre_6	-14.9	-14.8	4.17	-14.8	72	0.075037	5.95
	Unique_SL_26	Sparganum proliferum; Spirometra erinaceieuropaei	4	92	53.26	Cestoda_M	AUGGU	AGUCUUUGG	Ces_10	-35.1	-35.1	0.62	-35.1	90.94	0.724878	1.2
	Unique_SL_27	Sparganum proliferum;Spirometra erinaceieuropaei	3	92	51.09	Cestoda_P	AUGGU	AGUCUUUGG	Ces_11	-31	-31	0.93	-31	90.33	0.515941	1.71
	Unique_SL_28	Taenia asiatica; Taenia multiceps	28	102	52.94	Cestoda_A	AUGGU	AGUAUUUGG	Ces_12	-36.1	-36.1	2.32	-36.1	97.95	0.2916	4.14
	Unique_SL_29	Taenia multiceps	1	101	52.48	Cestoda_A	AUGGU	AGUAUUUGG	Ces_13	-31.5	-31.5	5.9	-31.5	91.33	0.200027	9.55
	Unique_SL_30	Taenia multiceps	1	99	53.54	Cestoda_A	AUGGU	AGUUUGG	Ces_12	-36.1	-36.1	3.33	-36.1	93.42	0.25687	5.64
	Unique_SL_31	Taenia saginata	1	102	52.94	Cestoda_A	AUGGU	GAAUUUGG	Ces_12	-36.1	-36.1	3.15	-36.1	96.51	0.249304	5.44
	Unique_SL_32	Clonorchis sinensis	1	86	50	Trematoda_A	AUGGU	AAUUCUUUGG	Tre_15	-30.7	-30.7	0.68	-30.7	84.65	0.524513	1.25
	Unique_SL_33	Echinococcus granulosus	1	102	53.92	Cestoda_B	AUGGU	AGUAUUUGG	Outlier2	-30.6	-30.6	4.77	-30.4	93.48	0.0485357	8.17
	Unique_SL_34	Echinococcus granulosus	1	100	51	Cestoda_A	AUGGU	AGUAUUUGG	Ces_2	-35.8	-35.8	1.46	-35.8	97.2	0.264306	2.4
	Unique_SL_35	Fasciola gigantica	1	86	46.51	Trematoda_A	AUGGU	CAUUAUUUGG	Tre_19	-22.3	-22.2	2.9	-22.2	81.08	0.145909	4.09
	Unique_SL_36	Fasciola gigantica	1	85	47.06	Trematoda_A	AUGGU	CAUUAUUUGG	Tre_18	-24.2	-24.2	1.65	-24.2	82.33	0.328069	2.52
	Unique_SL_37	Fasciola hepatica	1	85	48.24	Trematoda_A	AUGGC	CAUUAUUUGG	Tre_17	-28.1	-28.1	1.38	-28.1	82.76	0.316589	2.04
	Unique_SL_38	Fasciolopsis buski	1	85	44.71	Trematoda_A	AUGGU	CAUUAUUUGG	Tre_20	-22.6	-22.6	2.16	-22.6	81.35	0.22057	3.41
	Unique_SL_39	Fasciolopsis buski	2	85	44.71	Trematoda_F	AUGGU	CAUUAUUUGG	Tre_20	-22.6	-22.6	2.39	-22.6	81.08	0.228367	3.93
	Unique_SL_40	Hymenolepis diminuta	1	103	48.54	Cestoda_G	AUGGU	GAUUCUUUGG	Ces_4	-36.3	-36.3	1.36	-36.3	100.52	0.293531	2.09
	Unique_SL_41	Hymenolepis diminuta	1	98	50	Cestoda_N	AUGGU	AGUUUUUGG	Ces_6	-33.5	-33.5	4.53	-33.5	90.17	0.145931	5.9
	Unique_SL_42	Hymenolepis microstoma	1	96	48.96	Cestoda_E	AUGGU	ACUUUUUGG	Ces_7	-34.5	-34.5	0.76	-34.5	94.58	0.606063	1.44
	Unique_SL_43	Hymenolepis microstoma	1	89	48.31	Cestoda_F	AUGGU	AAUUGUUUGG	Outlier5	-26.6	-24.3	6.31	-22.3	78.87	0.146423	8.2
	Unique_SL_44	Hymenolepis microstoma	1	103	46.6	Cestoda_G	AUGGU	AAUUCUUUGG	Ces_8	-34.7	-34.7	5.63	-34.7	93.8	0.261825	8.6
	Unique_SL_45	Mesocestoides corti	1	91	46.15	Cestoda_L	AUGGU	AAUUUGG	Ces_9	-33.8	-31.3	3.21	-33.4	85.83	0.20615	4.23
	Unique_SL_46	Mesocestoides corti	1	91	51.65	Cestoda_O	AUGGU	AGUGUUUGG	Ces_9	-29.9	-27.4	4.04	-29.5	84.28	0.12418	5.48
	Unique_SL_47	Paragonimus heterotremus	1	86	41.86	Trematoda_H	AUGGU	AAUUAUUUGG	Tre_22	-26.5	-26.5	2.68	-26.5	81.21	0.181808	3.75
	Unique_SL_48	Schistosoma bovis	1	81	44.44	Trematoda_I	AUAGU	AGUUUUCUUUGG	Tre_1	-15.8	-15.7	3.75	-15.7	75.41	0.093837	5.29
	Unique_SL_49	Schistosoma bovis	2	81	44.44	Trematoda_B	AUGGU	AGUUUUCUUUGG	Tre_1	-16	-10	12.81	-15.7	62.56	0.066107	18.54
	Unique_SL_50	Schistosoma haematobium	1	80	45	Trematoda_B	AUGGU	AGUUUUUUUGG	Outlier6	-12.5	-12.5	6.72	-7.6	69.4	0.0890971	10.35
	Unique_SL_51	Schistosoma japonicum	1	81	43.21	Trematoda_J	AUGGU	GGUUUCUUUGC	Tre_5	-16.8	-15.5	4.67	-16.7	74.11	0.0456033	6.16
	Unique_SL_52	Schistosoma japonicum	1	81	43.21	Trematoda_B	AUGGU	GCUUUCUUUGA	Tre_1	-15.8	-15.7	6	-15.7	71.95	0.0471678	8.93
	Unique_SL_53	Schistosoma japonicum	1	80	43.75	Trematoda_B	AUGGU	GCUUUCUUAG	Tre_1	-15.8	-15.7	4.46	-15.7	73.3	0.0600616	6.2
	Unique_SL_54	Schistosoma mansoni	1	81	41.98	Trematoda_B	AUGGU	AGUUUUCUUUGG	Tre_9	-11.4	-7.2	11.02	-11	64.91	0.0302325	15.54
	Unique_SL_55	Schistosoma mansoni	1	81	43.21	Trematoda_B	AUGGU	AGUUUUCUUUGG	Tre_10	-19.6	-16.5	2.86	-19.6	76.31	0.121699	3.4
	Unique_SL_56	Schistosoma mansoni	1	81	43.21	Trematoda_C	AUGGU	AGUUUUCUUUGG	Tre_1	-15.8	-15.7	4.31	-15.7	74.57	0.0626158	5.91
	Unique_SL_57	Schistosoma mansoni	1	81	44.44	Trematoda_B	AUGGU	AGUUUCUUUUGG	Tre_7	-12.7	-2.9	14.52	-8.9	58.88	0.0751906	19.79
	Unique_SL_58	Schistosoma mansoni	1	81	45.68	Trematoda_B	AUGGU	AGUUUUCUUUGG	Tre_8	-19.4	-17.6	10.13	-19.3	65.79	0.0315264	12.53
	Unique_SL_59	Spirometra erinaceieuropaei	1	92	50	Cestoda_P	AUGGU	AGUCUUUGG	Ces_11	-31	-31	0.7	-31	90.72	0.585917	1.31
	Unique_SL_60	Taenia asiatica; Taenia saginata	2	95	48.42	Cestoda_C	AUGGU	UAUUGUUUGG	Outlier7	-31.3	-28.4	5.9	-31.3	84.33	0.115004	8.36
	Unique_SL_61	Taenia multiceps	1	95	51.58	Cestoda_C	AUGGU	CAUUGUUUGG	Outlier8	-32.9	-28.4	7.88	-27.5	81.59	0.108364	11.74
	Unique_SL_62	Taenia saginata	1	101	53.47	Cestoda_Q	AUGGU	AGUAUUUGG	Ces_15	-29.3	-29.3	5.34	-29.3	91.64	0.0820763	7.49
	Unique_SL_63	Taenia solium	1	102	57.84	Cestoda_Q	AUGGU	AGUAUUUGG	Ces_16	-40	-40	1.43	-40	99.5	0.388163	2.48
	Unique_SL_64	Taenia solium	1	100	52	Cestoda_R	AUGGU	UAUUCUUUGG	Outlier9	-34	-33.1	5.61	-33.1	90.27	0.0444303	8.22
	Unique_SL_65	Trichobilharzia regenti	1	81	43.21	Trematoda_C	AUGGU	CAUUAUUUGG	Tre_1	-16.1	-16	4.45	-16	74.29	0.0595291	6.18
	Unique_SL_66	Trichobilharzia regenti	1	81	45.68	Trematoda_C	AUGGU	CAUUAUUUGG	Tre_1	-15.8	-15.8	3.84	-15.8	75.1	0.08308	5.52
	Unique_SL_67	Trichobilharzia regenti	1	81	43.21	Trematoda_C	AUGGU	CAUUAUUUGG	Tre_1	-15.8	-15.7	4.63	-15.7	73.94	0.0556683	6.52
	Unique_SL_68	Trichobilharzia regenti	1	81	45.68	Trematoda_C	AUGGU	CAUUAUUUGG	Tre_1	-14	-13.9	4.57	-13.9	74.08	0.0566956	6.4
	Unique_SL_69	Trichobilharzia regenti	1	81	40.74	Trematoda_K	AUGGU	CAUUAUUUGG	Tre_12	-16.9	-14.8	2.28	-16.9	77.19	0.318283	3.16
	Unique_SL_70	Trichobilharzia regenti	1	81	43.21	Trematoda_C	AUGGU	CAUUAUUUGG	Tre_1	-15.8	-15.7	4.69	-15.7	73.82	0.054659	6.61
	Unique_SL_71	Trichobilharzia regenti	1	81	48.15	Trematoda_C	AUGGU	CAUUAUUUGG	Tre_1	-15.8	-15.7	4.32	-15.7	74.56	0.0621128	5.92
	Unique_SL_72	Echinococcus granulosus (AJ292377.1)	NA	102	51.96	Cestoda_A	AUGGU	AGUAUUUGG	Outlier1	-36.1	-36.1	6.4	-36.1	93.02	0.312976	10.64
	Unique_SL_73	Haematolechus sp. (U83578.1)	NA	90	46.67	Trematoda_H	AUGGU	GAUUAUUUGG	Tre_21	-27.8	-27.8	2.38	-27.8	85.83	0.299159	3.46
	Unique_SL_74	Stephanostomum sp. (U83576.1)	NA	86	41.86	Trematoda_A	AUGGU	AAUUCUUUGG	Tre_13	-30.2	-30.2	0.58	-30.2	84.87	0.64453	1.08
	Unique_SL_75	Schistosoma mansoni (rajko.90nt.slRNA-45.1.1)	NA	81	46.91	Trematoda_B	AUGGU	AGUUUUCUUUGG	Tre_11	-16.2	-16.2	7.19	-16.2	70.68	0.186595	11.44

## Sheet: Supplementary Table 4
	Supplementary Table 4: Location of all putative Spliced Leader loci considered in this work. For each locus, its location, SL-TAG, and detection method (SLFinder [SLF], BLAST with known sequences [BL], and Recovery BLAST [RBL]), is indicated. Loci marked with an "*" were located too close to the contig boundary and were discarded. Additionally, information for pre-filters is shown for each putati…
	Species	Loci ID	Potential SL-RNA Information						SL-RNA Selection				SL-RNA Structure and sequence information
			Detection method	Chromosome//Scaffold//Contig	Strand	Search - Start	Search - End	SL-TAG	Unknwon Bases (N)	Repeats in proximity	CD-HIT Cluster	TreeCluster	SL-RNA Type	Refined - Start	Refined - End	Hairpin Structure
	Echinococcus granulosus	Def_Loci-1	RBL	pathogen_EgG_contig_0167	plus	4982	5140	NA	0	NA	NA	NA	NA	NA	NA	NA
	Echinococcus granulosus	Def_Loci-2	RBL	pathogen_EgG_scaffold_0004	minus	8769881	8770029	Cestoda_B	0	NA	NA	NA	Unique_SL-33	8769903	8770004	Outlier2
	Echinococcus granulosus	Def_Loci-3	SLF+BL	pathogen_EgG_scaffold_0070	plus	33919	34059	Cestoda_A	0	NA	NA	Ces_Tree_clus-1	Unique_SL-34	33925	34024	Ces_2
	Echinococcus multilocularis	Def_Loci-1	SLF+BL	pathogen_EMU_contig_0060	minus	1107	1247	Cestoda_H	0	NA	Ces_cdhit_Clus-57	Ces_Tree_clus-1	Unique_SL-8	1140	1241	Outlier1
	Echinococcus multilocularis	Def_Loci-2	SLF+BL	pathogen_EMU_contig_0060	minus	2621	2761	Cestoda_H	0	NA	Ces_cdhit_Clus-57	NA	Unique_SL-8	2654	2755	Outlier1
	Echinococcus multilocularis	Def_Loci-3	SLF+BL	pathogen_EMU_contig_0060	minus	4125	4265	Cestoda_H	0	NA	Ces_cdhit_Clus-57	NA	Unique_SL-8	4158	4259	Outlier1
	Echinococcus multilocularis	Def_Loci-4	SLF+BL	pathogen_EMU_contig_0060	minus	5619	5759	Cestoda_H	0	NA	Ces_cdhit_Clus-57	NA	Unique_SL-8	5652	5753	Outlier1
	Echinococcus multilocularis	Def_Loci-5	SLF+BL	pathogen_EMU_contig_0060	minus	7142	7282	Cestoda_H	0	NA	Ces_cdhit_Clus-57	NA	Unique_SL-8	7175	7276	Outlier1
	Echinococcus multilocularis	Def_Loci-6	SLF+BL	pathogen_EMU_contig_0060	minus	8639	8779	Cestoda_H	0	NA	Ces_cdhit_Clus-57	NA	Unique_SL-8	8672	8773	Outlier1
	Echinococcus multilocularis	Def_Loci-7	SLF+BL	pathogen_EMU_contig_0060	minus	10139	10279	Cestoda_H	0	NA	Ces_cdhit_Clus-57	NA	Unique_SL-8	10172	10273	Outlier1
	Echinococcus multilocularis	Def_Loci-8	SLF+BL	pathogen_EMU_contig_0060	minus	11648	11788	Cestoda_H	0	NA	Ces_cdhit_Clus-57	NA	Unique_SL-8	11681	11782	Outlier1
	Echinococcus multilocularis	Def_Loci-9	SLF+BL	pathogen_EMU_contig_0060	minus	13146	13286	Cestoda_H	0	NA	Ces_cdhit_Clus-57	NA	Unique_SL-8	13179	13280	Outlier1
	Echinococcus multilocularis	Def_Loci-10	SLF+BL	pathogen_EMU_contig_0060	minus	14660	14800	Cestoda_H	0	NA	Ces_cdhit_Clus-57	NA	Unique_SL-8	14693	14794	Outlier1
	Echinococcus multilocularis	Def_Loci-11	SLF+BL	pathogen_EMU_contig_0060	minus	16066	16206	Cestoda_H	0	NA	Ces_cdhit_Clus-57	NA	Unique_SL-8	16099	16200	Outlier1
	Echinococcus multilocularis	Def_Loci-12	SLF+BL	pathogen_EMU_contig_0060	minus	17556	17696	Cestoda_H	0	NA	Ces_cdhit_Clus-57	NA	Unique_SL-9	17589	17690	Outlier1
	Echinococcus multilocularis	Def_Loci-13	SLF+BL	pathogen_EMU_contig_0060	minus	19072	19212	Cestoda_H	0	NA	Ces_cdhit_Clus-57	NA	Unique_SL-8	19105	19206	Outlier1
	Echinococcus multilocularis	Def_Loci-14	SLF+BL	pathogen_EMU_contig_0060	minus	20594	20734	Cestoda_H	0	NA	Ces_cdhit_Clus-57	NA	Unique_SL-8	20627	20728	Outlier1
	Echinococcus multilocularis	Def_Loci-15	SLF+BL	pathogen_EMU_contig_0110	plus	12772	12912	Cestoda_H	0	NA	Ces_cdhit_Clus-57	NA	Unique_SL-10	12778	12879	Outlier1
	Echinococcus multilocularis	Def_Loci-16	BL	pathogen_EMU_contig_0292	minus	1327	1482	Cestoda_J	0	NA	Ces_cdhit_Clus-0	NA	Unique_SL-2	1362	1460	Ces_1
	Echinococcus multilocularis	Def_Loci-17	BL	pathogen_EMU_contig_0292	plus	3630	3786	Cestoda_J	0	NA	Ces_cdhit_Clus-0	NA	Unique_SL-3	3653	3751	Ces_3
	Echinococcus multilocularis	Def_Loci-18	BL	pathogen_EMU_contig_0297	plus	2391	2547	Cestoda_J	0	NA	Ces_cdhit_Clus-0	NA	Unique_SL-3	2414	2512	Ces_3
	Echinococcus multilocularis	Def_Loci-19	BL	pathogen_EMU_contig_0391	minus	913	1069	Cestoda_I	0	NA	Ces_cdhit_Clus-1	Ces_Tree_clus-1	Unique_SL-7	948	1046	Ces_1
	Echinococcus multilocularis	Def_Loci-20	BL	pathogen_EMU_contig_0394	minus	13704	13859	Cestoda_J	0	LTR/Gypsy	Ces_cdhit_Clus-0	NA	Unique_SL-4	13739	13837	Ces_1
	Echinococcus multilocularis	Def_Loci-21	BL	pathogen_EMU_contig_0394	plus	14842	14999	Cestoda_J	0	NA	Ces_cdhit_Clus-0	Ces_Tree_clus-1	Unique_SL-4	14866	14964	Ces_1
	Echinococcus multilocularis	Def_Loci-22	SLF+BL	pathogen_EMU_contig_0470	minus	1597	1737	Cestoda_H	0	NA	Ces_cdhit_Clus-57	NA	Unique_SL-8	1630	1731	Outlier1
	Echinococcus multilocularis	Def_Loci-23	SLF+BL	pathogen_EMU_contig_0470	minus	3109	3249	Cestoda_H	0	NA	Ces_cdhit_Clus-57	NA	Unique_SL-8	3142	3243	Outlier1
	Echinococcus multilocularis	Def_Loci-24	BL	pathogen_EMU_contig_0642	plus	3227	3383	Cestoda_I	0	NA	Ces_cdhit_Clus-0	NA	Unique_SL-5	3250	3348	Ces_3
	Echinococcus multilocularis	Def_Loci-25	SLF+BL	pathogen_EMU_contig_0656	minus	1658	1798	Cestoda_H	0	NA	Ces_cdhit_Clus-57	NA	Unique_SL-8	1691	1792	Outlier1
	Echinococcus multilocularis	Def_Loci-26	SLF+BL	pathogen_EMU_contig_0656	minus	3174	3314	Cestoda_H	0	NA	Ces_cdhit_Clus-57	NA	Unique_SL-8	3207	3308	Outlier1
	Echinococcus multilocularis	Def_Loci-27	SLF+BL	pathogen_EMU_contig_0736	minus	409	549	Cestoda_H	0	NA	Ces_cdhit_Clus-57	NA	Unique_SL-8	442	543	Outlier1
	Echinococcus multilocularis	Def_Loci-28	SLF+BL	pathogen_EMU_contig_0736	minus	1941	2081	Cestoda_H	0	NA	Ces_cdhit_Clus-57	NA	Unique_SL-10	1974	2075	Outlier1
	Echinococcus multilocularis	Def_Loci-29	BL	pathogen_EMU_contig_0861	minus	1332	1479	Cestoda_K	0	NA	Ces_cdhit_Clus-0	NA	Unique_SL-6	1359	1457	Ces_1
	Echinococcus multilocularis	Def_Loci-30	BL	pathogen_EMU_contig_0883	minus	1498	1654	Cestoda_I	0	NA	Ces_cdhit_Clus-1	NA	Unique_SL-7	1533	1631	Ces_1
	Echinococcus multilocularis	Def_Loci-31	BL	pathogen_EMU_contig_0888	plus	6191	6347	Cestoda_I	0	NA	Ces_cdhit_Clus-1	NA	Unique_SL-7	6214	6312	Ces_1
	Echinococcus multilocularis	Def_Loci-32	SLF+BL	pathogen_EMU_contig_0912	plus	1195	1335	Cestoda_H	0	NA	Ces_cdhit_Clus-57	NA	Unique_SL-10	1201	1302	Outlier1
	Echinococcus multilocularis	Def_Loci-33	SLF+BL	pathogen_EMU_contig_0912	plus	2710	2850	Cestoda_H	0	NA	Ces_cdhit_Clus-57	NA	Unique_SL-8	2716	2817	Outlier1
	Echinococcus multilocularis	Def_Loci-34	SLF+BL	pathogen_EMU_contig_0912	plus	4241	4381	Cestoda_H	0	NA	Ces_cdhit_Clus-57	NA	Unique_SL-8	4247	4348	Outlier1
	Echinococcus multilocularis	Def_Loci-35	SLF+BL	pathogen_EMU_contig_0912	plus	5761	5901	Cestoda_H	0	NA	Ces_cdhit_Clus-57	NA	Unique_SL-8	5767	5868	Outlier1
	Echinococcus multilocularis	Def_Loci-36	SLF+BL	pathogen_EMU_contig_0912	plus	7285	7425	Cestoda_H	0	NA	Ces_cdhit_Clus-57	NA	Unique_SL-11	7291	7392	Outlier3
	Echinococcus multilocularis	Def_Loci-37	SLF+BL	pathogen_EMU_contig_0912	plus	8787	8927	Cestoda_H	0	NA	Ces_cdhit_Clus-57	NA	Unique_SL-12	8793	8894	Outlier4
	Echinococcus multilocularis	Def_Loci-38	SLF+BL	pathogen_EMU_contig_0912	plus	10293	10433	Cestoda_H	0	NA	Ces_cdhit_Clus-57	NA	Unique_SL-8	10299	10400	Outlier1
	Echinococcus multilocularis	Def_Loci-39	SLF+BL	pathogen_EMU_contig_0912	plus	11786	11926	Cestoda_H	0	NA	Ces_cdhit_Clus-57	NA	Unique_SL-8	11792	11893	Outlier1
	Echinococcus multilocularis	Def_Loci-40	SLF+BL	pathogen_EMU_contig_0912	plus	13297	13437	Cestoda_H	0	NA	Ces_cdhit_Clus-57	NA	Unique_SL-8	13303	13404	Outlier1
	Echinococcus multilocularis	Def_Loci-41	SLF+BL	pathogen_EMU_contig_0912	plus	14806	14946	Cestoda_H	0	NA	Ces_cdhit_Clus-57	NA	Unique_SL-8	14812	14913	Outlier1
	Echinococcus multilocularis	Def_Loci-42	SLF+BL	pathogen_EMU_contig_0912	plus	16310	16450	Cestoda_H	0	NA	Ces_cdhit_Clus-57	NA	Unique_SL-8	16316	16417	Outlier1
	Echinococcus multilocularis	Def_Loci-43	SLF+BL	pathogen_EMU_contig_0912	plus	17825	17965	Cestoda_H	0	NA	Ces_cdhit_Clus-57	NA	Unique_SL-8	17831	17932	Outlier1
	Echinococcus multilocularis	Def_Loci-44	SLF+BL	pathogen_EMU_contig_0912	plus	19342	19482	Cestoda_H	0	NA	Ces_cdhit_Clus-57	NA	Unique_SL-10	19348	19449	Outlier1
	Echinococcus multilocularis	Def_Loci-45	SLF+BL	pathogen_EMU_contig_0912	plus	20877	21017	Cestoda_H	0	NA	Ces_cdhit_Clus-57	NA	Unique_SL-8	20883	20984	Outlier1
	Echinococcus multilocularis	Def_Loci-46	SLF+BL	pathogen_EMU_contig_0912	plus	22381	22521	Cestoda_H	0	NA	Ces_cdhit_Clus-57	NA	Unique_SL-8	22387	22488	Outlier1
	Echinococcus multilocularis	Def_Loci-47	SLF+BL	pathogen_EMU_contig_0912	plus	23897	24037	Cestoda_H	0	NA	Ces_cdhit_Clus-57	NA	Unique_SL-8	23903	24004	Outlier1
	Echinococcus multilocularis	Def_Loci-48	SLF+BL	pathogen_EMU_contig_0912	plus	25432	25572	Cestoda_H	0	NA	Ces_cdhit_Clus-57	NA	Unique_SL-8	25438	25539	Outlier1
	Echinococcus multilocularis	Def_Loci-49	SLF+BL	pathogen_EMU_contig_0912	plus	26955	27095	Cestoda_H	0	NA	Ces_cdhit_Clus-57	NA	Unique_SL-8	26961	27062	Outlier1
	Echinococcus multilocularis	Def_Loci-50	SLF+BL	pathogen_EMU_contig_0912	plus	28478	28618	Cestoda_H	0	NA	Ces_cdhit_Clus-57	NA	Unique_SL-8	28484	28585	Outlier1
	Echinococcus multilocularis	Def_Loci-51	SLF+BL	pathogen_EMU_contig_0984	minus	86	226	Cestoda_H	0	NA	Ces_cdhit_Clus-57	NA	Unique_SL-8	119	220	Outlier1
	Echinococcus multilocularis	Def_Loci-52	SLF+BL	pathogen_EMU_contig_0984	minus	2545	2685	Cestoda_H	0	NA	Ces_cdhit_Clus-57	NA	Unique_SL-8	2578	2679	Outlier1
	Echinococcus multilocularis	Def_Loci-53	BL	pathogen_EMU_contig_1109	minus	13340	13495	Cestoda_J	0	NA	Ces_cdhit_Clus-0	NA	Unique_SL-3	13375	13473	Ces_3
	Echinococcus multilocularis	Def_Loci-54	SLF+BL	pathogen_EmW_scaffold_01	minus	16924111	16924251	Cestoda_H	0	NA	Ces_cdhit_Clus-57	NA	Unique_SL-8	16924144	16924245	Outlier1
	Echinococcus multilocularis	Def_Loci-55	SLF+BL	pathogen_EmW_scaffold_01	minus	16925608	16925748	Cestoda_H	0	NA	Ces_cdhit_Clus-57	NA	Unique_SL-8	16925641	16925742	Outlier1
	Echinococcus multilocularis	Def_Loci-56	SLF+BL	pathogen_EmW_scaffold_01	minus	16927142	16927282	Cestoda_H	0	NA	Ces_cdhit_Clus-57	NA	Unique_SL-8	16927175	16927276	Outlier1
	Echinococcus multilocularis	Def_Loci-57	SLF+BL	pathogen_EmW_scaffold_01	minus	16928649	16928789	Cestoda_H	0	NA	Ces_cdhit_Clus-57	NA	Unique_SL-8	16928682	16928783	Outlier1
	Echinococcus multilocularis	Def_Loci-58	SLF+BL	pathogen_EmW_scaffold_01	minus	16930168	16930308	Cestoda_H	0	NA	Ces_cdhit_Clus-57	NA	Unique_SL-12	16930201	16930302	Outlier4
	Echinococcus multilocularis	Def_Loci-59	SLF+BL	pathogen_EmW_scaffold_01	minus	16931671	16931811	Cestoda_H	0	NA	Ces_cdhit_Clus-57	NA	Unique_SL-10	16931704	16931805	Outlier1
	Echinococcus multilocularis	Def_Loci-60	SLF+BL	pathogen_EmW_scaffold_01	minus	16933205	16933345	Cestoda_H	0	NA	Ces_cdhit_Clus-57	NA	Unique_SL-8	16933238	16933339	Outlier1
	Echinococcus multilocularis	Def_Loci-61	SLF+BL	pathogen_EmW_scaffold_01	minus	16934706	16934846	Cestoda_H	0	NA	Ces_cdhit_Clus-57	NA	Unique_SL-12	16934739	16934840	Outlier4
	Echinococcus multilocularis	Def_Loci-62	SLF+BL	pathogen_EmW_scaffold_01	minus	16936206	16936346	Cestoda_H	0	NA	Ces_cdhit_Clus-57	NA	Unique_SL-8	16936239	16936340	Outlier1
	Echinococcus multilocularis	Def_Loci-63	SLF+BL	pathogen_EmW_scaffold_01	minus	16937711	16937851	Cestoda_H	0	NA	Ces_cdhit_Clus-57	NA	Unique_SL-8	16937744	16937845	Outlier1
	Echinococcus multilocularis	Def_Loci-64	SLF+BL	pathogen_EmW_scaffold_01	minus	16939235	16939375	Cestoda_H	0	NA	Ces_cdhit_Clus-57	NA	Unique_SL-10	16939268	16939369	Outlier1
	Echinococcus multilocularis	Def_Loci-65	SLF+BL	pathogen_EmW_scaffold_01	minus	16940748	16940888	Cestoda_H	0	NA	Ces_cdhit_Clus-57	NA	Unique_SL-8	16940781	16940882	Outlier1
	Echinococcus multilocularis	Def_Loci-66	SLF+BL	pathogen_EmW_scaffold_01	minus	16942260	16942400	Cestoda_H	0	NA	Ces_cdhit_Clus-57	NA	Unique_SL-8	16942293	16942394	Outlier1
	Echinococcus multilocularis	Def_Loci-67	SLF+BL	pathogen_EmW_scaffold_01	minus	16943751	16943891	Cestoda_H	0	NA	Ces_cdhit_Clus-57	NA	Unique_SL-8	16943784	16943885	Outlier1
	Echinococcus multilocularis	Def_Loci-68	SLF+BL	pathogen_EmW_scaffold_01	minus	16945264	16945404	Cestoda_H	0	NA	Ces_cdhit_Clus-57	NA	Unique_SL-8	16945297	16945398	Outlier1
	Echinococcus multilocularis	Def_Loci-69	SLF+BL	pathogen_EmW_scaffold_01	minus	16946757	16946897	Cestoda_H	0	NA	Ces_cdhit_Clus-57	NA	Unique_SL-12	16946790	16946891	Outlier4
	Echinococcus multilocularis	Def_Loci-70	SLF+BL	pathogen_EmW_scaffold_01	minus	16948262	16948402	Cestoda_H	0	NA	Ces_cdhit_Clus-57	NA	Unique_SL-8	16948295	16948396	Outlier1
	Echinococcus multilocularis	Def_Loci-71	SLF+BL	pathogen_EmW_scaffold_01	minus	16951734	16951874	Cestoda_H	0	NA	Ces_cdhit_Clus-57	NA	Unique_SL-8	16951767	16951868	Outlier1
	Echinococcus multilocularis	Def_Loci-72	SLF+BL	pathogen_EmW_scaffold_01	minus	16953259	16953399	Cestoda_H	0	NA	Ces_cdhit_Clus-57	NA	Unique_SL-8	16953292	16953393	Outlier1
	Echinococcus multilocularis	Def_Loci-73	SLF+BL	pathogen_EmW_scaffold_01	minus	16954771	16954911	Cestoda_H	0	NA	Ces_cdhit_Clus-57	NA	Unique_SL-8	16954804	16954905	Outlier1
	Echinococcus multilocularis	Def_Loci-74	SLF+BL	pathogen_EmW_scaffold_01	minus	16956290	16956430	Cestoda_H	0	NA	Ces_cdhit_Clus-57	NA	Unique_SL-8	16956323	16956424	Outlier1
	Echinococcus multilocularis	Def_Loci-75	SLF+BL	pathogen_EmW_scaffold_01	minus	16957795	16957935	Cestoda_H	0	NA	Ces_cdhit_Clus-57	NA	Unique_SL-8	16957828	16957929	Outlier1
	Echinococcus multilocularis	Def_Loci-76	SLF	pathogen_EmW_scaffold_01	minus	16959297	16959436	Cestoda_H	0	NA	NA	Ces_Tree_clus-1	NA	NA	NA	NA
	Echinococcus multilocularis	Def_Loci-77	SLF+BL	pathogen_EmW_scaffold_01	minus	16960304	16960444	Cestoda_H	0	NA	Ces_cdhit_Clus-57	NA	Unique_SL-8	16960337	16960438	Outlier1
	Echinococcus multilocularis	Def_Loci-78	SLF+BL	pathogen_EmW_scaffold_01	minus	16962742	16962882	Cestoda_H	0	NA	Ces_cdhit_Clus-57	NA	Unique_SL-8	16962775	16962876	Outlier1
	Echinococcus multilocularis	Def_Loci-79	SLF+BL	pathogen_EmW_scaffold_01	minus	16965194	16965334	Cestoda_H	0	NA	Ces_cdhit_Clus-57	NA	Unique_SL-8	16965227	16965328	Outlier1
	Echinococcus multilocularis	Def_Loci-80	BL	pathogen_EmW_scaffold_10	minus	9075	9230	Cestoda_J	0	NA	Ces_cdhit_Clus-0	NA	Unique_SL-4	9110	9208	Ces_1
	Echinococcus multilocularis	Def_Loci-81	BL	pathogen_EmW_scaffold_11	plus	754953	755109	Cestoda_I	0	NA	Ces_cdhit_Clus-0	NA	Unique_SL-7	754976	755074	Ces_1
	Echinococcus multilocularis	Def_Loci-82	BL	pathogen_EmW_scaffold_11	minus	784426	784582	Cestoda_I	0	NA	Ces_cdhit_Clus-1	NA	Unique_SL-7	784461	784559	Ces_1
	Echinococcus multilocularis	Def_Loci-83	BL	pathogen_EmW_scaffold_11	plus	786724	786880	Cestoda_I	0	NA	Ces_cdhit_Clus-1	NA	Unique_SL-7	786747	786845	Ces_1
	Hymenolepis diminuta	Def_Loci-1	SLF	scaffold10_3391167_f10Z3391167	plus	3258837	3258980	Cestoda_G	0	NA	NA	Ces_Tree_clus-1	Unique_SL-40	3258846	3258948	Ces_4
	Hymenolepis diminuta	Def_Loci-2	SLF+BL	scaffold2_6417293_f2Z6417293	plus	729281	729422	Cestoda_D	0	NA	Ces_cdhit_Clus-35	Ces_Tree_clus-1	Unique_SL-15	729290	729378	Ces_5
	Hymenolepis diminuta	Def_Loci-3	SLF+BL	scaffold299_9650_f311Z9650	plus	291	432	Cestoda_D	0	LTR/Gypsy	Ces_cdhit_Clus-35	NA	Unique_SL-15	300	388	Ces_5
	Hymenolepis diminuta	Def_Loci-4	SLF+BL	scaffold299_9650_f311Z9650	plus	8688	8829	Cestoda_D	0	LTR/Gypsy	Ces_cdhit_Clus-35	NA	Unique_SL-15	8697	8785	Ces_5
	Hymenolepis diminuta	Def_Loci-5	BL	scaffold40_1386514_f40Z1386514	plus	165480	165633	NA	0	LTR/Gypsy	NA	Ces_Tree_clus-11	NA	NA	NA	NA
	Hymenolepis diminuta	Def_Loci-6	SLF+BL	scaffold40_1386514_f40Z1386514	plus	167786	167927	Cestoda_D	0	LTR/Gypsy	NA	Ces_Tree_clus-11	NA	NA	NA	NA
	Hymenolepis diminuta	Def_Loci-7	SLF	scaffold7_4138283_f6Z4138283	plus	4047453	4047596	Cestoda_N	0	NA	NA	Ces_Tree_clus-1	Unique_SL-41	4047463	4047560	Ces_6
	Hymenolepis microstoma	Def_Loci-1	SLF+BL	HMN_01_pilon	minus	5649052	5649194	Cestoda_E	0	NA	NA	Ces_Tree_clus-1	Unique_SL-42	5649090	5649185	Ces_7
	Hymenolepis microstoma	Def_Loci-2	SLF+BL	HMN_01_pilon	minus	7329157	7329296	Cestoda_F	0	NA	NA	Ces_Tree_clus-1	Unique_SL-43	7329201	7329289	Outlier5
	Hymenolepis microstoma	Def_Loci-3	SLF+BL	HMN_01_pilon	plus	9215197	9215336	Cestoda_D	0	NA	Ces_cdhit_Clus-77	Ces_Tree_clus-1	Unique_SL-16	9215203	9215292	Ces_5
	Hymenolepis microstoma	Def_Loci-4	SLF+BL	HMN_01_pilon	minus	9215904	9216043	Cestoda_D	0	NA	Ces_cdhit_Clus-77	NA	Unique_SL-16	9215948	9216037	Ces_5
	Hymenolepis microstoma	Def_Loci-5	SLF	HMN_02_pilon	plus	24326164	24326301	NA	0	NA	NA	Ces_Tree_clus--1	NA	NA	NA	NA
	Hymenolepis microstoma	Def_Loci-6	SLF+BL	HMN_03_pilon	plus	20837606	20837747	Cestoda_G	0	NA	NA	Ces_Tree_clus-1	Unique_SL-44	20837613	20837715	Ces_8
	Mesocestoides corti	Def_Loci-1	SLF	MCOS_contig0003361	minus	465	605	Cestoda_L	0	NA	NA	Ces_Tree_clus-1	Unique_SL-45	508	598	Ces_9
	Mesocestoides corti	Def_Loci-2	SLF	MCOS_scaffold0000316	minus	23364	23503	Cestoda_O	0	NA	NA	Ces_Tree_clus-1	Unique_SL-46	23407	23497	Ces_9
	Schistocephalus solidus	Def_Loci-1	SLF	SSLN_contig0000026	plus	34491	34633	Cestoda_M	0	DNA/MULE	NA	Ces_Tree_clus-13	NA	NA	NA	NA
	Schistocephalus solidus	Def_Loci-2	SLF	SSLN_contig0000027	plus	31364	31509	NA	0	LINE/RTE-BovB	NA	Ces_Tree_clus-9	NA	NA	NA	NA
	Schistocephalus solidus	Def_Loci-3	SLF	SSLN_contig0002281	plus	2547	2687	Cestoda_P	0	LINE/RTE-BovB	NA	Ces_Tree_clus-2	NA	NA	NA	NA
	Schistocephalus solidus	Def_Loci-4	SLF	SSLN_contig0003322	plus	4031	4171	Cestoda_M	0	LINE/CR1	NA	Ces_Tree_clus--1	NA	NA	NA	NA
	Schistocephalus solidus	Def_Loci-5	SLF*	SSLN_contig0011923	minus	1	74	Cestoda_M	0	NA	NA	NA	NA	NA	NA	NA
	Schistocephalus solidus	Def_Loci-6	SLF	SSLN_contig0030795	minus	16	166	Cestoda_P	0	LINE/CR1	NA	Ces_Tree_clus-10	NA	NA	NA	NA
	Schistocephalus solidus	Def_Loci-7	SLF*	SSLN_contig0031228	plus	447	512	Cestoda_M	0	NA	NA	NA	NA	NA	NA	NA
	Schistocephalus solidus	Def_Loci-8	SLF	SSLN_scaffold0000243	plus	105892	106032	Cestoda_M	0	NA	NA	Ces_Tree_clus-11	NA	NA	NA	NA
	Schistocephalus solidus	Def_Loci-9	SLF	SSLN_scaffold0000318	plus	79704	79843	NA	0	NA	NA	Ces_Tree_clus-1	NA	NA	NA	NA
	Schistocephalus solidus	Def_Loci-10	SLF	SSLN_scaffold0000436	plus	43994	44135	Cestoda_M	0	LINE/CR1	NA	Ces_Tree_clus-2	NA	NA	NA	NA
	Schistocephalus solidus	Def_Loci-11	SLF	SSLN_scaffold0000561	plus	64710	64850	NA	0	NA	NA	Ces_Tree_clus-6	NA	NA	NA	NA
	Schistocephalus solidus	Def_Loci-12	SLF	SSLN_scaffold0000915	plus	71571	71712	Cestoda_M	0	LINE/Penelope;LINE/RTE-BovB	NA	Ces_Tree_clus-12	NA	NA	NA	NA
	Schistocephalus solidus	Def_Loci-13	SLF*	SSLN_scaffold0001517	minus	1	107	Cestoda_M	0	LINE/CR1;LINE/L2	NA	NA	NA	NA	NA	NA
	Schistocephalus solidus	Def_Loci-14	SLF	SSLN_scaffold0002457	minus	25071	25212	Cestoda_M	0	LINE/CR1	NA	Ces_Tree_clus-2	NA	NA	NA	NA
	Schistocephalus solidus	Def_Loci-15	SLF	SSLN_scaffold0002512	minus	14660	14802	Cestoda_M	0	LINE/CR1	NA	Ces_Tree_clus-2	NA	NA	NA	NA
	Schistocephalus solidus	Def_Loci-16	SLF	SSLN_scaffold0002944	minus	10616	10757	Cestoda_M	1	LINE/CR1	NA	Ces_Tree_clus-11	NA	NA	NA	NA
	Schistocephalus solidus	Def_Loci-17	SLF	SSLN_scaffold0003335	plus	29122	29267	Cestoda_P	0	LINE/CR1;LINE/Penelope	NA	Ces_Tree_clus-3	NA	NA	NA	NA
	Schistocephalus solidus	Def_Loci-18	SLF	SSLN_scaffold0003855	plus	34233	34374	Cestoda_M	0	LINE/Penelope;LINE/RTE-BovB	NA	Ces_Tree_clus-3	NA	NA	NA	NA
	Schistocephalus solidus	Def_Loci-19	SLF	SSLN_scaffold0004802	plus	5971	6112	Cestoda_M	0	DNA/MULE;LINE/L2;LTR/Gypsy	NA	Ces_Tree_clus-4	NA	NA	NA	NA
	Schistocephalus solidus	Def_Loci-20	SLF	SSLN_scaffold0005666	plus	7322	7472	Cestoda_P	1	NA	NA	Ces_Tree_clus-12	NA	NA	NA	NA
	Schistocephalus solidus	Def_Loci-21	SLF*	SSLN_scaffold0005852	plus	26793	26901	Cestoda_M	0	LINE/CR1	NA	NA	NA	NA	NA	NA
	Schistocephalus solidus	Def_Loci-22	SLF	SSLN_scaffold0006439	minus	6404	6543	NA	0	LINE/RTE-BovB	NA	Ces_Tree_clus--1	NA	NA	NA	NA
	Schistocephalus solidus	Def_Loci-23	SLF	SSLN_scaffold0007374	plus	16220	16359	Cestoda_P	0	DNA/TcMar-Tigger;LINE/CR1	NA	Ces_Tree_clus-14	NA	NA	NA	NA
	Schistocephalus solidus	Def_Loci-24	SLF	SSLN_scaffold0007902	minus	2633	2774	Cestoda_M	0	NA	NA	Ces_Tree_clus-8	NA	NA	NA	NA
	Schistocephalus solidus	Def_Loci-25	SLF	SSLN_scaffold0011368	minus	2828	2969	Cestoda_M	0	LINE/CR1	NA	Ces_Tree_clus--1	NA	NA	NA	NA
	Schistocephalus solidus	Def_Loci-26	SLF	SSLN_scaffold0011956	plus	6057	6197	Cestoda_P	0	NA	NA	Ces_Tree_clus-13	NA	NA	NA	NA
	Schistocephalus solidus	Def_Loci-27	SLF	SSLN_scaffold0012211	minus	2940	3081	Cestoda_M	0	LINE/CR1;LINE/Rex-Babar;LTR/Gypsy	NA	Ces_Tree_clus-4	NA	NA	NA	NA
	Schistocephalus solidus	Def_Loci-28	SLF	SSLN_scaffold0012390	minus	2003	2141	Cestoda_M	0	LINE/CR1;LINE/Penelope	NA	Ces_Tree_clus-2	NA	NA	NA	NA
	Schistocephalus solidus	Def_Loci-29	SLF	SSLN_scaffold0014510	plus	2156	2297	Cestoda_M	0	LINE/CR1;LINE/L2;LTR/Gypsy	NA	Ces_Tree_clus-4	NA	NA	NA	NA
	Schistocephalus solidus	Def_Loci-30	SLF	SSLN_scaffold0015752	plus	1772	1913	Cestoda_M	0	LINE/CR1	NA	Ces_Tree_clus-2	NA	NA	NA	NA
	Schistocephalus solidus	Def_Loci-31	SLF	SSLN_scaffold0018394	minus	2472	2614	Cestoda_M	0	NA	NA	Ces_Tree_clus-5	NA	NA	NA	NA
	Schistocephalus solidus	Def_Loci-32	SLF	SSLN_scaffold0021520	plus	133	274	Cestoda_M	0	LINE/Penelope	NA	Ces_Tree_clus-1	NA	NA	NA	NA
	Schistocephalus solidus	Def_Loci-33	SLF	SSLN_scaffold0023949	minus	56	197	Cestoda_M	0	LINE/CR1;LINE/L2	NA	Ces_Tree_clus-5	NA	NA	NA	NA
	Sparganum proliferum	Def_Loci-1	SLF	CACRXO010000002.1	plus	542720	542861	Cestoda_M	0	NA	NA	Ces_Tree_clus-9	NA	NA	NA	NA
	Sparganum proliferum	Def_Loci-2	SLF	CACRXO010000010.1	plus	2174618	2174763	Cestoda_P	0	LINE/Penelope;LINE/RTE-BovB	Ces_cdhit_Clus-7	Ces_Tree_clus-1	Unique_SL-27	2174630	2174721	Ces_11
	Sparganum proliferum	Def_Loci-3	SLF	CACRXO010000010.1	minus	2181402	2181547	Cestoda_P	0	LINE/RTE-BovB	Ces_cdhit_Clus-7	NA	Unique_SL-27	2181444	2181535	Ces_11
	Sparganum proliferum	Def_Loci-4	SLF	CACRXO010000010.1	minus	2447291	2447435	Cestoda_M	0	NA	Ces_cdhit_Clus-11	Ces_Tree_clus-1	Unique_SL-26	2447333	2447424	Ces_10
	Sparganum proliferum	Def_Loci-5	SLF	CACRXO010000010.1	minus	2453562	2453706	Cestoda_M	0	NA	Ces_cdhit_Clus-11	NA	Unique_SL-26	2453604	2453695	Ces_10
	Sparganum proliferum	Def_Loci-6	SLF	CACRXO010000010.1	plus	2457363	2457507	Cestoda_M	0	NA	NA	Ces_Tree_clus-1	Unique_SL-26	2457374	2457465	Ces_10
	Sparganum proliferum	Def_Loci-7	SLF	CACRXO010000090.1	plus	1164670	1164813	Cestoda_P	0	LINE/CR1	NA	Ces_Tree_clus-11	NA	NA	NA	NA
	Sparganum proliferum	Def_Loci-8	SLF	CACRXO010000102.1	plus	804865	805009	Cestoda_M	0	LINE/Penelope	NA	Ces_Tree_clus-2	NA	NA	NA	NA
	Sparganum proliferum	Def_Loci-9	SLF	CACRXO010000118.1	minus	455326	455470	Cestoda_M	0	LTR/Gypsy	NA	Ces_Tree_clus-4	NA	NA	NA	NA
	Sparganum proliferum	Def_Loci-10	SLF	CACRXO010000120.1	plus	729701	729841	Cestoda_M	0	LINE/Penelope	NA	Ces_Tree_clus-6	NA	NA	NA	NA
	Sparganum proliferum	Def_Loci-11	SLF	CACRXO010000120.1	plus	1055100	1055245	Cestoda_P	0	NA	NA	Ces_Tree_clus-15	NA	NA	NA	NA
	Sparganum proliferum	Def_Loci-12	SLF	CACRXO010000239.1	minus	714293	714436	NA	0	LINE/CR1	NA	Ces_Tree_clus-14	NA	NA	NA	NA
	Sparganum proliferum	Def_Loci-13	SLF	CACRXO010000329.1	minus	358596	358736	Cestoda_P	0	NA	NA	Ces_Tree_clus--1	NA	NA	NA	NA
	Sparganum proliferum	Def_Loci-14	SLF	CACRXO010000365.1	plus	110436	110581	Cestoda_P	0	LINE/CR1;LINE/Penelope	NA	Ces_Tree_clus-15	NA	NA	NA	NA
	Sparganum proliferum	Def_Loci-15	SLF	CACRXO010000436.1	minus	301166	301310	Cestoda_M	0	NA	NA	Ces_Tree_clus-5	NA	NA	NA	NA
	Sparganum proliferum	Def_Loci-16	SLF	CACRXO010000474.1	minus	10101	10245	Cestoda_M	0	LINE/CR1;LINE/RTE-BovB	NA	Ces_Tree_clus-5	NA	NA	NA	NA
	Sparganum proliferum	Def_Loci-17	SLF	CACRXO010000708.1	minus	98930	99071	Cestoda_M	0	LINE/CR1;LINE/RTE-BovB	NA	Ces_Tree_clus-14	NA	NA	NA	NA
	Sparganum proliferum	Def_Loci-18	SLF	CACRXO010001196.1	minus	3229	3374	Cestoda_P	0	LINE/CR1	NA	Ces_Tree_clus-14	NA	NA	NA	NA
	Spirometra erinaceieuropaei	Def_Loci-1	SLF	SPER_contig0024550	minus	1242	1382	Cestoda_M	0	NA	NA	Ces_Tree_clus-9	NA	NA	NA	NA
	Spirometra erinaceieuropaei	Def_Loci-2	SLF	SPER_contig0057390	minus	96	236	Cestoda_M	0	LINE/CR1	NA	Ces_Tree_clus-1	Unique_SL-26	138	229	Ces_10
	Spirometra erinaceieuropaei	Def_Loci-3	SLF	SPER_contig0132122	plus	62	202	Cestoda_M	0	LTR/Gypsy	NA	Ces_Tree_clus-8	NA	NA	NA	NA
	Spirometra erinaceieuropaei	Def_Loci-4	SLF	SPER_contig0137751	minus	83	226	Cestoda_P	0	NA	NA	Ces_Tree_clus-1	Unique_SL-59	125	216	Ces_11
	Spirometra erinaceieuropaei	Def_Loci-5	SLF	SPER_contig0175884	minus	168	311	Cestoda_P	0	LINE/Penelope	NA	Ces_Tree_clus-1	Unique_SL-27	210	301	Ces_11
	Spirometra erinaceieuropaei	Def_Loci-6	SLF	SPER_scaffold0007631	plus	5972	6112	Cestoda_M	0	LINE/CR1	Ces_cdhit_Clus-69	Ces_Tree_clus-6	NA	NA	NA	NA
	Spirometra erinaceieuropaei	Def_Loci-7	SLF	SPER_scaffold0015993	plus	5883	6026	NA	0	LINE/Penelope	NA	Ces_Tree_clus-7	NA	NA	NA	NA
	Spirometra erinaceieuropaei	Def_Loci-8	SLF	SPER_scaffold0024657	minus	7539	7680	NA	1	LINE/CR1	NA	Ces_Tree_clus-2	NA	NA	NA	NA
	Spirometra erinaceieuropaei	Def_Loci-9	SLF	SPER_scaffold0028083	plus	7861	8004	NA	0	NA	NA	Ces_Tree_clus-7	NA	NA	NA	NA
	Spirometra erinaceieuropaei	Def_Loci-10	RBL	SPER_scaffold0029892	minus	4045	4195	NA	0	LINE/CR1;DNA/CMC-EnSpm;	NA	NA	NA	NA	NA	NA
	Spirometra erinaceieuropaei	Def_Loci-11	SLF	SPER_scaffold0034425	minus	3376	3519	NA	0	DNA/CMC-EnSpm;LINE/RTE-BovB;LTR/Gypsy	NA	Ces_Tree_clus-2	NA	NA	NA	NA
	Spirometra erinaceieuropaei	Def_Loci-12	SLF	SPER_scaffold0043171	minus	3151	3291	Cestoda_M	0	LINE/CR1;LTR/Gypsy	Ces_cdhit_Clus-69	NA	NA	NA	NA	NA
	Spirometra erinaceieuropaei	Def_Loci-13	SLF	SPER_scaffold0043679	plus	4791	4931	Cestoda_M	0	LTR/Gypsy	NA	Ces_Tree_clus-2	NA	NA	NA	NA
	Spirometra erinaceieuropaei	Def_Loci-14	SLF	SPER_scaffold0069988	minus	2980	3120	Cestoda_M	27	NA	NA	Ces_Tree_clus-10	NA	NA	NA	NA
	Spirometra erinaceieuropaei	Def_Loci-15	SLF*	SPER_scaffold0093663	plus	1	123	NA	0	NA	NA	NA	NA	NA	NA	NA
	Spirometra erinaceieuropaei	Def_Loci-16	SLF	SPER_scaffold0169311	plus	1608	1748	Cestoda_M	0	NA	NA	Ces_Tree_clus-10	NA	NA	NA	NA
	Spirometra erinaceieuropaei	Def_Loci-17	SLF*	SPER_scaffold0187677	minus	1	113	Cestoda_M	0	LINE/CR1	NA	NA	NA	NA	NA	NA
	Spirometra erinaceieuropaei	Def_Loci-18	SLF	SPER_scaffold0235241	plus	59	197	Cestoda_M	0	NA	NA	Ces_Tree_clus-2	NA	NA	NA	NA
	Spirometra erinaceieuropaei	Def_Loci-19	SLF	SPER_scaffold0245764	plus	128	271	Cestoda_P	27	LTR/Gypsy	NA	Ces_Tree_clus-15	NA	NA	NA	NA
	Taenia asiatica	Def_Loci-1	RBL	Scaffold00004	minus	2319645	2319806	Cestoda_Q	0	NA	NA	NA	NA	NA	NA	NA
	Taenia asiatica	Def_Loci-2	SLF+BL	Scaffold00015	minus	331950	332090	Cestoda_A	0	NA	Ces_cdhit_Clus-54	NA	Unique_SL-28	331983	332084	Ces_12
	Taenia asiatica	Def_Loci-3	RBL	Scaffold00111	minus	218152	218307	Cestoda_C	0	NA	NA	NA	Unique_SL-60	218182	218276	Outlier7
	Taenia multiceps	Def_Loci-1	SLF+BL	LG1	plus	19137104	19137245	Cestoda_A	0	NA	Ces_cdhit_Clus-54	Ces_Tree_clus-1	Unique_SL-28	19137111	19137212	Ces_12
	Taenia multiceps	Def_Loci-2	SLF+BL	LG1	plus	19139285	19139426	Cestoda_A	0	NA	Ces_cdhit_Clus-54	NA	Unique_SL-28	19139292	19139393	Ces_12
	Taenia multiceps	Def_Loci-3	SLF+BL	LG1	plus	19141439	19141580	Cestoda_A	0	NA	Ces_cdhit_Clus-54	NA	Unique_SL-28	19141446	19141547	Ces_12
	Taenia multiceps	Def_Loci-4	SLF+BL	LG1	plus	19143611	19143752	Cestoda_A	0	NA	Ces_cdhit_Clus-54	NA	Unique_SL-28	19143618	19143719	Ces_12
	Taenia multiceps	Def_Loci-5	SLF+BL	LG1	plus	19145765	19145906	Cestoda_A	0	NA	Ces_cdhit_Clus-54	NA	Unique_SL-28	19145772	19145873	Ces_12
	Taenia multiceps	Def_Loci-6	SLF+BL	LG1	plus	19147878	19148019	Cestoda_A	0	NA	Ces_cdhit_Clus-54	NA	Unique_SL-28	19147885	19147986	Ces_12
	Taenia multiceps	Def_Loci-7	SLF+BL	LG1	plus	19149810	19149951	Cestoda_A	0	NA	Ces_cdhit_Clus-54	NA	Unique_SL-28	19149817	19149918	Ces_12
	Taenia multiceps	Def_Loci-8	SLF+BL	LG1	plus	19151873	19152014	Cestoda_A	0	NA	Ces_cdhit_Clus-55	Ces_Tree_clus-1	Unique_SL-28	19151880	19151981	Ces_12
	Taenia multiceps	Def_Loci-9	SLF+BL	LG1	plus	19154069	19154210	Cestoda_A	0	NA	Ces_cdhit_Clus-54	NA	Unique_SL-28	19154076	19154177	Ces_12
	Taenia multiceps	Def_Loci-10	SLF+BL	LG1	plus	19156146	19156287	Cestoda_A	0	NA	Ces_cdhit_Clus-55	NA	Unique_SL-30	19156153	19156251	Ces_12
	Taenia multiceps	Def_Loci-11	SLF+BL	LG1	plus	19158236	19158377	Cestoda_A	0	NA	Ces_cdhit_Clus-54	NA	Unique_SL-28	19158243	19158344	Ces_12
	Taenia multiceps	Def_Loci-12	SLF+BL	LG1	plus	19160334	19160475	Cestoda_A	0	NA	Ces_cdhit_Clus-54	NA	Unique_SL-28	19160341	19160442	Ces_12
	Taenia multiceps	Def_Loci-13	SLF+BL	LG1	plus	19162451	19162592	Cestoda_A	0	NA	Ces_cdhit_Clus-54	NA	Unique_SL-28	19162458	19162559	Ces_12
	Taenia multiceps	Def_Loci-14	SLF+BL	LG1	plus	19164553	19164694	Cestoda_A	0	NA	Ces_cdhit_Clus-54	NA	Unique_SL-29	19164560	19164660	Ces_13
	Taenia multiceps	Def_Loci-15	SLF+BL	LG1	plus	19166709	19166850	Cestoda_A	0	NA	Ces_cdhit_Clus-54	NA	Unique_SL-28	19166716	19166817	Ces_12
	Taenia multiceps	Def_Loci-16	SLF+BL	LG1	plus	19168780	19168921	Cestoda_A	0	NA	Ces_cdhit_Clus-54	NA	Unique_SL-28	19168787	19168888	Ces_12
	Taenia multiceps	Def_Loci-17	SLF+BL	LG1	plus	19170873	19171014	Cestoda_A	0	NA	Ces_cdhit_Clus-54	NA	Unique_SL-28	19170880	19170981	Ces_12
	Taenia multiceps	Def_Loci-18	SLF+BL	LG1	plus	19172945	19173086	Cestoda_A	0	NA	Ces_cdhit_Clus-54	NA	Unique_SL-28	19172952	19173053	Ces_12
	Taenia multiceps	Def_Loci-19	SLF+BL	LG1	plus	19174984	19175125	Cestoda_A	0	NA	Ces_cdhit_Clus-54	NA	Unique_SL-28	19174991	19175092	Ces_12
	Taenia multiceps	Def_Loci-20	SLF	LG1	plus	21416933	21417075	NA	0	NA	NA	Ces_Tree_clus-1	NA	NA	NA	NA
	Taenia multiceps	Def_Loci-21	SLF+BL	LG1	minus	78526285	78526426	Cestoda_A	0	NA	Ces_cdhit_Clus-54	NA	Unique_SL-28	78526318	78526419	Ces_12
	Taenia multiceps	Def_Loci-22	SLF+BL	LG1	minus	78528427	78528568	Cestoda_A	0	NA	Ces_cdhit_Clus-54	NA	Unique_SL-28	78528460	78528561	Ces_12
	Taenia multiceps	Def_Loci-23	SLF+BL	LG1	minus	78530536	78530677	Cestoda_A	0	NA	Ces_cdhit_Clus-54	NA	Unique_SL-28	78530569	78530670	Ces_12
	Taenia multiceps	Def_Loci-24	SLF+BL	LG1	minus	78532642	78532783	Cestoda_A	0	NA	Ces_cdhit_Clus-54	NA	Unique_SL-28	78532675	78532776	Ces_12
	Taenia multiceps	Def_Loci-25	SLF+BL	LG1	minus	78534842	78534983	Cestoda_A	0	NA	Ces_cdhit_Clus-54	NA	Unique_SL-28	78534875	78534976	Ces_12
	Taenia multiceps	Def_Loci-26	SLF+BL	LG1	minus	78537001	78537142	Cestoda_A	0	NA	Ces_cdhit_Clus-54	NA	Unique_SL-28	78537034	78537135	Ces_12
	Taenia multiceps	Def_Loci-27	SLF+BL	LG1	minus	78539133	78539274	Cestoda_A	0	NA	Ces_cdhit_Clus-54	NA	Unique_SL-28	78539166	78539267	Ces_12
	Taenia multiceps	Def_Loci-28	SLF+BL	LG1	minus	78541326	78541467	Cestoda_A	0	NA	Ces_cdhit_Clus-54	NA	Unique_SL-28	78541359	78541460	Ces_12
	Taenia multiceps	Def_Loci-29	SLF+BL	LG1	minus	78543448	78543589	Cestoda_A	0	NA	Ces_cdhit_Clus-54	NA	Unique_SL-28	78543481	78543582	Ces_12
	Taenia multiceps	Def_Loci-30	SLF+BL	LG1	minus	78545634	78545775	Cestoda_A	0	NA	Ces_cdhit_Clus-54	NA	Unique_SL-28	78545667	78545768	Ces_12
	Taenia multiceps	Def_Loci-31	RBL	LG4	plus	17191204	17191360	Cestoda_C	0	NA	NA	NA	Unique_SL-61	17191235	17191329	Outlier8
	Taenia saginata	Def_Loci-1	SLF	Scaffold00003	minus	2286562	2286702	Cestoda_Q	0	NA	NA	Ces_Tree_clus-1	Unique_SL-62	2286595	2286695	Ces_15
	Taenia saginata	Def_Loci-2	SLF+BL	Scaffold00012	plus	1568569	1568709	Cestoda_A	0	Low_complexity	Ces_cdhit_Clus-54	NA	Unique_SL-31	1568575	1568676	Ces_12
	Taenia saginata	Def_Loci-3	SLF	Scaffold00026	minus	980375	980517	Cestoda_C	0	NA	NA	Ces_Tree_clus-1	Unique_SL-60	980415	980509	Outlier7
	Taenia solium	Def_Loci-1	SLF	pathogen_TSM_contig_00177	minus	37117	37257	Cestoda_Q	0	NA	NA	Ces_Tree_clus-1	Unique_SL-63	37151	37252	Ces_16
	Taenia solium	Def_Loci-2	SLF	pathogen_TSM_contig_01064	plus	13754	13897	Cestoda_R	0	NA	NA	Ces_Tree_clus-1	Unique_SL-64	13763	13862	Outlier9
	Taenia solium	Def_Loci-3	SLF	pathogen_TSM_contig_01690	minus	11920	12062	NA	0	DNA/TcMar-Tc1;Low_complexity	NA	Ces_Tree_clus-8	NA	NA	NA	NA
	Clonorchis sinensis	Def_Loci-1	SLF	NIRI01000021.1	minus	152180	152326	Trematoda_G	0	NA	NA	Tre_Tree_clus-12	NA	NA	NA	NA
	Clonorchis sinensis	Def_Loci-2	SLF	NIRI01000032.1	plus	2300423	2300569	Trematoda_G	0	LINE/CR1	NA	Tre_Tree_clus-28	NA	NA	NA	NA
	Clonorchis sinensis	Def_Loci-3	BL	NIRI01000087.1	minus	90612	90765	NA	0	DNA/PiggyBac	NA	Tre_Tree_clus-7	NA	NA	NA	NA
	Clonorchis sinensis	Def_Loci-4	SLF	NIRI01000106.1	plus	3932044	3932190	Trematoda_G	0	LINE/CR1	NA	Tre_Tree_clus-20	NA	NA	NA	NA
	Clonorchis sinensis	Def_Loci-5	SLF	NIRI01000118.1	plus	431572	431718	Trematoda_G	0	LINE/RTE-BovB	NA	Tre_Tree_clus-2	NA	NA	NA	NA
	Clonorchis sinensis	Def_Loci-6	SLF+BL	NIRI01000127.1	plus	291410	291555	NA	0	LINE/RTE-BovB	NA	Tre_Tree_clus-12	NA	NA	NA	NA
	Clonorchis sinensis	Def_Loci-7	SLF+BL	NIRI01000169.1	minus	799886	800026	Trematoda_E	0	LINE/RTE-BovB;LTR/Gypsy	NA	Tre_Tree_clus-14	NA	NA	NA	NA
	Clonorchis sinensis	Def_Loci-8	SLF+BL	NIRI01000169.1	plus	1020064	1020208	Trematoda_A	0	NA	NA	Tre_Tree_clus-12	NA	NA	NA	NA
	Clonorchis sinensis	Def_Loci-9	SLF+BL	NIRI01000169.1	plus	1126398	1126544	Trematoda_A	0	LTR/Pao	NA	Tre_Tree_clus-12	NA	NA	NA	NA
	Clonorchis sinensis	Def_Loci-10	SLF+BL	NIRI01000204.1	plus	94339	94485	Trematoda_A	0	LINE/CR1	NA	Tre_Tree_clus-12	NA	NA	NA	NA
	Clonorchis sinensis	Def_Loci-11	SLF+BL	NIRI01000219.1	minus	346332	346478	Trematoda_A	0	NA	NA	Tre_Tree_clus-12	NA	NA	NA	NA
	Clonorchis sinensis	Def_Loci-12	SLF+BL	NIRI01000245.1	minus	434801	434946	Trematoda_A	0	LTR/Gypsy	NA	Tre_Tree_clus-12	NA	NA	NA	NA
	Clonorchis sinensis	Def_Loci-13	SLF	NIRI01000260.1	minus	4305932	4306078	Trematoda_G	0	LINE/RTE-BovB	NA	Tre_Tree_clus-12	NA	NA	NA	NA
	Clonorchis sinensis	Def_Loci-14	SLF	NIRI01000260.1	plus	4598721	4598867	Trematoda_G	0	LTR/Gypsy	NA	Tre_Tree_clus-1	NA	NA	NA	NA
	Clonorchis sinensis	Def_Loci-15	BL	NIRI01000374.1	plus	707325	707471	NA	0	NA	NA	Tre_Tree_clus-23	NA	NA	NA	NA
	Clonorchis sinensis	Def_Loci-16	SLF+BL	NIRI01000391.1	plus	24257	24403	Trematoda_A	0	NA	NA	Tre_Tree_clus-15	NA	NA	NA	NA
	Clonorchis sinensis	Def_Loci-17	SLF	NIRI01000393.1	minus	57480	57621	NA	0	LINE/RTE-BovB	NA	Tre_Tree_clus-12	NA	NA	NA	NA
	Clonorchis sinensis	Def_Loci-18	SLF	NIRI01000443.1	minus	274525	274661	Trematoda_G	0	NA	NA	Tre_Tree_clus-5	NA	NA	NA	NA
	Clonorchis sinensis	Def_Loci-19	SLF+BL	NIRI01000478.1	minus	530057	530203	Trematoda_A	0	NA	NA	Tre_Tree_clus-12	NA	NA	NA	NA
	Clonorchis sinensis	Def_Loci-20	BL	NIRI01000502.1	minus	484909	485056	NA	0	LINE/RTE-BovB	NA	Tre_Tree_clus-8	NA	NA	NA	NA
	Clonorchis sinensis	Def_Loci-21	SLF+BL	NIRI01000535.1	minus	88034	88180	Trematoda_A	0	LTR/Pao	NA	Tre_Tree_clus-12	NA	NA	NA	NA
	Clonorchis sinensis	Def_Loci-22	SLF+BL	NIRI01000540.1	plus	43327	43472	NA	0	DNA/CMC-EnSpm;DNA/MULE-MuDR;LINE/CR1	NA	Tre_Tree_clus-26	NA	NA	NA	NA
	Clonorchis sinensis	Def_Loci-23	SLF+BL	NIRI01000618.1	minus	497144	497290	Trematoda_A	0	NA	Tre_cdhit_Clus-192	Tre_Tree_clus-12	NA	NA	NA	NA
	Clonorchis sinensis	Def_Loci-24	SLF	NIRI01000740.1	minus	819688	819832	NA	0	NA	NA	Tre_Tree_clus-12	NA	NA	NA	NA
	Clonorchis sinensis	Def_Loci-25	BL	NIRI01000740.1	plus	1099091	1099241	NA	0	NA	NA	Tre_Tree_clus-12	NA	NA	NA	NA
	Clonorchis sinensis	Def_Loci-26	SLF*	NIRI01000744.1	plus	1109870	1110000	Trematoda_G	0	NA	NA	NA	NA	NA	NA	NA
	Clonorchis sinensis	Def_Loci-27	SLF	NIRI01000751.1	minus	660128	660274	Trematoda_G	0	LINE/RTE-BovB	NA	Tre_Tree_clus-13	NA	NA	NA	NA
	Clonorchis sinensis	Def_Loci-28	SLF+BL	NIRI01000792.1	minus	214699	214845	Trematoda_A	0	NA	NA	Tre_Tree_clus-14	NA	NA	NA	NA
	Clonorchis sinensis	Def_Loci-29	SLF	NIRI01000866.1	minus	1156892	1157038	Trematoda_G	0	NA	NA	Tre_Tree_clus-12	NA	NA	NA	NA
	Clonorchis sinensis	Def_Loci-30	SLF	NIRI01000994.1	minus	277933	278072	Trematoda_E	0	NA	NA	Tre_Tree_clus-1	NA	NA	NA	NA
	Clonorchis sinensis	Def_Loci-31	BL	NIRI01000998.1	plus	94571	94722	Trematoda_F	0	LTR/Gypsy	NA	Tre_Tree_clus-12	NA	NA	NA	NA
	Clonorchis sinensis	Def_Loci-32	BL	NIRI01001050.1	plus	47605	47758	NA	0	NA	NA	Tre_Tree_clus-12	NA	NA	NA	NA
	Clonorchis sinensis	Def_Loci-33	BL	NIRI01001099.1	plus	1530212	1530367	NA	0	LINE/RTE-BovB	NA	Tre_Tree_clus-12	NA	NA	NA	NA
	Clonorchis sinensis	Def_Loci-34	SLF	NIRI01001104.1	plus	1401226	1401372	Trematoda_A	0	NA	NA	Tre_Tree_clus-18	NA	NA	NA	NA
	Clonorchis sinensis	Def_Loci-35	SLF	NIRI01001111.1	minus	89079	89218	Trematoda_A	0	LINE/RTE-BovB;LTR/Gypsy	NA	Tre_Tree_clus-11	NA	NA	NA	NA
	Clonorchis sinensis	Def_Loci-36	SLF	NIRI01001113.1	minus	765662	765807	NA	0	LINE/CR1;LINE/RTE-BovB	NA	Tre_Tree_clus-12	NA	NA	NA	NA
	Clonorchis sinensis	Def_Loci-37	SLF+BL	NIRI01001113.1	minus	1106270	1106416	Trematoda_A	0	NA	Tre_cdhit_Clus-192	NA	NA	NA	NA	NA
	Clonorchis sinensis	Def_Loci-38	SLF+BL	NIRI01001118.1	plus	21776	21920	Trematoda_E	0	LINE/RTE-BovB	NA	Tre_Tree_clus-2	NA	NA	NA	NA
	Clonorchis sinensis	Def_Loci-39	BL	NIRI01001130.1	minus	277780	277926	NA	1	LTR/Pao	NA	Tre_Tree_clus-16	NA	NA	NA	NA
	Clonorchis sinensis	Def_Loci-40	SLF+BL	NIRI01001141.1	minus	694862	695008	Trematoda_A	0	NA	NA	Tre_Tree_clus-12	NA	NA	NA	NA
	Clonorchis sinensis	Def_Loci-41	SLF+BL	NIRI01001242.1	minus	667809	667955	Trematoda_A	0	DNA/MULE-MuDR	NA	Tre_Tree_clus-12	NA	NA	NA	NA
	Clonorchis sinensis	Def_Loci-42	SLF+BL	NIRI01001403.1	minus	1496102	1496248	Trematoda_A	0	NA	Tre_cdhit_Clus-192	NA	NA	NA	NA	NA
	Clonorchis sinensis	Def_Loci-43	SLF	NIRI01001464.1	minus	1450905	1451051	Trematoda_G	39	NA	NA	NA	NA	NA	NA	NA
	Clonorchis sinensis	Def_Loci-44	BL	NIRI01001483.1	minus	382148	382296	NA	0	LINE/RTE-BovB	NA	Tre_Tree_clus-2	NA	NA	NA	NA
	Clonorchis sinensis	Def_Loci-45	BL	NIRI01001617.1	plus	149587	149742	Trematoda_F	0	LINE/RTE-BovB	NA	Tre_Tree_clus-11	NA	NA	NA	NA
	Clonorchis sinensis	Def_Loci-46	BL	NIRI01001617.1	plus	149773	149928	Trematoda_F	0	LINE/RTE-BovB	NA	Tre_Tree_clus-9	NA	NA	NA	NA
	Clonorchis sinensis	Def_Loci-47	SLF+BL	NIRI01001625.1	minus	146149	146295	Trematoda_A	0	NA	NA	Tre_Tree_clus-16	NA	NA	NA	NA
	Clonorchis sinensis	Def_Loci-48	SLF+BL	NIRI01001644.1	plus	7879	8025	Trematoda_A	0	LTR/Pao	NA	Tre_Tree_clus-12	NA	NA	NA	NA
	Clonorchis sinensis	Def_Loci-49	BL	NIRI01001680.1	minus	3190718	3190866	NA	0	DNA/MULE-MuDR;LINE/CR1	NA	Tre_Tree_clus-26	NA	NA	NA	NA
	Clonorchis sinensis	Def_Loci-50	BL	NIRI01001697.1	minus	303831	303982	Trematoda_A	14	DNA/MULE-MuDR;LINE/RTE-BovB	NA	Tre_Tree_clus-12	NA	NA	NA	NA
	Clonorchis sinensis	Def_Loci-51	SLF	NIRI01001702.1	plus	844718	844862	NA	0	NA	NA	Tre_Tree_clus-27	NA	NA	NA	NA
	Clonorchis sinensis	Def_Loci-52	SLF+BL	NIRI01001702.1	minus	948699	948844	NA	0	NA	NA	Tre_Tree_clus-22	NA	NA	NA	NA
	Clonorchis sinensis	Def_Loci-53	SLF+BL	NIRI01001747.1	plus	376397	376543	Trematoda_A	73	LTR/Gypsy	NA	NA	NA	NA	NA	NA
	Clonorchis sinensis	Def_Loci-54	SLF	NIRI01001769.1	plus	718486	718625	NA	0	NA	NA	Tre_Tree_clus-8	NA	NA	NA	NA
	Clonorchis sinensis	Def_Loci-55	SLF+BL	NIRI01001787.1	plus	40579	40718	Trematoda_A	0	LINE/RTE-BovB	NA	Tre_Tree_clus-12	NA	NA	NA	NA
	Clonorchis sinensis	Def_Loci-56	SLF	NIRI01001822.1	minus	661069	661215	Trematoda_G	0	LINE/CR1	NA	Tre_Tree_clus-12	NA	NA	NA	NA
	Clonorchis sinensis	Def_Loci-57	SLF+BL	NIRI01001844.1	plus	234885	235030	NA	0	NA	NA	Tre_Tree_clus-10	NA	NA	NA	NA
	Clonorchis sinensis	Def_Loci-58	SLF+BL	NIRI01001863.1	minus	864097	864243	Trematoda_A	0	DNA/MULE-MuDR	NA	Tre_Tree_clus-12	NA	NA	NA	NA
	Clonorchis sinensis	Def_Loci-59	SLF	NIRI01001933.1	minus	2120483	2120629	Trematoda_G	0	LINE/CR1	NA	Tre_Tree_clus-12	NA	NA	NA	NA
	Clonorchis sinensis	Def_Loci-60	SLF+BL	NIRI01001998.1	plus	1804204	1804350	Trematoda_A	0	LINE	NA	Tre_Tree_clus-11	NA	NA	NA	NA
	Clonorchis sinensis	Def_Loci-61	SLF+BL	NIRI01002079.1	plus	5016	5162	NA	0	NA	NA	Tre_Tree_clus-13	NA	NA	NA	NA
	Clonorchis sinensis	Def_Loci-62	SLF	NIRI01002099.1	plus	232309	232446	Trematoda_G	0	LTR/Pao	NA	Tre_Tree_clus-12	NA	NA	NA	NA
	Clonorchis sinensis	Def_Loci-63	SLF	NIRI01002155.1	minus	1178962	1179108	Trematoda_G	0	LINE/RTE-BovB	NA	Tre_Tree_clus-12	NA	NA	NA	NA
	Clonorchis sinensis	Def_Loci-64	SLF+BL	NIRI01002208.1	plus	1249083	1249229	Trematoda_A	0	NA	NA	Tre_Tree_clus-12	NA	NA	NA	NA
	Clonorchis sinensis	Def_Loci-65	SLF+BL	NIRI01002208.1	minus	2741660	2741806	Trematoda_A	0	LINE/RTE-BovB;LTR/Gypsy	NA	Tre_Tree_clus-1	NA	NA	NA	NA
	Clonorchis sinensis	Def_Loci-66	SLF	NIRI01002250.1	plus	1073835	1073981	Trematoda_G	0	LINE/CR1;LTR/Gypsy	NA	Tre_Tree_clus-12	NA	NA	NA	NA
	Clonorchis sinensis	Def_Loci-67	SLF+BL	NIRI01002289.1	plus	256084	256230	Trematoda_A	0	LINE/CR1	NA	Tre_Tree_clus-26	NA	NA	NA	NA
	Clonorchis sinensis	Def_Loci-68	SLF+BL	NIRI01002289.1	plus	2375891	2376037	Trematoda_A	0	LINE/CR1	NA	Tre_Tree_clus-12	NA	NA	NA	NA
	Clonorchis sinensis	Def_Loci-69	SLF+BL	NIRI01002318.1	minus	315043	315189	Trematoda_A	0	LTR/Gypsy	NA	Tre_Tree_clus-12	NA	NA	NA	NA
	Clonorchis sinensis	Def_Loci-70	SLF	NIRI01002318.1	minus	893604	893743	Trematoda_A	0	LINE/CR1;LINE/RTE-BovB	NA	Tre_Tree_clus-26	NA	NA	NA	NA
	Clonorchis sinensis	Def_Loci-71	SLF+BL	NIRI01002324.1	minus	268639	268785	Trematoda_A	0	NA	Tre_cdhit_Clus-213	Tre_Tree_clus-12	NA	NA	NA	NA
	Clonorchis sinensis	Def_Loci-72	SLF+BL	NIRI01002324.1	minus	268833	268979	Trematoda_A	0	NA	Tre_cdhit_Clus-213	NA	NA	NA	NA	NA
	Clonorchis sinensis	Def_Loci-73	SLF+BL	NIRI01002324.1	minus	879471	879617	Trematoda_A	0	LINE/CR1;LTR/Pao	NA	Tre_Tree_clus-15	NA	NA	NA	NA
	Clonorchis sinensis	Def_Loci-74	SLF+BL	NIRI01002326.1	plus	613673	613819	Trematoda_A	0	DNA/MULE-MuDR	NA	Tre_Tree_clus-12	NA	NA	NA	NA
	Clonorchis sinensis	Def_Loci-75	BL	NIRI01002339.1	minus	259356	259502	NA	0	NA	NA	Tre_Tree_clus-13	NA	NA	NA	NA
	Clonorchis sinensis	Def_Loci-76	SLF	NIRI01002396.1	minus	1713448	1713592	NA	0	DNA/MULE-MuDR;LINE/CR1	NA	Tre_Tree_clus-12	NA	NA	NA	NA
	Clonorchis sinensis	Def_Loci-77	SLF	NIRI01002442.1	minus	1629149	1629295	Trematoda_G	77	NA	NA	NA	NA	NA	NA	NA
	Clonorchis sinensis	Def_Loci-78	SLF+BL	NIRI01002461.1	minus	245523	245669	Trematoda_A	0	LINE/RTE-BovB	NA	Tre_Tree_clus-12	NA	NA	NA	NA
	Clonorchis sinensis	Def_Loci-79	SLF+BL	NIRI01002473.1	minus	95702	95848	Trematoda_A	0	NA	NA	Tre_Tree_clus-12	NA	NA	NA	NA
	Clonorchis sinensis	Def_Loci-80	SLF	NIRI01002518.1	minus	343986	344132	Trematoda_G	0	DNA/MULE-MuDR	NA	Tre_Tree_clus-12	NA	NA	NA	NA
	Clonorchis sinensis	Def_Loci-81	SLF	NIRI01002532.1	plus	92716	92855	Trematoda_A	0	NA	NA	Tre_Tree_clus-13	NA	NA	NA	NA
	Clonorchis sinensis	Def_Loci-82	BL	NIRI01002580.1	minus	1811	1963	NA	0	NA	NA	Tre_Tree_clus-2	NA	NA	NA	NA
	Clonorchis sinensis	Def_Loci-83	BL	NIRI01002594.1	minus	603910	604061	NA	0	LINE/CR1	NA	Tre_Tree_clus-12	NA	NA	NA	NA
	Clonorchis sinensis	Def_Loci-84	SLF+BL	NIRI01002599.1	minus	121456	121602	Trematoda_A	0	LINE/RTE-BovB	NA	Tre_Tree_clus-11	Unique_SL-32	121505	121590	Tre_15
	Clonorchis sinensis	Def_Loci-85	SLF+BL	NIRI01002642.1	minus	61958	62098	Trematoda_E	0	NA	Tre_cdhit_Clus-623	Tre_Tree_clus-11	Unique_SL-1	62006	62091	Tre_14
	Clonorchis sinensis	Def_Loci-86	SLF+BL	NIRI01002642.1	plus	261653	261793	Trematoda_E	0	NA	Tre_cdhit_Clus-623	NA	Unique_SL-1	261660	261745	Tre_14
	Clonorchis sinensis	Def_Loci-87	SLF	NIRI01002647.1	minus	5992110	5992254	Trematoda_A	0	LINE/RTE-BovB	NA	Tre_Tree_clus-11	NA	NA	NA	NA
	Clonorchis sinensis	Def_Loci-88	BL	NIRI01002648.1	minus	210417	210571	NA	0	NA	NA	Tre_Tree_clus-12	NA	NA	NA	NA
	Fasciola gigantica	Def_Loci-1	SLF+BL	F_gigantica-1.0_Cont10191	minus	11930	12076	Trematoda_A	0	DNA/MULE-MuDR;LINE/CR1;LTR/Gypsy	NA	Tre_Tree_clus-24	NA	NA	NA	NA
	Fasciola gigantica	Def_Loci-2	SLF	F_gigantica-1.0_Cont1021	minus	103723	103869	Trematoda_A	0	LINE/CR1	NA	Tre_Tree_clus-17	NA	NA	NA	NA
	Fasciola gigantica	Def_Loci-3	SLF+BL	F_gigantica-1.0_Cont10255	plus	3091	3230	NA	0	LINE/CR1;LINE/RTE-BovB	Tre_cdhit_Clus-642	Tre_Tree_clus-24	NA	NA	NA	NA
	Fasciola gigantica	Def_Loci-4	SLF+BL	F_gigantica-1.0_Cont1034	plus	368320	368466	Trematoda_A	0	LINE/CR1	NA	Tre_Tree_clus-24	NA	NA	NA	NA
	Fasciola gigantica	Def_Loci-5	SLF+BL	F_gigantica-1.0_Cont1035	minus	303477	303623	Trematoda_A	0	LTR/Pao	NA	Tre_Tree_clus-24	NA	NA	NA	NA
	Fasciola gigantica	Def_Loci-6	SLF+BL	F_gigantica-1.0_Cont1051	plus	170824	170968	NA	0	NA	NA	Tre_Tree_clus-16	NA	NA	NA	NA
	Fasciola gigantica	Def_Loci-7	BL	F_gigantica-1.0_Cont1079	minus	57705	57857	NA	0	LINE/CR1	NA	Tre_Tree_clus-17	NA	NA	NA	NA
	Fasciola gigantica	Def_Loci-8	SLF+BL	F_gigantica-1.0_Cont1082	plus	222856	223002	Trematoda_A	0	LINE/CR1;LTR/Pao	Tre_cdhit_Clus-227	Tre_Tree_clus-24	NA	NA	NA	NA
	Fasciola gigantica	Def_Loci-9	SLF+BL	F_gigantica-1.0_Cont1082	plus	337358	337504	Trematoda_A	0	LINE/CR1	NA	Tre_Tree_clus-16	NA	NA	NA	NA
	Fasciola gigantica	Def_Loci-10	SLF	F_gigantica-1.0_Cont10833	minus	1730	1874	Trematoda_E	0	LTR/Pao	NA	Tre_Tree_clus-18	NA	NA	NA	NA
	Fasciola gigantica	Def_Loci-11	SLF+BL	F_gigantica-1.0_Cont1103	minus	172389	172535	Trematoda_A	0	LINE	NA	Tre_Tree_clus-17	NA	NA	NA	NA
	Fasciola gigantica	Def_Loci-12	SLF+BL	F_gigantica-1.0_Cont1120	plus	7671	7817	Trematoda_A	0	LINE/CR1	NA	Tre_Tree_clus-25	NA	NA	NA	NA
	Fasciola gigantica	Def_Loci-13	SLF+BL	F_gigantica-1.0_Cont1132	plus	59913	60059	Trematoda_A	37	LINE/CR1	NA	NA	NA	NA	NA	NA
	Fasciola gigantica	Def_Loci-14	BL	F_gigantica-1.0_Cont11547	minus	5650	5799	NA	0	LTR/Gypsy;LTR/Pao	NA	Tre_Tree_clus-17	NA	NA	NA	NA
	Fasciola gigantica	Def_Loci-15	SLF	F_gigantica-1.0_Cont1165	minus	80550	80691	NA	0	LTR/Gypsy	NA	Tre_Tree_clus-17	NA	NA	NA	NA
	Fasciola gigantica	Def_Loci-16	SLF	F_gigantica-1.0_Cont1233	plus	66725	66861	Trematoda_A	0	LINE/Rex-Babar	NA	Tre_Tree_clus-13	NA	NA	NA	NA
	Fasciola gigantica	Def_Loci-17	SLF+BL	F_gigantica-1.0_Cont1332	plus	405095	405241	Trematoda_A	0	LINE/CR1	NA	Tre_Tree_clus-24	NA	NA	NA	NA
	Fasciola gigantica	Def_Loci-18	BL	F_gigantica-1.0_Cont1334	minus	40263	40415	NA	59	NA	NA	NA	NA	NA	NA	NA
	Fasciola gigantica	Def_Loci-19	SLF+BL	F_gigantica-1.0_Cont1363	plus	28488	28629	Trematoda_A	0	NA	NA	Tre_Tree_clus-17	NA	NA	NA	NA
	Fasciola gigantica	Def_Loci-20	SLF+BL	F_gigantica-1.0_Cont1393	minus	242430	242576	Trematoda_A	0	LINE;LINE/CR1	NA	Tre_Tree_clus-15	Unique_SL-13	242480	242564	Tre_17
	Fasciola gigantica	Def_Loci-21	SLF	F_gigantica-1.0_Cont13961	minus	5328	5465	Trematoda_A	0	LINE/CR1	NA	Tre_Tree_clus-19	NA	NA	NA	NA
	Fasciola gigantica	Def_Loci-22	BL	F_gigantica-1.0_Cont1422	minus	5605	5754	NA	0	LINE/CR1;LTR/Pao	Tre_cdhit_Clus-89	Tre_Tree_clus-24	NA	NA	NA	NA
	Fasciola gigantica	Def_Loci-23	SLF	F_gigantica-1.0_Cont1425	plus	55803	55939	Trematoda_A	0	LINE/CR1	NA	Tre_Tree_clus-28	NA	NA	NA	NA
	Fasciola gigantica	Def_Loci-24	SLF	F_gigantica-1.0_Cont1427	plus	153883	154022	Trematoda_A	0	NA	NA	Tre_Tree_clus-15	NA	NA	NA	NA
	Fasciola gigantica	Def_Loci-25	SLF+BL	F_gigantica-1.0_Cont1438	plus	60767	60913	Trematoda_A	0	LINE/CR1;LTR/Gypsy	NA	Tre_Tree_clus-25	NA	NA	NA	NA
	Fasciola gigantica	Def_Loci-26	SLF+BL	F_gigantica-1.0_Cont1517	plus	26578	26724	Trematoda_A	0	LINE/CR1	NA	Tre_Tree_clus-18	NA	NA	NA	NA
	Fasciola gigantica	Def_Loci-27	SLF+BL	F_gigantica-1.0_Cont157	minus	234852	234998	Trematoda_A	0	LINE/CR1;LINE/RTE-BovB	NA	Tre_Tree_clus-12	NA	NA	NA	NA
	Fasciola gigantica	Def_Loci-28	SLF+BL	F_gigantica-1.0_Cont1570	minus	180673	180812	NA	0	LINE/CR1;LINE/RTE-BovB	Tre_cdhit_Clus-642	NA	NA	NA	NA	NA
	Fasciola gigantica	Def_Loci-29	BL	F_gigantica-1.0_Cont1594	plus	202594	202744	NA	0	LTR/Gypsy	Tre_cdhit_Clus-57	Tre_Tree_clus-17	NA	NA	NA	NA
	Fasciola gigantica	Def_Loci-30	BL	F_gigantica-1.0_Cont1594	plus	212246	212396	NA	0	LTR/Gypsy	Tre_cdhit_Clus-57	NA	NA	NA	NA	NA
	Fasciola gigantica	Def_Loci-31	SLF+BL	F_gigantica-1.0_Cont16032	minus	29863	30009	NA	0	LINE/CR1;LTR/Gypsy	NA	Tre_Tree_clus-17	NA	NA	NA	NA
	Fasciola gigantica	Def_Loci-32	SLF+BL	F_gigantica-1.0_Cont16032	minus	29978	30119	NA	0	LINE/CR1;LTR/Gypsy	NA	Tre_Tree_clus-17	NA	NA	NA	NA
	Fasciola gigantica	Def_Loci-33	SLF+BL	F_gigantica-1.0_Cont16067	plus	238003	238149	Trematoda_A	0	LINE/CR1	NA	Tre_Tree_clus-24	NA	NA	NA	NA
	Fasciola gigantica	Def_Loci-34	SLF	F_gigantica-1.0_Cont1621	minus	32741	32877	Trematoda_A	0	LTR/Gypsy	Tre_cdhit_Clus-238	NA	NA	NA	NA	NA
	Fasciola gigantica	Def_Loci-35	SLF+BL	F_gigantica-1.0_Cont1621	minus	36495	36641	Trematoda_A	0	LTR/Gypsy	Tre_cdhit_Clus-238	Tre_Tree_clus-17	NA	NA	NA	NA
	Fasciola gigantica	Def_Loci-36	SLF+BL	F_gigantica-1.0_Cont1621	minus	40235	40381	Trematoda_A	0	LTR/Gypsy	Tre_cdhit_Clus-238	NA	NA	NA	NA	NA
	Fasciola gigantica	Def_Loci-37	SLF	F_gigantica-1.0_Cont1647	minus	202754	202899	Trematoda_A	0	LINE/CR1	NA	Tre_Tree_clus-24	NA	NA	NA	NA
	Fasciola gigantica	Def_Loci-38	SLF+BL	F_gigantica-1.0_Cont1701	plus	12433	12569	Trematoda_A	0	LINE/Penelope	NA	Tre_Tree_clus-24	NA	NA	NA	NA
	Fasciola gigantica	Def_Loci-39	SLF+BL	F_gigantica-1.0_Cont1706	minus	42410	42552	NA	0	LINE/CR1;LTR/Pao	NA	Tre_Tree_clus-17	NA	NA	NA	NA
	Fasciola gigantica	Def_Loci-40	BL	F_gigantica-1.0_Cont1747	minus	201942	202091	Trematoda_A	0	NA	NA	Tre_Tree_clus-16	NA	NA	NA	NA
	Fasciola gigantica	Def_Loci-41	SLF	F_gigantica-1.0_Cont1770	minus	49993	50129	Trematoda_A	0	NA	NA	Tre_Tree_clus-9	NA	NA	NA	NA
	Fasciola gigantica	Def_Loci-42	SLF+BL	F_gigantica-1.0_Cont1795	plus	163482	163628	Trematoda_A	0	LTR/Pao	NA	Tre_Tree_clus-18	NA	NA	NA	NA
	Fasciola gigantica	Def_Loci-43	SLF+BL	F_gigantica-1.0_Cont183	plus	363246	363392	Trematoda_A	0	LINE/CR1	NA	Tre_Tree_clus-17	NA	NA	NA	NA
	Fasciola gigantica	Def_Loci-44	SLF+BL	F_gigantica-1.0_Cont1916	plus	154521	154667	Trematoda_A	0	LINE/CR1	NA	Tre_Tree_clus-18	NA	NA	NA	NA
	Fasciola gigantica	Def_Loci-45	SLF	F_gigantica-1.0_Cont1944	plus	122658	122804	Trematoda_A	0	NA	Tre_cdhit_Clus-242	Tre_Tree_clus-18	NA	NA	NA	NA
	Fasciola gigantica	Def_Loci-46	SLF+BL	F_gigantica-1.0_Cont197	plus	164751	164897	Trematoda_A	0	LINE/CR1	NA	Tre_Tree_clus-16	NA	NA	NA	NA
	Fasciola gigantica	Def_Loci-47	SLF	F_gigantica-1.0_Cont1994	plus	41218	41364	Trematoda_A	0	NA	Tre_cdhit_Clus-242	NA	NA	NA	NA	NA
	Fasciola gigantica	Def_Loci-48	SLF+BL	F_gigantica-1.0_Cont213	plus	51952	52098	Trematoda_A	0	LINE/CR1	NA	Tre_Tree_clus-16	NA	NA	NA	NA
	Fasciola gigantica	Def_Loci-49	SLF	F_gigantica-1.0_Cont2157	plus	57223	57362	Trematoda_A	0	LTR/Pao	NA	Tre_Tree_clus-15	NA	NA	NA	NA
	Fasciola gigantica	Def_Loci-50	BL	F_gigantica-1.0_Cont2203	plus	42752	42900	Trematoda_A	0	LINE/CR1	NA	Tre_Tree_clus-24	NA	NA	NA	NA
	Fasciola gigantica	Def_Loci-51	SLF+BL	F_gigantica-1.0_Cont2215	minus	79386	79532	Trematoda_A	0	LINE/CR1	NA	Tre_Tree_clus-18	NA	NA	NA	NA
	Fasciola gigantica	Def_Loci-52	SLF	F_gigantica-1.0_Cont2227	plus	102026	102163	Trematoda_A	0	LINE/CR1	Tre_cdhit_Clus-688	Tre_Tree_clus-18	NA	NA	NA	NA
	Fasciola gigantica	Def_Loci-53	SLF+BL	F_gigantica-1.0_Cont232	minus	301909	302055	Trematoda_A	0	DNA/MULE-MuDR;LTR/Gypsy	NA	Tre_Tree_clus-17	NA	NA	NA	NA
	Fasciola gigantica	Def_Loci-54	SLF+BL	F_gigantica-1.0_Cont2321	plus	102070	102216	Trematoda_A	0	LINE/CR1	NA	Tre_Tree_clus-11	NA	NA	NA	NA
	Fasciola gigantica	Def_Loci-55	SLF	F_gigantica-1.0_Cont2357	plus	127414	127553	Trematoda_A	0	LINE/CR1;LTR/Pao	NA	Tre_Tree_clus-18	NA	NA	NA	NA
	Fasciola gigantica	Def_Loci-56	BL	F_gigantica-1.0_Cont2423	minus	117818	117966	NA	0	LINE/CR1	NA	Tre_Tree_clus-24	NA	NA	NA	NA
	Fasciola gigantica	Def_Loci-57	SLF+BL	F_gigantica-1.0_Cont2497	minus	37758	37904	Trematoda_A	0	LINE/CR1	NA	Tre_Tree_clus-17	NA	NA	NA	NA
	Fasciola gigantica	Def_Loci-58	BL	F_gigantica-1.0_Cont25	plus	404895	405045	NA	0	LINE/CR1;LTR/Gypsy	NA	Tre_Tree_clus-24	NA	NA	NA	NA
	Fasciola gigantica	Def_Loci-59	SLF+BL	F_gigantica-1.0_Cont2595	plus	30085	30231	Trematoda_A	0	LINE/RTE-BovB	NA	Tre_Tree_clus-19	NA	NA	NA	NA
	Fasciola gigantica	Def_Loci-60	SLF+BL	F_gigantica-1.0_Cont2599	plus	63344	63490	Trematoda_A	25	LINE/CR1;LTR/Pao	NA	Tre_Tree_clus-15	NA	NA	NA	NA
	Fasciola gigantica	Def_Loci-61	SLF+BL	F_gigantica-1.0_Cont2742	plus	17644	17790	Trematoda_A	0	NA	NA	Tre_Tree_clus-18	NA	NA	NA	NA
	Fasciola gigantica	Def_Loci-62	SLF+BL	F_gigantica-1.0_Cont2772	minus	246578	246724	Trematoda_A	0	NA	NA	Tre_Tree_clus-17	NA	NA	NA	NA
	Fasciola gigantica	Def_Loci-63	SLF+BL	F_gigantica-1.0_Cont278	minus	373910	374056	Trematoda_A	0	DNA/CMC-EnSpm;LTR/Gypsy	NA	Tre_Tree_clus-17	NA	NA	NA	NA
	Fasciola gigantica	Def_Loci-64	SLF+BL	F_gigantica-1.0_Cont2881	minus	102282	102428	Trematoda_A	0	NA	NA	Tre_Tree_clus-15	NA	NA	NA	NA
	Fasciola gigantica	Def_Loci-65	SLF+BL	F_gigantica-1.0_Cont2926	plus	39690	39831	NA	0	DNA/CMC-EnSpm;LINE/CR1;LTR/Pao	NA	Tre_Tree_clus-24	NA	NA	NA	NA
	Fasciola gigantica	Def_Loci-66	SLF	F_gigantica-1.0_Cont2926	plus	46349	46488	Trematoda_A	0	NA	NA	Tre_Tree_clus-15	NA	NA	NA	NA
	Fasciola gigantica	Def_Loci-67	SLF+BL	F_gigantica-1.0_Cont2938	minus	24016	24161	NA	0	LTR/Pao	NA	Tre_Tree_clus-15	NA	NA	NA	NA
	Fasciola gigantica	Def_Loci-68	SLF	F_gigantica-1.0_Cont2974	plus	50758	50894	Trematoda_A	0	LINE/CR1;LTR/Gypsy	NA	Tre_Tree_clus-17	NA	NA	NA	NA
	Fasciola gigantica	Def_Loci-69	SLF	F_gigantica-1.0_Cont3007	minus	115925	116061	Trematoda_A	0	LINE/CR1;LTR/Gypsy	NA	Tre_Tree_clus-17	NA	NA	NA	NA
	Fasciola gigantica	Def_Loci-70	SLF	F_gigantica-1.0_Cont3176	minus	250469	250605	Trematoda_A	0	DNA/CMC-EnSpm	NA	Tre_Tree_clus-12	NA	NA	NA	NA
	Fasciola gigantica	Def_Loci-71	SLF+BL	F_gigantica-1.0_Cont3182	plus	126247	126393	Trematoda_A	0	DNA/CMC-EnSpm;LINE/CR1;LTR/Gypsy	NA	Tre_Tree_clus-17	NA	NA	NA	NA
	Fasciola gigantica	Def_Loci-72	BL	F_gigantica-1.0_Cont334	plus	173732	173879	NA	0	LTR/Gypsy	NA	Tre_Tree_clus-16	NA	NA	NA	NA
	Fasciola gigantica	Def_Loci-73	SLF	F_gigantica-1.0_Cont3440	minus	125286	125423	Trematoda_A	0	LINE/CR1	NA	Tre_Tree_clus-16	NA	NA	NA	NA
	Fasciola gigantica	Def_Loci-74	BL	F_gigantica-1.0_Cont3755	minus	113598	113745	NA	0	LINE/CR1;LTR/Gypsy	NA	Tre_Tree_clus-28	NA	NA	NA	NA
	Fasciola gigantica	Def_Loci-75	SLF	F_gigantica-1.0_Cont3942	minus	62633	62774	NA	0	LINE/CR1;LINE/Penelope;LTR/Pao	NA	Tre_Tree_clus-24	NA	NA	NA	NA
	Fasciola gigantica	Def_Loci-76	SLF+BL	F_gigantica-1.0_Cont3948	minus	59940	60086	Trematoda_A	20	LINE/Rex-Babar;LTR/Gypsy	NA	Tre_Tree_clus-17	NA	NA	NA	NA
	Fasciola gigantica	Def_Loci-77	SLF+BL	F_gigantica-1.0_Cont3948	plus	67318	67464	Trematoda_A	0	LINE/Rex-Babar;LTR/Gypsy	NA	Tre_Tree_clus-17	NA	NA	NA	NA
	Fasciola gigantica	Def_Loci-78	SLF+BL	F_gigantica-1.0_Cont3982	minus	137505	137651	Trematoda_A	0	LINE/RTE-BovB	NA	Tre_Tree_clus-17	NA	NA	NA	NA
	Fasciola gigantica	Def_Loci-79	BL	F_gigantica-1.0_Cont4002	minus	72641	72795	NA	0	LINE/CR1	NA	Tre_Tree_clus-6	NA	NA	NA	NA
	Fasciola gigantica	Def_Loci-80	SLF+BL	F_gigantica-1.0_Cont4237	plus	26813	26959	Trematoda_A	0	LTR/Gypsy	NA	Tre_Tree_clus-5	NA	NA	NA	NA
	Fasciola gigantica	Def_Loci-81	SLF	F_gigantica-1.0_Cont4244	minus	30786	30923	Trematoda_A	0	LINE/CR1	Tre_cdhit_Clus-688	NA	NA	NA	NA	NA
	Fasciola gigantica	Def_Loci-82	SLF	F_gigantica-1.0_Cont4244	plus	70363	70508	Trematoda_A	0	LINE/CR1;LTR/Gypsy	NA	Tre_Tree_clus-24	NA	NA	NA	NA
	Fasciola gigantica	Def_Loci-83	SLF+BL	F_gigantica-1.0_Cont4276	minus	259	405	Trematoda_A	0	LINE/CR1	NA	Tre_Tree_clus-7	NA	NA	NA	NA
	Fasciola gigantica	Def_Loci-84	SLF+BL	F_gigantica-1.0_Cont4291	plus	9512	9656	NA	0	NA	NA	Tre_Tree_clus-16	NA	NA	NA	NA
	Fasciola gigantica	Def_Loci-85	SLF	F_gigantica-1.0_Cont4346	plus	36510	36646	Trematoda_A	0	LINE/CR1	NA	Tre_Tree_clus-5	NA	NA	NA	NA
	Fasciola gigantica	Def_Loci-86	SLF+BL	F_gigantica-1.0_Cont4380	minus	54246	54389	Trematoda_A	0	LTR/Gypsy	Tre_cdhit_Clus-238	NA	NA	NA	NA	NA
	Fasciola gigantica	Def_Loci-87	SLF+BL	F_gigantica-1.0_Cont4380	minus	57664	57807	Trematoda_A	0	LTR/Gypsy	Tre_cdhit_Clus-515	Tre_Tree_clus-17	NA	NA	NA	NA
	Fasciola gigantica	Def_Loci-88	SLF+BL	F_gigantica-1.0_Cont4380	minus	59650	59793	Trematoda_A	0	LTR/Gypsy	Tre_cdhit_Clus-515	NA	NA	NA	NA	NA
	Fasciola gigantica	Def_Loci-89	SLF+BL	F_gigantica-1.0_Cont440	plus	320069	320208	Trematoda_A	0	LINE/CR1;LTR/Pao	NA	Tre_Tree_clus-15	Unique_SL-36	320074	320158	Tre_18
	Fasciola gigantica	Def_Loci-90	SLF+BL	F_gigantica-1.0_Cont471	plus	83417	83563	Trematoda_A	0	LINE/CR1;LTR/Pao	Tre_cdhit_Clus-227	NA	NA	NA	NA	NA
	Fasciola gigantica	Def_Loci-91	SLF	F_gigantica-1.0_Cont476	minus	58646	58783	Trematoda_A	0	LINE/CR1;LTR/Pao	NA	Tre_Tree_clus-19	NA	NA	NA	NA
	Fasciola gigantica	Def_Loci-92	SLF+BL	F_gigantica-1.0_Cont506	plus	213011	213153	NA	0	LINE/CR1;LTR/Pao	NA	Tre_Tree_clus-10	NA	NA	NA	NA
	Fasciola gigantica	Def_Loci-93	SLF	F_gigantica-1.0_Cont5080	plus	5090	5227	Trematoda_A	0	LTR/Gypsy	NA	Tre_Tree_clus-17	NA	NA	NA	NA
	Fasciola gigantica	Def_Loci-94	SLF	F_gigantica-1.0_Cont5153	minus	38173	38313	NA	0	LINE/CR1	NA	Tre_Tree_clus-15	NA	NA	NA	NA
	Fasciola gigantica	Def_Loci-95	SLF+BL	F_gigantica-1.0_Cont527	plus	145220	145366	Trematoda_A	0	NA	NA	Tre_Tree_clus-15	NA	NA	NA	NA
	Fasciola gigantica	Def_Loci-96	SLF+BL	F_gigantica-1.0_Cont5443	plus	67062	67203	NA	0	NA	NA	Tre_Tree_clus-6	NA	NA	NA	NA
	Fasciola gigantica	Def_Loci-97	SLF+BL	F_gigantica-1.0_Cont5702	plus	90239	90385	Trematoda_A	0	NA	NA	Tre_Tree_clus-25	NA	NA	NA	NA
	Fasciola gigantica	Def_Loci-98	SLF	F_gigantica-1.0_Cont577	minus	110510	110653	Trematoda_A	0	LINE/RTE-BovB;LTR/Gypsy;LTR/Pao	NA	Tre_Tree_clus-16	NA	NA	NA	NA
	Fasciola gigantica	Def_Loci-99	BL	F_gigantica-1.0_Cont5941	minus	63032	63179	NA	0	LTR/Gypsy	Tre_cdhit_Clus-125	Tre_Tree_clus-10	NA	NA	NA	NA
	Fasciola gigantica	Def_Loci-100	BL	F_gigantica-1.0_Cont5941	minus	76609	76756	NA	0	LTR/Gypsy	Tre_cdhit_Clus-125	NA	NA	NA	NA	NA
	Fasciola gigantica	Def_Loci-101	SLF	F_gigantica-1.0_Cont595	plus	234635	234775	NA	0	DNA/TcMar-ISRm11;LINE/Rex-Babar	NA	Tre_Tree_clus-5	NA	NA	NA	NA
	Fasciola gigantica	Def_Loci-102	SLF+BL	F_gigantica-1.0_Cont617	minus	204061	204207	Trematoda_A	0	NA	NA	Tre_Tree_clus-24	NA	NA	NA	NA
	Fasciola gigantica	Def_Loci-103	SLF	F_gigantica-1.0_Cont6354	minus	21201	21347	Trematoda_A	0	LINE/CR1;LTR/Pao	NA	Tre_Tree_clus-24	NA	NA	NA	NA
	Fasciola gigantica	Def_Loci-104	SLF	F_gigantica-1.0_Cont639	minus	68955	69094	Trematoda_E	0	NA	Tre_cdhit_Clus-648	Tre_Tree_clus-19	NA	NA	NA	NA
	Fasciola gigantica	Def_Loci-105	BL	F_gigantica-1.0_Cont6411	plus	32862	33011	NA	0	LINE/CR1;LTR/Pao	Tre_cdhit_Clus-89	NA	NA	NA	NA	NA
	Fasciola gigantica	Def_Loci-106	BL	F_gigantica-1.0_Cont6411	minus	48309	48458	NA	0	LINE/CR1;LTR/Pao	Tre_cdhit_Clus-89	NA	NA	NA	NA	NA
	Fasciola gigantica	Def_Loci-107	SLF	F_gigantica-1.0_Cont6501	minus	11953	12089	Trematoda_A	0	LINE/RTE-BovB;LTR/Gypsy	NA	Tre_Tree_clus-23	NA	NA	NA	NA
	Fasciola gigantica	Def_Loci-108	SLF+BL	F_gigantica-1.0_Cont6542	plus	14850	14996	Trematoda_A	0	LINE/CR1;LTR/Pao	Tre_cdhit_Clus-227	NA	NA	NA	NA	NA
	Fasciola gigantica	Def_Loci-109	SLF	F_gigantica-1.0_Cont6583	minus	16550	16686	Trematoda_A	0	NA	NA	Tre_Tree_clus-17	NA	NA	NA	NA
	Fasciola gigantica	Def_Loci-110	SLF+BL	F_gigantica-1.0_Cont66	plus	196021	196167	Trematoda_A	0	NA	Tre_cdhit_Clus-265	Tre_Tree_clus-15	Unique_SL-13	196033	196117	Tre_17
	Fasciola gigantica	Def_Loci-111	SLF+BL	F_gigantica-1.0_Cont66	plus	197274	197420	Trematoda_A	0	NA	NA	Tre_Tree_clus-15	NA	NA	NA	NA
	Fasciola gigantica	Def_Loci-112	SLF	F_gigantica-1.0_Cont66	plus	198533	198669	Trematoda_A	0	NA	NA	Tre_Tree_clus-15	Unique_SL-35	198534	198619	Tre_19
	Fasciola gigantica	Def_Loci-113	SLF+BL	F_gigantica-1.0_Cont66	plus	199790	199936	Trematoda_A	0	NA	NA	Tre_Tree_clus-15	NA	NA	NA	NA
	Fasciola gigantica	Def_Loci-114	SLF+BL	F_gigantica-1.0_Cont66	plus	201046	201192	Trematoda_A	0	NA	Tre_cdhit_Clus-265	NA	Unique_SL-14	201058	201143	Tre_17
	Fasciola gigantica	Def_Loci-115	BL	F_gigantica-1.0_Cont7133	minus	29329	29480	NA	0	LINE/CR1	NA	Tre_Tree_clus-7	NA	NA	NA	NA
	Fasciola gigantica	Def_Loci-116	SLF+BL	F_gigantica-1.0_Cont721	plus	122040	122186	Trematoda_A	0	NA	NA	Tre_Tree_clus-18	NA	NA	NA	NA
	Fasciola gigantica	Def_Loci-117	SLF+BL	F_gigantica-1.0_Cont7221	minus	21155	21300	NA	0	NA	NA	Tre_Tree_clus-18	NA	NA	NA	NA
	Fasciola gigantica	Def_Loci-118	SLF+BL	F_gigantica-1.0_Cont7504	minus	8367	8513	Trematoda_A	0	LINE/CR1	NA	Tre_Tree_clus-24	NA	NA	NA	NA
	Fasciola gigantica	Def_Loci-119	SLF+BL	F_gigantica-1.0_Cont7617	plus	35064	35208	Trematoda_E	85	LINE/CR1;LTR/Gypsy	NA	NA	NA	NA	NA	NA
	Fasciola gigantica	Def_Loci-120	SLF+BL	F_gigantica-1.0_Cont7617	minus	44978	45122	Trematoda_E	0	LTR/Gypsy	NA	Tre_Tree_clus-17	NA	NA	NA	NA
	Fasciola gigantica	Def_Loci-121	SLF+BL	F_gigantica-1.0_Cont8004	minus	84797	84943	Trematoda_A	0	LINE/CR1	NA	Tre_Tree_clus-24	NA	NA	NA	NA
	Fasciola gigantica	Def_Loci-122	SLF+BL	F_gigantica-1.0_Cont801	minus	129592	129738	Trematoda_A	0	LINE	NA	Tre_Tree_clus-26	NA	NA	NA	NA
	Fasciola gigantica	Def_Loci-123	SLF+BL	F_gigantica-1.0_Cont8363	minus	559	704	NA	0	LINE/CR1;LTR/Pao	NA	Tre_Tree_clus-17	NA	NA	NA	NA
	Fasciola gigantica	Def_Loci-124	SLF	F_gigantica-1.0_Cont8382	plus	26485	26625	NA	0	LINE/Penelope;LINE/Rex-Babar	NA	Tre_Tree_clus-25	NA	NA	NA	NA
	Fasciola gigantica	Def_Loci-125	SLF+BL	F_gigantica-1.0_Cont8690	plus	1185	1331	Trematoda_A	0	LINE;LINE/CR1	NA	Tre_Tree_clus-24	NA	NA	NA	NA
	Fasciola gigantica	Def_Loci-126	SLF	F_gigantica-1.0_Cont873	minus	147652	147794	Trematoda_A	0	LINE/CR1	NA	Tre_Tree_clus-5	NA	NA	NA	NA
	Fasciola gigantica	Def_Loci-127	SLF+BL	F_gigantica-1.0_Cont917	minus	249247	249393	Trematoda_A	0	DNA/CMC-EnSpm	NA	Tre_Tree_clus-15	NA	NA	NA	NA
	Fasciola gigantica	Def_Loci-128	SLF+BL	F_gigantica-1.0_Cont943	plus	59060	59201	NA	0	LINE/CR1	NA	Tre_Tree_clus-18	NA	NA	NA	NA
	Fasciola gigantica	Def_Loci-129	SLF	F_gigantica-1.0_Cont9529	plus	703	842	Trematoda_E	0	NA	Tre_cdhit_Clus-648	NA	NA	NA	NA	NA
	Fasciola gigantica	Def_Loci-130	SLF	F_gigantica-1.0_Cont9531	plus	39418	39564	Trematoda_A	0	LINE/CR1	NA	Tre_Tree_clus-7	NA	NA	NA	NA
	Fasciola gigantica	Def_Loci-131	SLF	F_gigantica-1.0_Cont954	plus	45769	45915	Trematoda_A	0	NA	NA	Tre_Tree_clus-17	NA	NA	NA	NA
	Fasciola gigantica	Def_Loci-132	BL	F_gigantica-1.0_Cont958	plus	46850	47001	NA	0	LTR/Pao	NA	Tre_Tree_clus-17	NA	NA	NA	NA
	Fasciola gigantica	Def_Loci-133	SLF+BL	F_gigantica-1.0_Cont978	minus	143146	143292	Trematoda_A	0	LINE/CR1	NA	Tre_Tree_clus-18	NA	NA	NA	NA
	Fasciola gigantica	Def_Loci-134	BL	F_gigantica-1.0_Cont997	minus	355187	355342	NA	0	NA	NA	Tre_Tree_clus-25	NA	NA	NA	NA
	Fasciola hepatica	Def_Loci-1	SLF+BL	scaffold10x_1006_pilon	minus	21446	21592	NA	0	LINE/CR1	NA	Tre_Tree_clus-15	NA	NA	NA	NA
	Fasciola hepatica	Def_Loci-2	BL	scaffold10x_1052_pilon	minus	225199	225347	NA	0	LINE/CR1	NA	Tre_Tree_clus-16	NA	NA	NA	NA
	Fasciola hepatica	Def_Loci-3	SLF	scaffold10x_1061_pilon	minus	845863	846009	NA	0	LTR/Pao	NA	Tre_Tree_clus-11	NA	NA	NA	NA
	Fasciola hepatica	Def_Loci-4	SLF	scaffold10x_1068_pilon	plus	2402689	2402830	NA	0	LINE/Penelope	NA	Tre_Tree_clus-15	NA	NA	NA	NA
	Fasciola hepatica	Def_Loci-5	SLF+BL	scaffold10x_1068_pilon	plus	2523987	2524133	Trematoda_A	14	LINE/CR1	NA	Tre_Tree_clus-18	NA	NA	NA	NA
	Fasciola hepatica	Def_Loci-6	SLF+BL	scaffold10x_1084_pilon	plus	3243832	3243978	NA	0	LINE/CR1;LTR/Pao	NA	Tre_Tree_clus-25	NA	NA	NA	NA
	Fasciola hepatica	Def_Loci-7	SLF	scaffold10x_1086_pilon	plus	1252439	1252578	Trematoda_E	0	LINE/CR1	NA	Tre_Tree_clus-18	NA	NA	NA	NA
	Fasciola hepatica	Def_Loci-8	SLF+BL	scaffold10x_1086_pilon	minus	1908949	1909095	Trematoda_A	0	NA	NA	Tre_Tree_clus-17	NA	NA	NA	NA
	Fasciola hepatica	Def_Loci-9	SLF+BL	scaffold10x_109_pilon	plus	307226	307372	Trematoda_A	0	LINE/CR1	NA	Tre_Tree_clus-5	NA	NA	NA	NA
	Fasciola hepatica	Def_Loci-10	SLF+BL	scaffold10x_1102_pilon	plus	14968	15114	Trematoda_A	0	LINE/CR1	NA	Tre_Tree_clus-18	NA	NA	NA	NA
	Fasciola hepatica	Def_Loci-11	SLF+BL	scaffold10x_1124_pilon	minus	912331	912477	Trematoda_A	0	NA	NA	Tre_Tree_clus-15	NA	NA	NA	NA
	Fasciola hepatica	Def_Loci-12	SLF	scaffold10x_113_pilon	minus	772114	772260	Trematoda_A	0	LINE;LINE/CR1	NA	Tre_Tree_clus-5	NA	NA	NA	NA
	Fasciola hepatica	Def_Loci-13	SLF+BL	scaffold10x_113_pilon	minus	1905727	1905873	Trematoda_A	0	LINE/CR1	NA	Tre_Tree_clus-16	NA	NA	NA	NA
	Fasciola hepatica	Def_Loci-14	BL	scaffold10x_1145_pilon	minus	909572	909720	NA	0	LINE/CR1;LINE/Rex-Babar;LTR/Gypsy	NA	Tre_Tree_clus-23	NA	NA	NA	NA
	Fasciola hepatica	Def_Loci-15	SLF	scaffold10x_1190_pilon	plus	510935	511074	NA	0	LINE/CR1	NA	Tre_Tree_clus-24	NA	NA	NA	NA
	Fasciola hepatica	Def_Loci-16	SLF	scaffold10x_1198_pilon	minus	372177	372323	NA	0	LINE/CR1	NA	Tre_Tree_clus-17	NA	NA	NA	NA
	Fasciola hepatica	Def_Loci-17	SLF+BL	scaffold10x_126_pilon	minus	62355	62501	Trematoda_A	0	NA	Tre_cdhit_Clus-288	Tre_Tree_clus-15	Unique_SL-13	62405	62489	Tre_17
	Fasciola hepatica	Def_Loci-18	SLF+BL	scaffold10x_126_pilon	minus	63617	63763	Trematoda_A	0	NA	NA	Tre_Tree_clus-15	Unique_SL-13	63667	63751	Tre_17
	Fasciola hepatica	Def_Loci-19	SLF+BL	scaffold10x_126_pilon	minus	66830	66976	Trematoda_A	0	NA	Tre_cdhit_Clus-288	NA	Unique_SL-13	66880	66964	Tre_17
	Fasciola hepatica	Def_Loci-20	SLF	scaffold10x_1304_pilon	plus	19831	19970	Trematoda_A	0	LINE/CR1	NA	Tre_Tree_clus-9	NA	NA	NA	NA
	Fasciola hepatica	Def_Loci-21	SLF+BL	scaffold10x_1340_pilon	minus	318170	318316	Trematoda_A	0	LINE/CR1;LTR/Gypsy	NA	Tre_Tree_clus-17	NA	NA	NA	NA
	Fasciola hepatica	Def_Loci-22	SLF	scaffold10x_135_pilon	plus	687774	687914	Trematoda_A	0	LINE/CR1	NA	Tre_Tree_clus-28	NA	NA	NA	NA
	Fasciola hepatica	Def_Loci-23	SLF+BL	scaffold10x_1373_pilon	plus	6768	6914	NA	0	LTR/Pao	NA	Tre_Tree_clus-25	NA	NA	NA	NA
	Fasciola hepatica	Def_Loci-24	SLF+BL	scaffold10x_1377_pilon	minus	485990	486136	Trematoda_A	0	LTR/Pao	NA	Tre_Tree_clus-18	NA	NA	NA	NA
	Fasciola hepatica	Def_Loci-25	SLF	scaffold10x_1389_pilon	minus	498502	498641	NA	0	NA	NA	Tre_Tree_clus-17	NA	NA	NA	NA
	Fasciola hepatica	Def_Loci-26	SLF+BL	scaffold10x_14_pilon	minus	1899409	1899555	Trematoda_A	0	LINE/CR1	NA	Tre_Tree_clus-16	NA	NA	NA	NA
	Fasciola hepatica	Def_Loci-27	SLF	scaffold10x_142_pilon	minus	2725018	2725157	Trematoda_A	0	DNA/CMC-EnSpm;LINE/CR1;LTR/Gypsy	NA	Tre_Tree_clus-17	NA	NA	NA	NA
	Fasciola hepatica	Def_Loci-28	SLF	scaffold10x_1424_pilon	minus	945777	945918	NA	0	LINE/CR1	NA	Tre_Tree_clus-16	NA	NA	NA	NA
	Fasciola hepatica	Def_Loci-29	SLF	scaffold10x_1428_pilon	minus	132316	132457	NA	0	NA	NA	Tre_Tree_clus-17	NA	NA	NA	NA
	Fasciola hepatica	Def_Loci-30	SLF+BL	scaffold10x_1448_pilon	plus	82245	82391	Trematoda_A	0	LINE/CR1;LINE/RTE-BovB	NA	Tre_Tree_clus-16	NA	NA	NA	NA
	Fasciola hepatica	Def_Loci-31	SLF+BL	scaffold10x_1453_pilon	plus	1216917	1217063	Trematoda_A	0	LTR/Pao	NA	Tre_Tree_clus-25	NA	NA	NA	NA
	Fasciola hepatica	Def_Loci-32	SLF+BL	scaffold10x_1459_pilon	plus	1015382	1015528	Trematoda_A	0	LINE/CR1	NA	Tre_Tree_clus-25	NA	NA	NA	NA
	Fasciola hepatica	Def_Loci-33	SLF+BL	scaffold10x_149_pilon	plus	3116836	3116981	NA	0	LINE/CR1;LTR/Pao	NA	Tre_Tree_clus-18	NA	NA	NA	NA
	Fasciola hepatica	Def_Loci-34	SLF+BL	scaffold10x_1492_pilon	plus	293128	293274	Trematoda_A	36	LINE	NA	NA	NA	NA	NA	NA
	Fasciola hepatica	Def_Loci-35	SLF	scaffold10x_1528_pilon	minus	119476	119622	NA	0	LINE/CR1;LTR/Pao	Tre_cdhit_Clus-297	Tre_Tree_clus-5	NA	NA	NA	NA
	Fasciola hepatica	Def_Loci-36	SLF	scaffold10x_1528_pilon	plus	131349	131495	NA	0	LINE/CR1	Tre_cdhit_Clus-297	NA	NA	NA	NA	NA
	Fasciola hepatica	Def_Loci-37	SLF	scaffold10x_1573_pilon	minus	602371	602517	Trematoda_A	0	LINE/CR1	Tre_cdhit_Clus-238	NA	NA	NA	NA	NA
	Fasciola hepatica	Def_Loci-38	SLF+BL	scaffold10x_1593_pilon	minus	1116226	1116372	Trematoda_A	0	DNA;LINE/CR1	NA	Tre_Tree_clus-24	NA	NA	NA	NA
	Fasciola hepatica	Def_Loci-39	SLF+BL	scaffold10x_1608_pilon	plus	322251	322397	Trematoda_A	0	LINE/CR1;LTR/Pao	NA	Tre_Tree_clus-24	NA	NA	NA	NA
	Fasciola hepatica	Def_Loci-40	SLF+BL	scaffold10x_161_pilon	plus	308012	308158	Trematoda_A	0	LINE/CR1	NA	Tre_Tree_clus-15	NA	NA	NA	NA
	Fasciola hepatica	Def_Loci-41	SLF+BL	scaffold10x_1628_pilon	minus	1777136	1777282	Trematoda_A	0	LINE/CR1	NA	Tre_Tree_clus-6	NA	NA	NA	NA
	Fasciola hepatica	Def_Loci-42	SLF+BL	scaffold10x_1651_pilon	minus	801909	802055	Trematoda_A	0	LINE/CR1;LTR/Gypsy;LTR/Pao	NA	Tre_Tree_clus-15	NA	NA	NA	NA
	Fasciola hepatica	Def_Loci-43	SLF+BL	scaffold10x_1652_pilon	minus	216821	216967	Trematoda_A	0	NA	NA	Tre_Tree_clus-18	NA	NA	NA	NA
	Fasciola hepatica	Def_Loci-44	SLF	scaffold10x_1750_pilon	minus	90515	90654	Trematoda_A	0	LINE/CR1	Tre_cdhit_Clus-654	Tre_Tree_clus-15	NA	NA	NA	NA
	Fasciola hepatica	Def_Loci-45	SLF+BL	scaffold10x_1761_pilon	minus	981633	981779	Trematoda_A	0	NA	NA	Tre_Tree_clus-24	NA	NA	NA	NA
	Fasciola hepatica	Def_Loci-46	SLF	scaffold10x_1842_pilon	minus	1184516	1184657	Trematoda_A	0	NA	NA	Tre_Tree_clus-18	NA	NA	NA	NA
	Fasciola hepatica	Def_Loci-47	BL	scaffold10x_1907_pilon	plus	16392	16543	NA	0	LINE/CR1	NA	Tre_Tree_clus-24	NA	NA	NA	NA
	Fasciola hepatica	Def_Loci-48	SLF	scaffold10x_1977_pilon	plus	86088	86229	NA	0	NA	NA	Tre_Tree_clus-18	NA	NA	NA	NA
	Fasciola hepatica	Def_Loci-49	SLF+BL	scaffold10x_204_pilon	minus	1196080	1196226	Trematoda_A	0	LTR/Gypsy	Tre_cdhit_Clus-305	Tre_Tree_clus-17	NA	NA	NA	NA
	Fasciola hepatica	Def_Loci-50	SLF+BL	scaffold10x_2052_pilon	plus	176991	177137	Trematoda_A	0	LINE/CR1	NA	Tre_Tree_clus-25	NA	NA	NA	NA
	Fasciola hepatica	Def_Loci-51	BL	scaffold10x_2109_pilon	minus	60536	60687	NA	0	LTR/Gypsy	NA	Tre_Tree_clus-17	NA	NA	NA	NA
	Fasciola hepatica	Def_Loci-52	SLF	scaffold10x_213_pilon	minus	3635965	3636110	Trematoda_A	0	NA	NA	Tre_Tree_clus-17	NA	NA	NA	NA
	Fasciola hepatica	Def_Loci-53	SLF	scaffold10x_213_pilon	minus	3636596	3636735	NA	1	NA	NA	Tre_Tree_clus-17	NA	NA	NA	NA
	Fasciola hepatica	Def_Loci-54	SLF	scaffold10x_22_pilon	plus	30403	30543	Trematoda_A	0	LINE/CR1	NA	Tre_Tree_clus-17	NA	NA	NA	NA
	Fasciola hepatica	Def_Loci-55	SLF+BL	scaffold10x_2220_pilon	plus	164123	164269	NA	0	LINE;LINE/CR1	NA	Tre_Tree_clus-25	NA	NA	NA	NA
	Fasciola hepatica	Def_Loci-56	SLF+BL	scaffold10x_2255_pilon	minus	212425	212566	NA	0	LINE/CR1	NA	Tre_Tree_clus-19	NA	NA	NA	NA
	Fasciola hepatica	Def_Loci-57	BL	scaffold10x_226_pilon	plus	190909	191065	NA	0	LINE	NA	Tre_Tree_clus-17	NA	NA	NA	NA
	Fasciola hepatica	Def_Loci-58	SLF+BL	scaffold10x_2320_pilon	plus	63354	63500	Trematoda_A	0	NA	NA	Tre_Tree_clus-24	NA	NA	NA	NA
	Fasciola hepatica	Def_Loci-59	SLF+BL	scaffold10x_235_pilon	plus	1070204	1070350	Trematoda_A	0	LINE/CR1	NA	Tre_Tree_clus-15	Unique_SL-37	1070216	1070300	Tre_17
	Fasciola hepatica	Def_Loci-60	SLF+BL	scaffold10x_236_pilon	minus	203912	204058	Trematoda_A	0	LINE/CR1	Tre_cdhit_Clus-310	Tre_Tree_clus-19	NA	NA	NA	NA
	Fasciola hepatica	Def_Loci-61	SLF+BL	scaffold10x_236_pilon	minus	204806	204952	Trematoda_A	1	LINE/CR1	Tre_cdhit_Clus-310	NA	NA	NA	NA	NA
	Fasciola hepatica	Def_Loci-62	SLF+BL	scaffold10x_239_pilon	minus	2564104	2564250	Trematoda_A	0	LINE/CR1;LTR/Pao	NA	Tre_Tree_clus-15	NA	NA	NA	NA
	Fasciola hepatica	Def_Loci-63	SLF+BL	scaffold10x_242_pilon	plus	106807	106953	Trematoda_A	0	LINE/CR1;LTR/Pao	NA	Tre_Tree_clus-18	NA	NA	NA	NA
	Fasciola hepatica	Def_Loci-64	SLF+BL	scaffold10x_267_pilon	minus	1872251	1872392	NA	0	LINE/CR1	NA	Tre_Tree_clus-18	NA	NA	NA	NA
	Fasciola hepatica	Def_Loci-65	SLF+BL	scaffold10x_275_pilon	minus	1788755	1788901	NA	0	LINE/CR1	NA	Tre_Tree_clus-28	NA	NA	NA	NA
	Fasciola hepatica	Def_Loci-66	BL	scaffold10x_281_pilon	minus	828244	828394	NA	0	LINE/CR1	NA	Tre_Tree_clus-6	NA	NA	NA	NA
	Fasciola hepatica	Def_Loci-67	SLF+BL	scaffold10x_281_pilon	plus	2805623	2805769	Trematoda_A	0	NA	NA	Tre_Tree_clus-15	NA	NA	NA	NA
	Fasciola hepatica	Def_Loci-68	SLF+BL	scaffold10x_293_pilon	plus	2760002	2760148	Trematoda_A	1	NA	NA	Tre_Tree_clus-16	NA	NA	NA	NA
	Fasciola hepatica	Def_Loci-69	SLF	scaffold10x_297_pilon	plus	2072784	2072930	NA	0	LINE/CR1	NA	Tre_Tree_clus-16	NA	NA	NA	NA
	Fasciola hepatica	Def_Loci-70	SLF	scaffold10x_312_pilon	minus	1216524	1216670	Trematoda_A	0	NA	NA	Tre_Tree_clus-17	NA	NA	NA	NA
	Fasciola hepatica	Def_Loci-71	SLF	scaffold10x_314_pilon	minus	1836677	1836823	Trematoda_A	84	LTR/Gypsy;LTR/Pao	NA	NA	NA	NA	NA	NA
	Fasciola hepatica	Def_Loci-72	SLF	scaffold10x_314_pilon	plus	1839687	1839833	Trematoda_A	0	DNA/CMC-EnSpm;LTR/Gypsy;LTR/Pao	NA	Tre_Tree_clus-17	NA	NA	NA	NA
	Fasciola hepatica	Def_Loci-73	SLF+BL	scaffold10x_330_pilon	plus	1409226	1409372	Trematoda_A	0	LINE/CR1	NA	Tre_Tree_clus-28	NA	NA	NA	NA
	Fasciola hepatica	Def_Loci-74	BL	scaffold10x_342_pilon	plus	2607012	2607164	NA	0	LTR/Gypsy	NA	Tre_Tree_clus-21	NA	NA	NA	NA
	Fasciola hepatica	Def_Loci-75	SLF+BL	scaffold10x_343_pilon	minus	1208450	1208596	Trematoda_A	0	LTR/Pao	NA	Tre_Tree_clus-24	NA	NA	NA	NA
	Fasciola hepatica	Def_Loci-76	SLF	scaffold10x_345_pilon	plus	2940284	2940430	NA	0	LINE/Penelope;LTR/Gypsy	NA	Tre_Tree_clus-23	NA	NA	NA	NA
	Fasciola hepatica	Def_Loci-77	BL	scaffold10x_377_pilon	plus	4393149	4393301	Trematoda_A	0	LINE/CR1	NA	Tre_Tree_clus-24	NA	NA	NA	NA
	Fasciola hepatica	Def_Loci-78	SLF+BL	scaffold10x_387_pilon	plus	1445033	1445179	Trematoda_A	0	LTR/Gypsy	NA	Tre_Tree_clus-24	NA	NA	NA	NA
	Fasciola hepatica	Def_Loci-79	SLF+BL	scaffold10x_4_pilon	minus	2941912	2942056	Trematoda_E	0	NA	NA	Tre_Tree_clus-21	NA	NA	NA	NA
	Fasciola hepatica	Def_Loci-80	SLF	scaffold10x_408_pilon	minus	538680	538819	NA	0	LINE/CR1	NA	Tre_Tree_clus-13	NA	NA	NA	NA
	Fasciola hepatica	Def_Loci-81	SLF+BL	scaffold10x_421_pilon	minus	23670	23816	Trematoda_A	0	LINE/CR1	NA	Tre_Tree_clus-28	NA	NA	NA	NA
	Fasciola hepatica	Def_Loci-82	BL	scaffold10x_43_pilon	minus	3812852	3813006	NA	0	LINE/CR1	NA	Tre_Tree_clus-16	NA	NA	NA	NA
	Fasciola hepatica	Def_Loci-83	SLF	scaffold10x_44_pilon	minus	516554	516700	NA	0	LINE/CR1	NA	Tre_Tree_clus-19	NA	NA	NA	NA
	Fasciola hepatica	Def_Loci-84	SLF+BL	scaffold10x_473_pilon	plus	567322	567468	Trematoda_A	0	LINE/CR1;LINE/Penelope	NA	Tre_Tree_clus-25	NA	NA	NA	NA
	Fasciola hepatica	Def_Loci-85	BL	scaffold10x_474_pilon	plus	1097714	1097862	NA	0	LTR/Gypsy	NA	Tre_Tree_clus-17	NA	NA	NA	NA
	Fasciola hepatica	Def_Loci-86	SLF	scaffold10x_483_pilon	minus	1781498	1781644	NA	0	NA	NA	Tre_Tree_clus-17	NA	NA	NA	NA
	Fasciola hepatica	Def_Loci-87	SLF+BL	scaffold10x_485_pilon	minus	2485337	2485483	Trematoda_A	0	LINE/CR1	NA	Tre_Tree_clus-18	NA	NA	NA	NA
	Fasciola hepatica	Def_Loci-88	SLF	scaffold10x_493_pilon	plus	3065538	3065682	NA	0	LINE/CR1	NA	Tre_Tree_clus-18	NA	NA	NA	NA
	Fasciola hepatica	Def_Loci-89	BL	scaffold10x_494_pilon	plus	1979638	1979787	NA	0	LINE/CR1	NA	Tre_Tree_clus-20	NA	NA	NA	NA
	Fasciola hepatica	Def_Loci-90	SLF	scaffold10x_495_pilon	plus	1223117	1223263	NA	0	LINE/CR1	NA	Tre_Tree_clus-26	NA	NA	NA	NA
	Fasciola hepatica	Def_Loci-91	SLF+BL	scaffold10x_504_pilon	plus	1675907	1676047	NA	0	LINE/CR1;LINE/RTE-BovB	NA	Tre_Tree_clus-24	NA	NA	NA	NA
	Fasciola hepatica	Def_Loci-92	SLF+BL	scaffold10x_508_pilon	plus	857671	857817	Trematoda_A	0	DNA	Tre_cdhit_Clus-305	NA	NA	NA	NA	NA
	Fasciola hepatica	Def_Loci-93	BL	scaffold10x_511_pilon	minus	237778	237928	NA	0	LINE/CR1	NA	Tre_Tree_clus-18	NA	NA	NA	NA
	Fasciola hepatica	Def_Loci-94	SLF+BL	scaffold10x_52_pilon	minus	1280666	1280812	Trematoda_E	0	LTR/Gypsy	Tre_cdhit_Clus-329	Tre_Tree_clus-17	NA	NA	NA	NA
	Fasciola hepatica	Def_Loci-95	SLF+BL	scaffold10x_52_pilon	minus	1295256	1295402	Trematoda_E	0	LTR/Gypsy	Tre_cdhit_Clus-329	NA	NA	NA	NA	NA
	Fasciola hepatica	Def_Loci-96	SLF	scaffold10x_520_pilon	plus	5650611	5650752	Trematoda_A	0	LINE;LINE/CR1	NA	Tre_Tree_clus-7	NA	NA	NA	NA
	Fasciola hepatica	Def_Loci-97	SLF	scaffold10x_537_pilon	minus	273501	273647	Trematoda_A	0	LINE/CR1	NA	Tre_Tree_clus-28	NA	NA	NA	NA
	Fasciola hepatica	Def_Loci-98	SLF+BL	scaffold10x_546_pilon	plus	2141560	2141706	NA	0	NA	NA	Tre_Tree_clus-18	NA	NA	NA	NA
	Fasciola hepatica	Def_Loci-99	SLF+BL	scaffold10x_598_pilon	minus	3139193	3139339	Trematoda_A	0	LTR/Pao	NA	Tre_Tree_clus-18	NA	NA	NA	NA
	Fasciola hepatica	Def_Loci-100	SLF+BL	scaffold10x_604_pilon	plus	684839	684983	NA	0	LINE/CR1	NA	Tre_Tree_clus-19	NA	NA	NA	NA
	Fasciola hepatica	Def_Loci-101	SLF+BL	scaffold10x_647_pilon	plus	1015182	1015328	Trematoda_A	0	LINE/CR1;LINE/RTE-BovB	NA	Tre_Tree_clus-28	NA	NA	NA	NA
	Fasciola hepatica	Def_Loci-102	SLF+BL	scaffold10x_647_pilon	plus	1721536	1721682	Trematoda_A	0	LINE/CR1	NA	Tre_Tree_clus-18	NA	NA	NA	NA
	Fasciola hepatica	Def_Loci-103	SLF	scaffold10x_7_pilon	minus	67158	67297	Trematoda_A	0	LINE/CR1;LTR/Pao	NA	Tre_Tree_clus-28	NA	NA	NA	NA
	Fasciola hepatica	Def_Loci-104	SLF	scaffold10x_720_pilon	minus	825843	825989	NA	0	NA	NA	Tre_Tree_clus-18	NA	NA	NA	NA
	Fasciola hepatica	Def_Loci-105	SLF+BL	scaffold10x_73_pilon	minus	2651389	2651535	Trematoda_A	0	LINE/CR1	NA	Tre_Tree_clus-24	NA	NA	NA	NA
	Fasciola hepatica	Def_Loci-106	SLF+BL	scaffold10x_730_pilon	plus	2807411	2807552	NA	0	LTR/Pao	NA	Tre_Tree_clus-18	NA	NA	NA	NA
	Fasciola hepatica	Def_Loci-107	SLF+BL	scaffold10x_730_pilon	plus	2893010	2893156	Trematoda_A	0	LTR/Gypsy	NA	Tre_Tree_clus-25	NA	NA	NA	NA
	Fasciola hepatica	Def_Loci-108	SLF+BL	scaffold10x_741_pilon	plus	276329	276475	Trematoda_A	0	LINE/CR1	Tre_cdhit_Clus-338	Tre_Tree_clus-17	NA	NA	NA	NA
	Fasciola hepatica	Def_Loci-109	SLF+BL	scaffold10x_741_pilon	plus	1414427	1414573	Trematoda_A	0	LINE/CR1	Tre_cdhit_Clus-338	NA	NA	NA	NA	NA
	Fasciola hepatica	Def_Loci-110	SLF	scaffold10x_742_pilon	minus	700775	700914	Trematoda_A	0	LINE/CR1;LTR/Pao	NA	Tre_Tree_clus-18	NA	NA	NA	NA
	Fasciola hepatica	Def_Loci-111	SLF+BL	scaffold10x_742_pilon	minus	2563547	2563693	NA	0	LINE/CR1	NA	Tre_Tree_clus-24	NA	NA	NA	NA
	Fasciola hepatica	Def_Loci-112	SLF+BL	scaffold10x_78_pilon	minus	366856	367002	NA	0	LINE/CR1	NA	Tre_Tree_clus-6	NA	NA	NA	NA
	Fasciola hepatica	Def_Loci-113	SLF+BL	scaffold10x_782_pilon	plus	20725	20871	Trematoda_A	0	LTR/Pao	NA	Tre_Tree_clus-18	NA	NA	NA	NA
	Fasciola hepatica	Def_Loci-114	SLF	scaffold10x_794_pilon	minus	1803429	1803574	Trematoda_A	0	LINE/CR1	NA	Tre_Tree_clus-19	NA	NA	NA	NA
	Fasciola hepatica	Def_Loci-115	SLF+BL	scaffold10x_81_pilon	plus	1510254	1510400	Trematoda_A	0	NA	NA	Tre_Tree_clus-17	NA	NA	NA	NA
	Fasciola hepatica	Def_Loci-116	SLF+BL	scaffold10x_815_pilon	minus	2171875	2172018	NA	0	LTR/Gypsy;LTR/Pao	NA	Tre_Tree_clus-17	NA	NA	NA	NA
	Fasciola hepatica	Def_Loci-117	SLF	scaffold10x_82_pilon	plus	2810484	2810625	NA	0	LINE/CR1;LTR/Pao	NA	Tre_Tree_clus-16	NA	NA	NA	NA
	Fasciola hepatica	Def_Loci-118	SLF+BL	scaffold10x_82_pilon	minus	3103819	3103965	Trematoda_A	0	LTR/Pao	NA	Tre_Tree_clus-18	NA	NA	NA	NA
	Fasciola hepatica	Def_Loci-119	SLF	scaffold10x_828_pilon	minus	245121	245266	Trematoda_A	0	NA	NA	Tre_Tree_clus-18	NA	NA	NA	NA
	Fasciola hepatica	Def_Loci-120	SLF+BL	scaffold10x_83_pilon	minus	3122813	3122959	Trematoda_A	0	LINE/CR1	NA	Tre_Tree_clus-17	NA	NA	NA	NA
	Fasciola hepatica	Def_Loci-121	SLF+BL	scaffold10x_830_pilon	minus	30489	30635	NA	0	LINE/CR1	NA	Tre_Tree_clus-17	NA	NA	NA	NA
	Fasciola hepatica	Def_Loci-122	SLF	scaffold10x_833_pilon	minus	393882	394028	NA	0	LTR/Pao	NA	Tre_Tree_clus-15	NA	NA	NA	NA
	Fasciola hepatica	Def_Loci-123	SLF+BL	scaffold10x_841_pilon	minus	1713088	1713234	Trematoda_A	0	LINE/CR1	NA	Tre_Tree_clus-17	NA	NA	NA	NA
	Fasciola hepatica	Def_Loci-124	SLF+BL	scaffold10x_859_pilon	plus	654722	654868	NA	0	NA	NA	Tre_Tree_clus-24	NA	NA	NA	NA
	Fasciola hepatica	Def_Loci-125	SLF	scaffold10x_874_pilon	minus	959	1105	Trematoda_A	0	LINE/CR1	NA	Tre_Tree_clus-17	NA	NA	NA	NA
	Fasciola hepatica	Def_Loci-126	SLF	scaffold10x_885_pilon	minus	1697460	1697600	NA	0	LINE/CR1	NA	Tre_Tree_clus-19	NA	NA	NA	NA
	Fasciola hepatica	Def_Loci-127	SLF	scaffold10x_885_pilon	minus	1699162	1699302	NA	86	LINE/CR1	NA	NA	NA	NA	NA	NA
	Fasciola hepatica	Def_Loci-128	SLF+BL	scaffold10x_889_pilon	plus	47299	47445	Trematoda_A	0	NA	NA	Tre_Tree_clus-18	NA	NA	NA	NA
	Fasciola hepatica	Def_Loci-129	SLF+BL	scaffold10x_894_pilon	minus	1119281	1119427	Trematoda_A	0	NA	NA	Tre_Tree_clus-17	NA	NA	NA	NA
	Fasciola hepatica	Def_Loci-130	BL	scaffold10x_917_pilon	minus	1578541	1578688	NA	0	DNA/CMC-EnSpm	NA	Tre_Tree_clus-18	NA	NA	NA	NA
	Fasciola hepatica	Def_Loci-131	SLF+BL	scaffold10x_919_pilon	minus	896800	896946	Trematoda_A	0	LINE/CR1;LTR/Pao	NA	Tre_Tree_clus-6	NA	NA	NA	NA
	Fasciola hepatica	Def_Loci-132	SLF	scaffold10x_925_pilon	plus	341350	341489	Trematoda_E	0	LTR/Gypsy	NA	Tre_Tree_clus-17	NA	NA	NA	NA
	Fasciola hepatica	Def_Loci-133	SLF+BL	scaffold10x_927_pilon	plus	32822	32968	Trematoda_A	0	LINE/CR1	NA	Tre_Tree_clus-21	NA	NA	NA	NA
	Fasciola hepatica	Def_Loci-134	SLF+BL	scaffold10x_942_pilon	minus	1681170	1681316	Trematoda_A	0	NA	NA	Tre_Tree_clus-20	NA	NA	NA	NA
	Fasciola hepatica	Def_Loci-135	SLF+BL	scaffold10x_954_pilon	minus	5600	5746	Trematoda_A	80	LINE/CR1	NA	NA	NA	NA	NA	NA
	Fasciola hepatica	Def_Loci-136	SLF	scaffold10x_972_pilon	plus	36135	36274	Trematoda_A	0	LINE/CR1	Tre_cdhit_Clus-654	NA	NA	NA	NA	NA
	Fasciola hepatica	Def_Loci-137	SLF+BL	scaffold10x_977_pilon	minus	65286	65427	Trematoda_A	0	LTR/Pao	NA	Tre_Tree_clus-6	NA	NA	NA	NA
	Fasciolopsis buski	Def_Loci-1	SLF+BL	LUCM01000127.1	plus	13251	13394	Trematoda_A	0	LINE/CR1	NA	Tre_Tree_clus-24	NA	NA	NA	NA
	Fasciolopsis buski	Def_Loci-2	RBL	LUCM01003057.1	plus	32516	32661	Trematoda_A	0	NA	NA	NA	Unique_SL-38	32549	32633	Tre_20
	Fasciolopsis buski	Def_Loci-3	BL	LUCM01004392.1	plus	9323	9470	NA	0	LTR/Pao	NA	Tre_Tree_clus-24	NA	NA	NA	NA
	Fasciolopsis buski	Def_Loci-4	BL	LUCM01005648.1	minus	9628	9774	NA	0	NA	NA	Tre_Tree_clus-17	NA	NA	NA	NA
	Fasciolopsis buski	Def_Loci-5	SLF+BL	LUCM01006353.1	plus	37823	37965	NA	0	LINE/CR1;LTR/Pao	NA	Tre_Tree_clus-15	NA	NA	NA	NA
	Fasciolopsis buski	Def_Loci-6	RBL	LUCM01006596.1	plus	75770	75915	Trematoda_F	0	NA	NA	NA	Unique_SL-39	75803	75887	Tre_20
	Fasciolopsis buski	Def_Loci-7	SLF+BL	LUCM01008266.1	plus	196849	196992	Trematoda_A	0	LINE/Rex-Babar	NA	Tre_Tree_clus-20	NA	NA	NA	NA
	Fasciolopsis buski	Def_Loci-8	RBL	LUCM01010614.1	minus	14354	14499	Trematoda_F	0	NA	NA	NA	Unique_SL-39	14382	14466	Tre_20
	Fasciolopsis buski	Def_Loci-9	SLF+BL	LUCM01011360.1	minus	232132	232275	Trematoda_A	0	LINE/CR1	NA	Tre_Tree_clus-25	NA	NA	NA	NA
	Fasciolopsis buski	Def_Loci-10	BL	LUCM01011568.1	plus	131559	131711	NA	0	LINE/CR1	NA	Tre_Tree_clus-15	NA	NA	NA	NA
	Fasciolopsis buski	Def_Loci-11	BL	LUCM01011761.1	minus	310617	310765	NA	0	LINE/CR1	NA	Tre_Tree_clus-1	NA	NA	NA	NA
	Opisthorchis felineus	Def_Loci-1	SLF+BL	scaff_10	minus	207400	207544	Trematoda_A	0	DNA/MULE-MuDR	NA	Tre_Tree_clus-12	NA	NA	NA	NA
	Opisthorchis felineus	Def_Loci-2	SLF+BL	scaff_101	minus	475887	476037	NA	0	LINE/CR1	NA	Tre_Tree_clus-11	NA	NA	NA	NA
	Opisthorchis felineus	Def_Loci-3	SLF+BL	scaff_1018	minus	744	891	NA	0	LINE/CR1	NA	Tre_Tree_clus-12	NA	NA	NA	NA
	Opisthorchis felineus	Def_Loci-4	BL	scaff_10357	minus	109	255	NA	0	DNA/MULE-MuDR	NA	Tre_Tree_clus-12	NA	NA	NA	NA
	Opisthorchis felineus	Def_Loci-5	SLF	scaff_10503	minus	1427	1577	Trematoda_G	0	LINE/CR1	NA	Tre_Tree_clus-26	NA	NA	NA	NA
	Opisthorchis felineus	Def_Loci-6	BL	scaff_109	minus	182642	182797	Trematoda_A	0	NA	NA	Tre_Tree_clus-9	NA	NA	NA	NA
	Opisthorchis felineus	Def_Loci-7	SLF+BL	scaff_10950	minus	827	971	Trematoda_A	0	LINE/CR1	NA	Tre_Tree_clus-26	NA	NA	NA	NA
	Opisthorchis felineus	Def_Loci-8	SLF	scaff_12	plus	701636	701786	NA	0	NA	NA	Tre_Tree_clus-27	NA	NA	NA	NA
	Opisthorchis felineus	Def_Loci-9	SLF	scaff_122	minus	494379	494529	Trematoda_G	0	LINE/CR1	NA	Tre_Tree_clus-26	NA	NA	NA	NA
	Opisthorchis felineus	Def_Loci-10	BL	scaff_1224	plus	129040	129187	Trematoda_A	0	LINE/CR1	NA	Tre_Tree_clus-26	NA	NA	NA	NA
	Opisthorchis felineus	Def_Loci-11	SLF+BL	scaff_124	minus	53587	53731	Trematoda_A	0	NA	NA	Tre_Tree_clus-9	NA	NA	NA	NA
	Opisthorchis felineus	Def_Loci-12	SLF	scaff_1312	plus	85485	85624	NA	0	LINE/CR1	NA	Tre_Tree_clus-14	NA	NA	NA	NA
	Opisthorchis felineus	Def_Loci-13	SLF+BL	scaff_132	minus	437167	437311	Trematoda_A	0	NA	NA	Tre_Tree_clus-12	NA	NA	NA	NA
	Opisthorchis felineus	Def_Loci-14	SLF+BL	scaff_132	plus	2123635	2123778	NA	0	NA	NA	Tre_Tree_clus-12	NA	NA	NA	NA
	Opisthorchis felineus	Def_Loci-15	SLF+BL	scaff_1349	plus	10479	10623	Trematoda_A	0	LINE/CR1	NA	Tre_Tree_clus-12	NA	NA	NA	NA
	Opisthorchis felineus	Def_Loci-16	BL	scaff_138	plus	1255067	1255222	Trematoda_A	0	LINE/CR1;LINE/Penelope	NA	Tre_Tree_clus-9	NA	NA	NA	NA
	Opisthorchis felineus	Def_Loci-17	BL	scaff_1381	plus	157630	157776	NA	0	LINE/CR1;LINE/RTE-BovB	NA	Tre_Tree_clus-26	NA	NA	NA	NA
	Opisthorchis felineus	Def_Loci-18	SLF+BL	scaff_14	plus	36015	36159	Trematoda_A	0	LINE/CR1	NA	Tre_Tree_clus-3	NA	NA	NA	NA
	Opisthorchis felineus	Def_Loci-19	SLF	scaff_141	plus	1200311	1200450	NA	0	NA	NA	Tre_Tree_clus-12	NA	NA	NA	NA
	Opisthorchis felineus	Def_Loci-20	SLF	scaff_14159	plus	4283	4426	NA	0	NA	NA	Tre_Tree_clus-12	NA	NA	NA	NA
	Opisthorchis felineus	Def_Loci-21	BL	scaff_14187	minus	3822	3977	NA	0	NA	NA	Tre_Tree_clus-12	NA	NA	NA	NA
	Opisthorchis felineus	Def_Loci-22	SLF	scaff_14271	plus	2103	2253	Trematoda_G	0	LINE/CR1	NA	Tre_Tree_clus-12	NA	NA	NA	NA
	Opisthorchis felineus	Def_Loci-23	SLF+BL	scaff_1456	plus	14309	14456	NA	0	NA	NA	Tre_Tree_clus-12	NA	NA	NA	NA
	Opisthorchis felineus	Def_Loci-24	SLF+BL	scaff_1456	plus	23228	23372	Trematoda_A	0	LINE/CR1	NA	Tre_Tree_clus-12	NA	NA	NA	NA
	Opisthorchis felineus	Def_Loci-25	SLF+BL	scaff_14758	plus	695	839	Trematoda_A	0	LINE/CR1	NA	Tre_Tree_clus-4	NA	NA	NA	NA
	Opisthorchis felineus	Def_Loci-26	BL	scaff_1479	minus	100356	100504	NA	0	NA	NA	Tre_Tree_clus-12	NA	NA	NA	NA
	Opisthorchis felineus	Def_Loci-27	SLF+BL	scaff_1483	minus	116034	116178	Trematoda_A	0	NA	NA	Tre_Tree_clus-10	NA	NA	NA	NA
	Opisthorchis felineus	Def_Loci-28	BL	scaff_1496	minus	32497	32651	NA	0	LINE/Penelope	NA	Tre_Tree_clus-4	NA	NA	NA	NA
	Opisthorchis felineus	Def_Loci-29	SLF+BL	scaff_15076	minus	5909	6051	Trematoda_E	0	LINE/CR1	NA	Tre_Tree_clus-22	NA	NA	NA	NA
	Opisthorchis felineus	Def_Loci-30	SLF+BL	scaff_1515	plus	92067	92210	Trematoda_A	0	NA	NA	Tre_Tree_clus-12	NA	NA	NA	NA
	Opisthorchis felineus	Def_Loci-31	SLF	scaff_15319	plus	7998	8142	Trematoda_G	0	DNA/CMC-EnSpm	NA	Tre_Tree_clus-12	NA	NA	NA	NA
	Opisthorchis felineus	Def_Loci-32	SLF	scaff_1558	minus	241736	241886	Trematoda_G	0	NA	NA	Tre_Tree_clus-12	NA	NA	NA	NA
	Opisthorchis felineus	Def_Loci-33	SLF+BL	scaff_1577	minus	201561	201705	Trematoda_A	0	NA	NA	Tre_Tree_clus-11	NA	NA	NA	NA
	Opisthorchis felineus	Def_Loci-34	SLF	scaff_1598	minus	358825	358975	Trematoda_G	0	LINE/CR1	NA	Tre_Tree_clus-12	NA	NA	NA	NA
	Opisthorchis felineus	Def_Loci-35	SLF	scaff_1599	plus	17034	17176	NA	0	NA	NA	Tre_Tree_clus-1	NA	NA	NA	NA
	Opisthorchis felineus	Def_Loci-36	SLF	scaff_16010	minus	2314	2457	NA	0	LINE/CR1	NA	Tre_Tree_clus-12	NA	NA	NA	NA
	Opisthorchis felineus	Def_Loci-37	SLF+BL	scaff_1628	minus	157861	158005	Trematoda_A	0	NA	NA	Tre_Tree_clus-12	NA	NA	NA	NA
	Opisthorchis felineus	Def_Loci-38	SLF+BL	scaff_1632	minus	133589	133731	Trematoda_A	0	NA	NA	Tre_Tree_clus-8	NA	NA	NA	NA
	Opisthorchis felineus	Def_Loci-39	BL	scaff_1637	plus	215677	215831	NA	0	NA	NA	Tre_Tree_clus-11	NA	NA	NA	NA
	Opisthorchis felineus	Def_Loci-40	SLF+BL	scaff_1646	plus	227045	227189	Trematoda_A	0	DNA/MULE-MuDR	NA	Tre_Tree_clus-12	NA	NA	NA	NA
	Opisthorchis felineus	Def_Loci-41	SLF+BL	scaff_1648	minus	402602	402746	Trematoda_A	0	LINE/RTE-BovB;LTR/Gypsy	Tre_cdhit_Clus-481	Tre_Tree_clus-9	NA	NA	NA	NA
	Opisthorchis felineus	Def_Loci-42	BL	scaff_1648	minus	404192	404342	NA	0	LINE/CR1	Tre_cdhit_Clus-80	Tre_Tree_clus-9	NA	NA	NA	NA
	Opisthorchis felineus	Def_Loci-43	SLF+BL	scaff_1648	minus	407027	407171	Trematoda_A	0	LINE/RTE-BovB;LTR/Gypsy	Tre_cdhit_Clus-481	NA	NA	NA	NA	NA
	Opisthorchis felineus	Def_Loci-44	BL	scaff_1648	minus	408620	408770	NA	0	LINE/CR1	Tre_cdhit_Clus-80	NA	NA	NA	NA	NA
	Opisthorchis felineus	Def_Loci-45	SLF+BL	scaff_1660	plus	184111	184255	Trematoda_A	0	LTR/Pao	NA	Tre_Tree_clus-12	NA	NA	NA	NA
	Opisthorchis felineus	Def_Loci-46	BL	scaff_1662	plus	177994	178146	NA	0	LINE/RTE-BovB	NA	Tre_Tree_clus-8	NA	NA	NA	NA
	Opisthorchis felineus	Def_Loci-47	BL	scaff_16669	minus	318	470	Trematoda_E	0	LINE/CR1	NA	Tre_Tree_clus-26	NA	NA	NA	NA
	Opisthorchis felineus	Def_Loci-48	BL	scaff_1686	plus	312226	312375	NA	0	LTR/Gypsy	NA	Tre_Tree_clus-14	NA	NA	NA	NA
	Opisthorchis felineus	Def_Loci-49	SLF+BL	scaff_1687	plus	346664	346807	NA	0	LINE/CR1;LINE/RTE-BovB	NA	Tre_Tree_clus-26	NA	NA	NA	NA
	Opisthorchis felineus	Def_Loci-50	SLF	scaff_1694	plus	163556	163705	Trematoda_G	0	DNA/MULE-MuDR;LINE/CR1	NA	Tre_Tree_clus-14	NA	NA	NA	NA
	Opisthorchis felineus	Def_Loci-51	SLF+BL	scaff_171	plus	1442597	1442741	Trematoda_A	0	NA	NA	Tre_Tree_clus-12	NA	NA	NA	NA
	Opisthorchis felineus	Def_Loci-52	BL	scaff_1724	minus	337751	337897	NA	0	LINE/CR1;LINE/RTE-BovB	NA	Tre_Tree_clus-26	NA	NA	NA	NA
	Opisthorchis felineus	Def_Loci-53	SLF+BL	scaff_1724	plus	344058	344202	Trematoda_A	0	LINE/CR1	NA	Tre_Tree_clus-26	NA	NA	NA	NA
	Opisthorchis felineus	Def_Loci-54	SLF+BL	scaff_1729	minus	613883	614025	NA	0	LINE/CR1	NA	Tre_Tree_clus-12	NA	NA	NA	NA
	Opisthorchis felineus	Def_Loci-55	SLF+BL	scaff_1734	plus	327044	327188	Trematoda_A	0	LINE/CR1	NA	Tre_Tree_clus-12	NA	NA	NA	NA
	Opisthorchis felineus	Def_Loci-56	SLF+BL	scaff_1744	minus	2036521	2036665	Trematoda_A	0	DNA/MULE-MuDR	NA	Tre_Tree_clus-9	NA	NA	NA	NA
	Opisthorchis felineus	Def_Loci-57	SLF	scaff_175	plus	8454	8598	Trematoda_G	0	NA	NA	Tre_Tree_clus-12	NA	NA	NA	NA
	Opisthorchis felineus	Def_Loci-58	SLF+BL	scaff_1762	plus	360351	360495	Trematoda_A	0	DNA/MULE-MuDR	Tre_cdhit_Clus-488	Tre_Tree_clus-12	NA	NA	NA	NA
	Opisthorchis felineus	Def_Loci-59	SLF+BL	scaff_1762	plus	366001	366145	Trematoda_A	0	DNA/MULE-MuDR	Tre_cdhit_Clus-488	NA	NA	NA	NA	NA
	Opisthorchis felineus	Def_Loci-60	SLF+BL	scaff_1768	plus	472714	472858	Trematoda_A	0	DNA/CMC-EnSpm	NA	Tre_Tree_clus-12	NA	NA	NA	NA
	Opisthorchis felineus	Def_Loci-61	BL	scaff_1768	plus	696689	696844	NA	0	LINE/CR1	NA	Tre_Tree_clus-14	NA	NA	NA	NA
	Opisthorchis felineus	Def_Loci-62	BL	scaff_1778	minus	108470	108623	NA	0	NA	NA	Tre_Tree_clus-12	NA	NA	NA	NA
	Opisthorchis felineus	Def_Loci-63	SLF	scaff_1796	plus	1356648	1356792	Trematoda_G	0	NA	NA	Tre_Tree_clus-9	NA	NA	NA	NA
	Opisthorchis felineus	Def_Loci-64	SLF+BL	scaff_1806	minus	845744	845888	Trematoda_A	0	LINE/RTE-BovB	NA	Tre_Tree_clus-2	NA	NA	NA	NA
	Opisthorchis felineus	Def_Loci-65	BL	scaff_1812	minus	388278	388430	Trematoda_A	0	NA	NA	Tre_Tree_clus-4	NA	NA	NA	NA
	Opisthorchis felineus	Def_Loci-66	SLF	scaff_1820	minus	413584	413734	Trematoda_G	0	LINE/CR1;LINE/RTE-BovB	NA	Tre_Tree_clus-26	NA	NA	NA	NA
	Opisthorchis felineus	Def_Loci-67	SLF+BL	scaff_1821	minus	111709	111853	Trematoda_A	0	NA	NA	Tre_Tree_clus-25	NA	NA	NA	NA
	Opisthorchis felineus	Def_Loci-68	BL	scaff_1821	plus	111996	112151	NA	0	NA	NA	Tre_Tree_clus-2	NA	NA	NA	NA
	Opisthorchis felineus	Def_Loci-69	SLF	scaff_1823	plus	468375	468525	Trematoda_G	0	LINE/Penelope	NA	Tre_Tree_clus-20	NA	NA	NA	NA
	Opisthorchis felineus	Def_Loci-70	SLF+BL	scaff_1823	plus	765099	765243	Trematoda_A	0	DNA/MULE-MuDR;LINE/CR1	NA	Tre_Tree_clus-14	NA	NA	NA	NA
	Opisthorchis felineus	Def_Loci-71	SLF	scaff_191	minus	1741912	1742056	Trematoda_G	0	NA	NA	Tre_Tree_clus-12	NA	NA	NA	NA
	Opisthorchis felineus	Def_Loci-72	SLF+BL	scaff_2	minus	81583	81727	Trematoda_A	0	NA	NA	Tre_Tree_clus-12	NA	NA	NA	NA
	Opisthorchis felineus	Def_Loci-73	SLF+BL	scaff_20	plus	756066	756210	Trematoda_A	0	NA	NA	Tre_Tree_clus-7	NA	NA	NA	NA
	Opisthorchis felineus	Def_Loci-74	SLF	scaff_207	minus	845726	845876	Trematoda_G	0	LINE/CR1	Tre_cdhit_Clus-70	Tre_Tree_clus-11	Unique_SL-17	845775	845860	Tre_16
	Opisthorchis felineus	Def_Loci-75	BL	scaff_208	plus	346882	347030	NA	0	LTR/Gypsy	NA	Tre_Tree_clus-15	NA	NA	NA	NA
	Opisthorchis felineus	Def_Loci-76	BL	scaff_2087	plus	441	596	NA	0	LINE/CR1	NA	Tre_Tree_clus-12	NA	NA	NA	NA
	Opisthorchis felineus	Def_Loci-77	SLF+BL	scaff_237	plus	1896	2040	Trematoda_A	0	NA	Tre_cdhit_Clus-497	Tre_Tree_clus-12	NA	NA	NA	NA
	Opisthorchis felineus	Def_Loci-78	SLF+BL	scaff_237	plus	3716	3860	Trematoda_A	0	NA	Tre_cdhit_Clus-497	NA	NA	NA	NA	NA
	Opisthorchis felineus	Def_Loci-79	BL	scaff_260	plus	1010098	1010250	NA	0	LINE/CR1	Tre_cdhit_Clus-40	Tre_Tree_clus-26	NA	NA	NA	NA
	Opisthorchis felineus	Def_Loci-80	BL	scaff_260	minus	1013055	1013207	NA	0	LINE/CR1;LTR/Pao	Tre_cdhit_Clus-40	NA	NA	NA	NA	NA
	Opisthorchis felineus	Def_Loci-81	SLF	scaff_260	minus	1029369	1029519	Trematoda_G	0	NA	NA	Tre_Tree_clus-13	NA	NA	NA	NA
	Opisthorchis felineus	Def_Loci-82	SLF	scaff_266	minus	425985	426135	Trematoda_G	0	NA	NA	Tre_Tree_clus-12	NA	NA	NA	NA
	Opisthorchis felineus	Def_Loci-83	BL	scaff_275	plus	449529	449682	Trematoda_A	0	NA	NA	Tre_Tree_clus-4	NA	NA	NA	NA
	Opisthorchis felineus	Def_Loci-84	SLF+BL	scaff_286	plus	964005	964149	Trematoda_A	0	NA	NA	Tre_Tree_clus-9	NA	NA	NA	NA
	Opisthorchis felineus	Def_Loci-85	SLF	scaff_286	minus	1130485	1130635	Trematoda_G	0	LINE/CR1	NA	Tre_Tree_clus-12	NA	NA	NA	NA
	Opisthorchis felineus	Def_Loci-86	SLF	scaff_289	plus	470801	470941	Trematoda_G	0	LINE/CR1;LTR/Gypsy	NA	Tre_Tree_clus-12	NA	NA	NA	NA
	Opisthorchis felineus	Def_Loci-87	BL	scaff_29	minus	703474	703627	Trematoda_A	0	NA	NA	Tre_Tree_clus-1	NA	NA	NA	NA
	Opisthorchis felineus	Def_Loci-88	SLF	scaff_293	minus	1364266	1364407	Trematoda_G	0	LINE/CR1;LINE/RTE-BovB	NA	Tre_Tree_clus-26	NA	NA	NA	NA
	Opisthorchis felineus	Def_Loci-89	BL	scaff_311	plus	246880	247027	NA	0	NA	NA	Tre_Tree_clus-12	NA	NA	NA	NA
	Opisthorchis felineus	Def_Loci-90	SLF	scaff_32	minus	411413	411563	Trematoda_G	0	LINE/CR1	Tre_cdhit_Clus-70	NA	Unique_SL-17	411462	411547	Tre_16
	Opisthorchis felineus	Def_Loci-91	SLF	scaff_32	minus	413120	413270	Trematoda_G	0	LINE/CR1	Tre_cdhit_Clus-70	NA	Unique_SL-17	413169	413254	Tre_16
	Opisthorchis felineus	Def_Loci-92	SLF+BL	scaff_3267	minus	3	153	NA	0	LTR/Pao	NA	Tre_Tree_clus-12	NA	NA	NA	NA
	Opisthorchis felineus	Def_Loci-93	BL	scaff_327	minus	799814	799960	NA	0	NA	NA	Tre_Tree_clus-22	NA	NA	NA	NA
	Opisthorchis felineus	Def_Loci-94	BL	scaff_330	minus	130924	131071	NA	0	LTR/Gypsy	NA	Tre_Tree_clus-15	NA	NA	NA	NA
	Opisthorchis felineus	Def_Loci-95	SLF	scaff_333	minus	626393	626540	Trematoda_G	0	LINE/CR1;LINE/RTE-BovB	NA	Tre_Tree_clus-27	NA	NA	NA	NA
	Opisthorchis felineus	Def_Loci-96	BL	scaff_338	plus	77593	77739	NA	0	NA	NA	Tre_Tree_clus-3	NA	NA	NA	NA
	Opisthorchis felineus	Def_Loci-97	SLF	scaff_354	minus	795549	795692	Trematoda_G	0	NA	NA	Tre_Tree_clus-14	NA	NA	NA	NA
	Opisthorchis felineus	Def_Loci-98	SLF	scaff_36	minus	64833	64981	NA	0	LINE/RTE-BovB;LTR/Gypsy	NA	Tre_Tree_clus-1	NA	NA	NA	NA
	Opisthorchis felineus	Def_Loci-99	BL	scaff_361	minus	612893	613042	Trematoda_A	0	NA	NA	Tre_Tree_clus-12	NA	NA	NA	NA
	Opisthorchis felineus	Def_Loci-100	SLF	scaff_376	minus	350110	350260	Trematoda_G	0	LINE/CR1	Tre_cdhit_Clus-70	NA	Unique_SL-17	350159	350244	Tre_16
	Opisthorchis felineus	Def_Loci-101	SLF	scaff_403	minus	456873	457013	Trematoda_G	0	NA	NA	Tre_Tree_clus-12	NA	NA	NA	NA
	Opisthorchis felineus	Def_Loci-102	BL	scaff_403	plus	585011	585166	NA	0	LINE/CR1	NA	Tre_Tree_clus-12	NA	NA	NA	NA
	Opisthorchis felineus	Def_Loci-103	SLF+BL	scaff_405	plus	923055	923199	Trematoda_A	0	LINE/CR1;LTR/Gypsy	NA	Tre_Tree_clus-26	NA	NA	NA	NA
	Opisthorchis felineus	Def_Loci-104	SLF+BL	scaff_414	minus	108136	108280	Trematoda_A	0	LTR/Gypsy	NA	Tre_Tree_clus-9	NA	NA	NA	NA
	Opisthorchis felineus	Def_Loci-105	BL	scaff_418	minus	217182	217335	NA	0	LTR/Gypsy	NA	Tre_Tree_clus-11	NA	NA	NA	NA
	Opisthorchis felineus	Def_Loci-106	SLF+BL	scaff_437	plus	1370011	1370155	Trematoda_A	0	NA	NA	Tre_Tree_clus-12	NA	NA	NA	NA
	Opisthorchis felineus	Def_Loci-107	BL	scaff_439	plus	168580	168726	NA	0	LINE/CR1	NA	Tre_Tree_clus-12	NA	NA	NA	NA
	Opisthorchis felineus	Def_Loci-108	BL	scaff_441	plus	811489	811644	NA	0	DNA/MULE-MuDR;LINE/CR1	NA	Tre_Tree_clus-26	NA	NA	NA	NA
	Opisthorchis felineus	Def_Loci-109	SLF+BL	scaff_444	plus	864661	864805	Trematoda_A	0	NA	NA	Tre_Tree_clus-12	NA	NA	NA	NA
	Opisthorchis felineus	Def_Loci-110	SLF	scaff_4574	plus	673	815	NA	0	LINE/CR1	NA	Tre_Tree_clus-12	NA	NA	NA	NA
	Opisthorchis felineus	Def_Loci-111	SLF	scaff_467	minus	230264	230408	Trematoda_G	0	NA	NA	Tre_Tree_clus-20	NA	NA	NA	NA
	Opisthorchis felineus	Def_Loci-112	SLF+BL	scaff_468	minus	38092	38242	NA	0	LINE/RTE-BovB	NA	Tre_Tree_clus-13	NA	NA	NA	NA
	Opisthorchis felineus	Def_Loci-113	BL	scaff_470	plus	326489	326644	Trematoda_A	0	NA	NA	Tre_Tree_clus-12	NA	NA	NA	NA
	Opisthorchis felineus	Def_Loci-114	SLF	scaff_473	minus	56880	57018	NA	0	NA	NA	Tre_Tree_clus-12	NA	NA	NA	NA
	Opisthorchis felineus	Def_Loci-115	BL	scaff_477	minus	326812	326963	NA	0	LINE/CR1	NA	Tre_Tree_clus-12	NA	NA	NA	NA
	Opisthorchis felineus	Def_Loci-116	SLF+BL	scaff_480	minus	115358	115502	Trematoda_A	0	LINE/L1-DRE	NA	Tre_Tree_clus-12	NA	NA	NA	NA
	Opisthorchis felineus	Def_Loci-117	SLF+BL	scaff_481	minus	1148803	1148947	Trematoda_A	0	DNA/MULE-MuDR	NA	Tre_Tree_clus-12	NA	NA	NA	NA
	Opisthorchis felineus	Def_Loci-118	SLF	scaff_5	plus	443205	443347	NA	0	LINE/CR1	NA	Tre_Tree_clus-12	NA	NA	NA	NA
	Opisthorchis felineus	Def_Loci-119	BL	scaff_500	minus	877169	877324	NA	0	LINE/CR1;LINE/RTE-BovB	NA	Tre_Tree_clus-12	NA	NA	NA	NA
	Opisthorchis felineus	Def_Loci-120	SLF+BL	scaff_505	minus	123850	123994	Trematoda_A	0	LTR/Gypsy	NA	Tre_Tree_clus-12	NA	NA	NA	NA
	Opisthorchis felineus	Def_Loci-121	BL	scaff_505	minus	127944	128099	NA	0	LTR/Gypsy	Tre_cdhit_Clus-15	Tre_Tree_clus-12	NA	NA	NA	NA
	Opisthorchis felineus	Def_Loci-122	SLF+BL	scaff_516	plus	366334	366478	Trematoda_A	0	LINE/RTE-BovB;LTR/Gypsy	NA	Tre_Tree_clus-12	NA	NA	NA	NA
	Opisthorchis felineus	Def_Loci-123	BL	scaff_527	minus	351932	352087	NA	0	LINE/CR1	NA	Tre_Tree_clus-26	NA	NA	NA	NA
	Opisthorchis felineus	Def_Loci-124	BL	scaff_549	plus	127587	127738	NA	0	NA	NA	Tre_Tree_clus-1	NA	NA	NA	NA
	Opisthorchis felineus	Def_Loci-125	SLF	scaff_557	minus	185557	185707	Trematoda_G	0	LINE/CR1	NA	Tre_Tree_clus-12	NA	NA	NA	NA
	Opisthorchis felineus	Def_Loci-126	BL	scaff_581	minus	364102	364249	Trematoda_E	0	DNA/MULE-MuDR	NA	Tre_Tree_clus-12	NA	NA	NA	NA
	Opisthorchis felineus	Def_Loci-127	SLF	scaff_582	plus	187970	188109	NA	0	NA	NA	Tre_Tree_clus-20	NA	NA	NA	NA
	Opisthorchis felineus	Def_Loci-128	SLF	scaff_582	minus	1166600	1166750	Trematoda_G	0	LINE/RTE-BovB	NA	Tre_Tree_clus-22	NA	NA	NA	NA
	Opisthorchis felineus	Def_Loci-129	SLF+BL	scaff_584	minus	108617	108767	NA	54	NA	NA	NA	NA	NA	NA	NA
	Opisthorchis felineus	Def_Loci-130	SLF+BL	scaff_59	plus	2630	2774	Trematoda_A	0	NA	NA	Tre_Tree_clus-12	NA	NA	NA	NA
	Opisthorchis felineus	Def_Loci-131	BL	scaff_613	plus	434969	435123	NA	0	NA	NA	Tre_Tree_clus-12	NA	NA	NA	NA
	Opisthorchis felineus	Def_Loci-132	BL	scaff_6376	plus	1010	1161	NA	0	LINE/CR1;LTR/Gypsy;LTR/Pao	NA	Tre_Tree_clus-12	NA	NA	NA	NA
	Opisthorchis felineus	Def_Loci-133	SLF	scaff_65	minus	8934	9076	Trematoda_G	0	LINE/CR1	NA	Tre_Tree_clus-12	NA	NA	NA	NA
	Opisthorchis felineus	Def_Loci-134	SLF	scaff_66	plus	30819	30969	Trematoda_G	0	NA	NA	Tre_Tree_clus-2	NA	NA	NA	NA
	Opisthorchis felineus	Def_Loci-135	SLF	scaff_846	minus	4357	4504	Trematoda_G	0	LINE/CR1	NA	Tre_Tree_clus-26	NA	NA	NA	NA
	Opisthorchis felineus	Def_Loci-136	SLF	scaff_86	minus	863462	863612	Trematoda_G	0	LINE/CR1	Tre_cdhit_Clus-70	NA	Unique_SL-17	863511	863596	Tre_16
	Opisthorchis felineus	Def_Loci-137	SLF	scaff_86	plus	1050980	1051122	Trematoda_E	0	LINE/CR1	NA	Tre_Tree_clus-15	NA	NA	NA	NA
	Opisthorchis felineus	Def_Loci-138	SLF*	scaff_860	plus	1	136	Trematoda_G	0	NA	NA	NA	Unique_SL-17	2	87	Tre_16
	Opisthorchis felineus	Def_Loci-139	SLF+BL	scaff_94	minus	274786	274930	Trematoda_A	0	NA	NA	Tre_Tree_clus-10	NA	NA	NA	NA
	Opisthorchis felineus	Def_Loci-140	SLF	scaff_9477	plus	1135	1285	Trematoda_G	0	NA	NA	Tre_Tree_clus-12	NA	NA	NA	NA
	Opisthorchis felineus	Def_Loci-141	BL	scaff_956	plus	26585	26740	NA	0	LTR/Gypsy	Tre_cdhit_Clus-15	NA	NA	NA	NA	NA
	Opisthorchis felineus	Def_Loci-142	SLF+BL	scaff_982	minus	32464	32608	Trematoda_A	0	LINE/CR1	NA	Tre_Tree_clus-12	NA	NA	NA	NA
	Paragonimus heterotremus	Def_Loci-1	SLF+BL	LUCH01000023.1	minus	10240	10383	Trematoda_H	0	LINE/CR1	NA	Tre_Tree_clus-20	NA	NA	NA	NA
	Paragonimus heterotremus	Def_Loci-2	SLF	LUCH01000220.1	minus	254300	254437	Trematoda_H	0	DNA/MULE-MuDR;LINE/CR1	NA	Tre_Tree_clus-14	NA	NA	NA	NA
	Paragonimus heterotremus	Def_Loci-3	SLF+BL	LUCH01000280.1	plus	244997	245140	Trematoda_H	0	DNA/MULE-MuDR;LINE/CR1	NA	Tre_Tree_clus-14	NA	NA	NA	NA
	Paragonimus heterotremus	Def_Loci-4	SLF+BL	LUCH01000311.1	minus	125274	125417	Trematoda_H	25	NA	NA	Tre_Tree_clus-20	NA	NA	NA	NA
	Paragonimus heterotremus	Def_Loci-5	SLF	LUCH01000385.1	plus	145907	146046	Trematoda_H	0	NA	NA	Tre_Tree_clus-19	NA	NA	NA	NA
	Paragonimus heterotremus	Def_Loci-6	SLF	LUCH01000457.1	minus	101629	101767	Trematoda_H	0	LINE/RTE-BovB	NA	Tre_Tree_clus-20	NA	NA	NA	NA
	Paragonimus heterotremus	Def_Loci-7	SLF	LUCH01000559.1	minus	186675	186818	Trematoda_H	0	LINE/CR1;LINE/RTE-BovB	NA	Tre_Tree_clus-20	NA	NA	NA	NA
	Paragonimus heterotremus	Def_Loci-8	SLF	LUCH01000569.1	minus	92919	93062	Trematoda_H	0	NA	NA	Tre_Tree_clus-20	NA	NA	NA	NA
	Paragonimus heterotremus	Def_Loci-9	SLF+BL	LUCH01000580.1	minus	73654	73793	Trematoda_F	0	NA	NA	Tre_Tree_clus-12	NA	NA	NA	NA
	Paragonimus heterotremus	Def_Loci-10	SLF+BL	LUCH01000657.1	plus	155271	155413	NA	0	LINE/CR1;LINE/RTE-BovB	NA	Tre_Tree_clus-14	NA	NA	NA	NA
	Paragonimus heterotremus	Def_Loci-11	SLF+BL	LUCH01000675.1	plus	192365	192508	Trematoda_H	0	LINE/CR1	NA	Tre_Tree_clus-20	NA	NA	NA	NA
	Paragonimus heterotremus	Def_Loci-12	SLF+BL	LUCH01000699.1	minus	144933	145076	Trematoda_H	0	NA	NA	Tre_Tree_clus-20	NA	NA	NA	NA
	Paragonimus heterotremus	Def_Loci-13	BL	LUCH01001178.1	minus	83417	83566	NA	0	LINE/RTE-BovB	NA	Tre_Tree_clus-20	NA	NA	NA	NA
	Paragonimus heterotremus	Def_Loci-14	SLF	LUCH01001210.1	minus	99100	99237	NA	0	LINE/Penelope	NA	Tre_Tree_clus-13	NA	NA	NA	NA
	Paragonimus heterotremus	Def_Loci-15	SLF+BL	LUCH01001300.1	minus	3859	4002	Trematoda_H	0	LTR/Gypsy	NA	Tre_Tree_clus-8	NA	NA	NA	NA
	Paragonimus heterotremus	Def_Loci-16	BL	LUCH01001304.1	plus	103127	103279	NA	0	LINE/CR1	NA	Tre_Tree_clus-14	NA	NA	NA	NA
	Paragonimus heterotremus	Def_Loci-17	SLF+BL	LUCH01001527.1	plus	123860	124003	Trematoda_H	0	LINE/CR1	NA	Tre_Tree_clus-20	NA	NA	NA	NA
	Paragonimus heterotremus	Def_Loci-18	SLF+BL	LUCH01001607.1	minus	354	497	Trematoda_H	0	LINE/CR1	NA	Tre_Tree_clus-20	NA	NA	NA	NA
	Paragonimus heterotremus	Def_Loci-19	BL	LUCH01001614.1	plus	45403	45550	NA	0	NA	NA	Tre_Tree_clus-10	NA	NA	NA	NA
	Paragonimus heterotremus	Def_Loci-20	SLF	LUCH01001981.1	minus	52523	52666	Trematoda_H	0	NA	NA	Tre_Tree_clus-14	NA	NA	NA	NA
	Paragonimus heterotremus	Def_Loci-21	SLF+BL	LUCH01002040.1	minus	104381	104524	Trematoda_H	0	LINE/CR1	NA	Tre_Tree_clus-20	NA	NA	NA	NA
	Paragonimus heterotremus	Def_Loci-22	SLF	LUCH01002049.1	plus	46297	46434	NA	0	NA	NA	Tre_Tree_clus-27	NA	NA	NA	NA
	Paragonimus heterotremus	Def_Loci-23	SLF	LUCH01002483.1	minus	75762	75905	Trematoda_H	0	LINE/CR1	NA	Tre_Tree_clus-20	NA	NA	NA	NA
	Paragonimus heterotremus	Def_Loci-24	SLF+BL	LUCH01002566.1	minus	85535	85678	Trematoda_H	0	LINE/Penelope	NA	Tre_Tree_clus-20	NA	NA	NA	NA
	Paragonimus heterotremus	Def_Loci-25	SLF+BL	LUCH01002683.1	plus	4748	4891	Trematoda_H	0	DNA/MULE-MuDR;LINE/CR1	NA	Tre_Tree_clus-20	NA	NA	NA	NA
	Paragonimus heterotremus	Def_Loci-26	SLF+BL	LUCH01002716.1	minus	10096	10234	NA	0	LTR/Gypsy	NA	Tre_Tree_clus-14	NA	NA	NA	NA
	Paragonimus heterotremus	Def_Loci-27	SLF	LUCH01003208.1	plus	32339	32482	Trematoda_H	0	LINE/Penelope;LINE/RTE-BovB	NA	Tre_Tree_clus-8	NA	NA	NA	NA
	Paragonimus heterotremus	Def_Loci-28	SLF	LUCH01003295.1	plus	36449	36590	Trematoda_H	0	LINE/CR1	NA	Tre_Tree_clus-14	NA	NA	NA	NA
	Paragonimus heterotremus	Def_Loci-29	SLF+BL*	LUCH01003905.1	plus	60654	60750	Trematoda_H	0	LINE/Penelope	NA	NA	Unique_SL-47	60665	60750	Tre_22
	Paragonimus heterotremus	Def_Loci-30	BL	LUCH01004080.1	plus	56112	56261	NA	0	LINE/CR1	NA	Tre_Tree_clus-20	NA	NA	NA	NA
	Paragonimus heterotremus	Def_Loci-31	SLF+BL	LUCH01004486.1	minus	10895	11038	Trematoda_H	0	NA	NA	Tre_Tree_clus-10	NA	NA	NA	NA
	Paragonimus heterotremus	Def_Loci-32	SLF	LUCH01004727.1	plus	35016	35157	NA	0	NA	NA	Tre_Tree_clus-20	NA	NA	NA	NA
	Paragonimus heterotremus	Def_Loci-33	SLF+BL	LUCH01005021.1	minus	19094	19237	Trematoda_H	0	LINE/RTE-BovB	NA	Tre_Tree_clus-11	NA	NA	NA	NA
	Paragonimus heterotremus	Def_Loci-34	SLF	LUCH01005475.1	plus	15495	15634	Trematoda_H	0	LINE/CR1	NA	Tre_Tree_clus-14	NA	NA	NA	NA
	Paragonimus heterotremus	Def_Loci-35	SLF	LUCH01005896.1	plus	8059	8201	Trematoda_H	0	LINE/CR1	NA	Tre_Tree_clus-14	NA	NA	NA	NA
	Paragonimus heterotremus	Def_Loci-36	SLF+BL	LUCH01005914.1	minus	94	237	NA	0	LINE/CR1	NA	Tre_Tree_clus-14	NA	NA	NA	NA
	Paragonimus heterotremus	Def_Loci-37	SLF+BL	LUCH01006078.1	minus	37498	37641	Trematoda_H	0	DNA/CMC-EnSpm;LINE/L1-Tx1	NA	Tre_Tree_clus-20	NA	NA	NA	NA
	Paragonimus heterotremus	Def_Loci-38	SLF+BL	LUCH01007424.1	minus	10362	10499	NA	0	LINE/CR1	NA	Tre_Tree_clus-14	NA	NA	NA	NA
	Paragonimus heterotremus	Def_Loci-39	SLF+BL	LUCH01007629.1	plus	23906	24049	Trematoda_H	0	LINE/CR1	NA	Tre_Tree_clus-20	NA	NA	NA	NA
	Paragonimus heterotremus	Def_Loci-40	SLF+BL	LUCH01007916.1	minus	16078	16221	Trematoda_H	0	LINE/CR1	NA	Tre_Tree_clus-14	NA	NA	NA	NA
	Paragonimus heterotremus	Def_Loci-41	SLF	LUCH01009600.1	plus	12798	12941	NA	0	LINE/CR1	NA	Tre_Tree_clus-14	NA	NA	NA	NA
	Paragonimus heterotremus	Def_Loci-42	SLF	LUCH01009830.1	minus	3725	3862	Trematoda_H	0	LINE/CR1;LINE/L1-Tx1	NA	Tre_Tree_clus-20	NA	NA	NA	NA
	Paragonimus heterotremus	Def_Loci-43	BL	LUCH01010324.1	minus	189	336	Trematoda_H	0	LINE/CR1	NA	Tre_Tree_clus-27	NA	NA	NA	NA
	Paragonimus heterotremus	Def_Loci-44	SLF+BL	LUCH01010974.1	plus	474	617	Trematoda_H	0	LINE/RTE-BovB	NA	Tre_Tree_clus-14	NA	NA	NA	NA
	Paragonimus heterotremus	Def_Loci-45	SLF+BL	LUCH01011373.1	plus	3201	3344	Trematoda_H	0	LINE/CR1;LINE/L1-Tx1	NA	Tre_Tree_clus-14	NA	NA	NA	NA
	Paragonimus heterotremus	Def_Loci-46	SLF+BL	LUCH01011386.1	plus	8576	8717	NA	0	LINE/CR1	NA	Tre_Tree_clus-20	NA	NA	NA	NA
	Paragonimus heterotremus	Def_Loci-47	SLF+BL	LUCH01012993.1	plus	146	289	Trematoda_H	0	LINE/CR1	NA	Tre_Tree_clus-14	NA	NA	NA	NA
	Paragonimus heterotremus	Def_Loci-48	BL	LUCH01013308.1	plus	1147	1300	Trematoda_H	0	LINE/RTE-BovB	NA	Tre_Tree_clus-13	NA	NA	NA	NA
	Paragonimus heterotremus	Def_Loci-49	SLF	LUCH01015277.1	plus	634	777	Trematoda_H	0	LINE/CR1	NA	Tre_Tree_clus-20	NA	NA	NA	NA
	Paragonimus heterotremus	Def_Loci-50	BL	LUCH01017324.1	minus	29640	29786	NA	0	NA	NA	Tre_Tree_clus-3	NA	NA	NA	NA
	Paragonimus heterotremus	Def_Loci-51	SLF	LUCH01018757.1	plus	2855	2992	NA	0	LINE/CR1	NA	Tre_Tree_clus-14	NA	NA	NA	NA
	Paragonimus heterotremus	Def_Loci-52	BL	LUCH01019400.1	plus	7937	8083	NA	0	LINE/CR1	NA	Tre_Tree_clus-20	NA	NA	NA	NA
	Paragonimus heterotremus	Def_Loci-53	SLF*	LUCH01019838.1	plus	1	124	Trematoda_H	0	DNA/MULE-MuDR	NA	NA	NA	NA	NA	NA
	Paragonimus heterotremus	Def_Loci-54	SLF+BL	LUCH01019949.1	plus	5110	5253	Trematoda_H	0	NA	NA	Tre_Tree_clus-14	NA	NA	NA	NA
	Paragonimus heterotremus	Def_Loci-55	BL*	LUCH01020021.1	minus	1	146	NA	0	LTR/Gypsy	NA	NA	NA	NA	NA	NA
	Paragonimus heterotremus	Def_Loci-56	SLF	LUCH01020027.1	plus	3802	3943	Trematoda_H	0	LINE/CR1;LTR/Gypsy	NA	Tre_Tree_clus-20	NA	NA	NA	NA
	Paragonimus heterotremus	Def_Loci-57	SLF	LUCH01023742.1	minus	369	512	Trematoda_H	0	NA	NA	Tre_Tree_clus-20	NA	NA	NA	NA
	Paragonimus heterotremus	Def_Loci-58	SLF*	LUCH01024146.1	plus	1	120	Trematoda_H	0	LINE/RTE-BovB	NA	NA	NA	NA	NA	NA
	Paragonimus westermani	Def_Loci-1	BL	PW_00000082	minus	160243	160388	NA	0	NA	NA	Tre_Tree_clus-19	NA	NA	NA	NA
	Paragonimus westermani	Def_Loci-2	SLF	PW_00000136	minus	315883	316024	Trematoda_H	0	DNA/TcMar-Tc1	NA	Tre_Tree_clus-19	NA	NA	NA	NA
	Paragonimus westermani	Def_Loci-3	SLF+BL	PW_00000164	plus	311170	311306	Trematoda_H	0	NA	NA	Tre_Tree_clus-19	NA	NA	NA	NA
	Paragonimus westermani	Def_Loci-4	BL	PW_00000229	plus	111140	111290	NA	0	NA	NA	Tre_Tree_clus-19	NA	NA	NA	NA
	Paragonimus westermani	Def_Loci-5	SLF+BL	PW_00000292	minus	287693	287834	Trematoda_H	0	NA	NA	Tre_Tree_clus-26	NA	NA	NA	NA
	Paragonimus westermani	Def_Loci-6	SLF	PW_00000295	minus	137396	137531	Trematoda_H	0	LTR/Pao	NA	Tre_Tree_clus-19	NA	NA	NA	NA
	Paragonimus westermani	Def_Loci-7	SLF	PW_00000346	minus	276259	276396	NA	0	NA	NA	Tre_Tree_clus-19	NA	NA	NA	NA
	Paragonimus westermani	Def_Loci-8	SLF	PW_00000398	minus	121625	121760	Trematoda_H	0	NA	NA	Tre_Tree_clus-19	NA	NA	NA	NA
	Paragonimus westermani	Def_Loci-9	SLF+BL	PW_00000413	plus	290636	290777	Trematoda_H	0	LINE/CR1;LTR/Pao	NA	Tre_Tree_clus-20	NA	NA	NA	NA
	Paragonimus westermani	Def_Loci-10	SLF	PW_00000434	plus	113782	113918	Trematoda_H	0	LINE/CR1;LINE/RTE-BovB	NA	Tre_Tree_clus-20	NA	NA	NA	NA
	Paragonimus westermani	Def_Loci-11	SLF	PW_00000811	plus	13038	13179	Trematoda_H	0	NA	NA	Tre_Tree_clus-19	NA	NA	NA	NA
	Paragonimus westermani	Def_Loci-12	SLF+BL	PW_00000846	plus	103058	103199	Trematoda_H	0	NA	NA	Tre_Tree_clus-5	NA	NA	NA	NA
	Paragonimus westermani	Def_Loci-13	SLF	PW_00000896	minus	172258	172397	Trematoda_H	0	NA	NA	Tre_Tree_clus-8	NA	NA	NA	NA
	Paragonimus westermani	Def_Loci-14	SLF	PW_00000955	minus	189726	189862	Trematoda_H	0	NA	NA	Tre_Tree_clus-8	NA	NA	NA	NA
	Paragonimus westermani	Def_Loci-15	SLF	PW_00000969	minus	120683	120823	NA	0	DNA/TcMar-Tc1	NA	Tre_Tree_clus-19	NA	NA	NA	NA
	Paragonimus westermani	Def_Loci-16	SLF+BL	PW_00001214	minus	170934	171071	NA	0	NA	NA	Tre_Tree_clus-11	NA	NA	NA	NA
	Paragonimus westermani	Def_Loci-17	SLF+BL	PW_00001214	plus	172946	173087	Trematoda_H	0	NA	NA	Tre_Tree_clus-5	NA	NA	NA	NA
	Paragonimus westermani	Def_Loci-18	SLF	PW_00001270	plus	37215	37352	Trematoda_H	0	DNA/TcMar-Tc1;LINE/Penelope	NA	Tre_Tree_clus-20	NA	NA	NA	NA
	Paragonimus westermani	Def_Loci-19	BL	PW_00001272	minus	71512	71661	NA	0	LTR/Gypsy	NA	Tre_Tree_clus-29	NA	NA	NA	NA
	Paragonimus westermani	Def_Loci-20	SLF+BL	PW_00001390	minus	31263	31399	Trematoda_H	0	NA	Tre_cdhit_Clus-724	Tre_Tree_clus-29	NA	NA	NA	NA
	Paragonimus westermani	Def_Loci-21	SLF+BL	PW_00001390	minus	41626	41762	Trematoda_H	0	NA	Tre_cdhit_Clus-724	NA	NA	NA	NA	NA
	Paragonimus westermani	Def_Loci-22	SLF	PW_00001403	minus	16014	16150	Trematoda_H	0	LINE/RTE-BovB	NA	Tre_Tree_clus-19	NA	NA	NA	NA
	Paragonimus westermani	Def_Loci-23	BL	PW_00001406	plus	84931	85079	NA	0	LINE/RTE-BovB	NA	Tre_Tree_clus-19	NA	NA	NA	NA
	Paragonimus westermani	Def_Loci-24	BL	PW_00001457	plus	91558	91708	NA	0	LINE/RTE-BovB	NA	Tre_Tree_clus-19	NA	NA	NA	NA
	Paragonimus westermani	Def_Loci-25	BL	PW_00001457	plus	93282	93432	NA	0	LINE/RTE-BovB	NA	Tre_Tree_clus-19	NA	NA	NA	NA
	Paragonimus westermani	Def_Loci-26	SLF	PW_00001549	minus	99227	99366	NA	0	NA	NA	Tre_Tree_clus-8	NA	NA	NA	NA
	Paragonimus westermani	Def_Loci-27	SLF+BL	PW_00001634	minus	9995	10136	Trematoda_H	0	LINE/CR1;LTR/Gypsy	NA	Tre_Tree_clus-19	NA	NA	NA	NA
	Paragonimus westermani	Def_Loci-28	BL	PW_00001743	minus	125077	125224	NA	0	NA	NA	Tre_Tree_clus-27	NA	NA	NA	NA
	Paragonimus westermani	Def_Loci-29	SLF	PW_00001849	plus	75870	76005	Trematoda_H	0	LINE/RTE-BovB	NA	Tre_Tree_clus-1	NA	NA	NA	NA
	Paragonimus westermani	Def_Loci-30	SLF	PW_00001886	plus	96564	96705	Trematoda_H	0	LINE/RTE-BovB;LTR/Gypsy	NA	Tre_Tree_clus-19	NA	NA	NA	NA
	Paragonimus westermani	Def_Loci-31	SLF+BL	PW_00001894	minus	122690	122830	Trematoda_H	0	LTR/Pao	NA	Tre_Tree_clus-16	NA	NA	NA	NA
	Paragonimus westermani	Def_Loci-32	BL	PW_00001909	minus	2159	2307	NA	0	NA	NA	Tre_Tree_clus-3	NA	NA	NA	NA
	Paragonimus westermani	Def_Loci-33	SLF	PW_00002158	minus	10282	10423	Trematoda_H	0	DNA/MULE-MuDR;LINE/CR1;LTR/Pao	NA	Tre_Tree_clus-8	NA	NA	NA	NA
	Paragonimus westermani	Def_Loci-34	SLF	PW_00002593	plus	70169	70306	Trematoda_H	0	NA	NA	Tre_Tree_clus-19	NA	NA	NA	NA
	Paragonimus westermani	Def_Loci-35	SLF+BL	PW_00002697	plus	70376	70517	Trematoda_H	0	LTR/Gypsy	NA	Tre_Tree_clus-20	NA	NA	NA	NA
	Paragonimus westermani	Def_Loci-36	SLF+BL	PW_00002830	plus	4398	4539	Trematoda_H	0	DNA/CMC-EnSpm;LINE/CR1	NA	Tre_Tree_clus-20	NA	NA	NA	NA
	Paragonimus westermani	Def_Loci-37	SLF	PW_00002833	plus	79539	79674	NA	0	NA	NA	Tre_Tree_clus-27	NA	NA	NA	NA
	Paragonimus westermani	Def_Loci-38	BL	PW_00003110	plus	10441	10589	NA	0	LINE/RTE-BovB	NA	Tre_Tree_clus-4	NA	NA	NA	NA
	Paragonimus westermani	Def_Loci-39	SLF	PW_00003113	minus	50474	50609	Trematoda_H	0	LINE/CR1	NA	Tre_Tree_clus-19	NA	NA	NA	NA
	Paragonimus westermani	Def_Loci-40	BL	PW_00003435	plus	16913	17059	NA	0	LINE/RTE-BovB	NA	Tre_Tree_clus-29	NA	NA	NA	NA
	Paragonimus westermani	Def_Loci-41	SLF+BL	PW_00004055	minus	14235	14376	Trematoda_H	0	LTR/Gypsy	NA	Tre_Tree_clus-19	NA	NA	NA	NA
	Paragonimus westermani	Def_Loci-42	SLF+BL	PW_00004064	minus	10510	10651	Trematoda_H	0	NA	NA	Tre_Tree_clus-12	NA	NA	NA	NA
	Paragonimus westermani	Def_Loci-43	BL	PW_00004092	plus	19365	19514	NA	0	LINE/Penelope;LTR/Gypsy	NA	Tre_Tree_clus-27	NA	NA	NA	NA
	Paragonimus westermani	Def_Loci-44	SLF	PW_00004533	plus	42998	43133	NA	0	NA	NA	Tre_Tree_clus-15	NA	NA	NA	NA
	Paragonimus westermani	Def_Loci-45	SLF+BL	PW_00004880	minus	13353	13492	NA	0	LINE/RTE-BovB	NA	Tre_Tree_clus-20	NA	NA	NA	NA
	Paragonimus westermani	Def_Loci-46	BL	PW_00004967	plus	43711	43857	NA	0	LTR/Gypsy	NA	Tre_Tree_clus-14	NA	NA	NA	NA
	Paragonimus westermani	Def_Loci-47	SLF+BL	PW_00005038	plus	36928	37069	Trematoda_H	0	LTR/Gypsy	NA	Tre_Tree_clus-20	NA	NA	NA	NA
	Paragonimus westermani	Def_Loci-48	SLF+BL	PW_00005058	plus	38328	38469	Trematoda_H	0	NA	NA	Tre_Tree_clus-20	NA	NA	NA	NA
	Paragonimus westermani	Def_Loci-49	SLF+BL	PW_00005594	minus	13394	13535	Trematoda_H	0	NA	NA	Tre_Tree_clus-19	NA	NA	NA	NA
	Paragonimus westermani	Def_Loci-50	BL	PW_00005961	minus	7269	7416	NA	0	LINE	NA	Tre_Tree_clus-28	NA	NA	NA	NA
	Paragonimus westermani	Def_Loci-51	BL	PW_00006347	minus	10732	10882	NA	0	LTR/Gypsy	NA	Tre_Tree_clus-20	NA	NA	NA	NA
	Paragonimus westermani	Def_Loci-52	BL	PW_00006472	minus	11033	11182	Trematoda_H	0	NA	NA	Tre_Tree_clus-21	NA	NA	NA	NA
	Paragonimus westermani	Def_Loci-53	SLF+BL	PW_00007152	minus	7662	7803	Trematoda_H	0	LINE/Penelope	NA	Tre_Tree_clus-9	NA	NA	NA	NA
	Paragonimus westermani	Def_Loci-54	SLF	PW_00008390	plus	16775	16910	Trematoda_H	0	DNA/CMC-EnSpm;LINE/CR1	Tre_cdhit_Clus-732	Tre_Tree_clus-20	NA	NA	NA	NA
	Paragonimus westermani	Def_Loci-55	SLF	PW_00008438	plus	13615	13754	Trematoda_H	0	NA	NA	Tre_Tree_clus-13	NA	NA	NA	NA
	Paragonimus westermani	Def_Loci-56	SLF+BL	PW_00008615	minus	1374	1514	Trematoda_H	0	LINE/CR1	NA	Tre_Tree_clus-26	NA	NA	NA	NA
	Paragonimus westermani	Def_Loci-57	SLF+BL	PW_00008766	minus	4115	4256	Trematoda_H	0	NA	NA	Tre_Tree_clus-4	NA	NA	NA	NA
	Paragonimus westermani	Def_Loci-58	SLF	PW_00009186	plus	8662	8797	Trematoda_H	0	DNA/CMC-EnSpm;LINE/CR1	NA	Tre_Tree_clus-20	NA	NA	NA	NA
	Paragonimus westermani	Def_Loci-59	SLF	PW_00009751	minus	2082	2217	Trematoda_H	0	DNA/CMC-EnSpm;LINE/CR1	Tre_cdhit_Clus-732	NA	NA	NA	NA	NA
	Paragonimus westermani	Def_Loci-60	SLF+BL	PW_00016917	minus	904	1045	Trematoda_H	0	NA	NA	Tre_Tree_clus-3	NA	NA	NA	NA
	Paragonimus westermani	Def_Loci-61	BL	PW_00021700	minus	45	191	NA	0	LINE/CR1;LINE/RTE-BovB	NA	Tre_Tree_clus-22	NA	NA	NA	NA
	Paragonimus westermani	Def_Loci-62	SLF	PW_00026103	plus	360	501	Trematoda_H	0	LINE/RTE-BovB	NA	Tre_Tree_clus-19	NA	NA	NA	NA
	Paragonimus westermani	Def_Loci-63	SLF*	PW_00030626	plus	946	1022	Trematoda_H	0	NA	NA	NA	NA	NA	NA	NA
	Schistosoma bovis	Def_Loci-1	BL	SBOVIS_1436	minus	530496	530644	NA	0	NA	Tre_cdhit_Clus-113	Tre_Tree_clus-21	NA	NA	NA	NA
	Schistosoma bovis	Def_Loci-2	SLF+BL	SBOVIS_1460	minus	490546	490693	Trematoda_B	0	NA	Tre_cdhit_Clus-136	Tre_Tree_clus-6	NA	NA	NA	NA
	Schistosoma bovis	Def_Loci-3	SLF+BL	SBOVIS_1494	minus	163004	163150	Trematoda_I	0	LINE/RTE-BovB	NA	Tre_Tree_clus-20	Unique_SL-48	163056	163136	Tre_1
	Schistosoma bovis	Def_Loci-4	BL	SBOVIS_1594	minus	248435	248583	NA	0	LINE/RTE-BovB	Tre_cdhit_Clus-115	NA	NA	NA	NA	NA
	Schistosoma bovis	Def_Loci-5	SLF	SBOVIS_16	minus	12781	12926	Trematoda_B	0	LINE/RTE-BovB	NA	Tre_Tree_clus-20	NA	NA	NA	NA
	Schistosoma bovis	Def_Loci-6	SLF+BL	SBOVIS_1636	minus	211416	211563	Trematoda_B	0	LINE/Penelope;LINE/RTE-BovB;Low_complexity	Tre_cdhit_Clus-137	Tre_Tree_clus-20	Unique_SL-18	211469	211549	Tre_3
	Schistosoma bovis	Def_Loci-7	BL	SBOVIS_1659	minus	222324	222474	NA	0	LINE/RTE-BovB	NA	Tre_Tree_clus-26	NA	NA	NA	NA
	Schistosoma bovis	Def_Loci-8	SLF+BL	SBOVIS_1769	plus	40763	40910	Trematoda_B	0	LINE/RTE-BovB	NA	Tre_Tree_clus-20	Unique_SL-49	40777	40857	Tre_1
	Schistosoma bovis	Def_Loci-9	SLF+BL	SBOVIS_1769	plus	41185	41332	Trematoda_B	1	NA	NA	Tre_Tree_clus-20	Unique_SL-49	41199	41279	Tre_1
	Schistosoma bovis	Def_Loci-10	BL	SBOVIS_1827	plus	64220	64369	NA	2	NA	NA	Tre_Tree_clus-12	NA	NA	NA	NA
	Schistosoma bovis	Def_Loci-11	BL	SBOVIS_2060	minus	35042	35190	NA	0	LTR/Gypsy	NA	Tre_Tree_clus-8	NA	NA	NA	NA
	Schistosoma bovis	Def_Loci-12	SLF+BL	SBOVIS_2088	plus	41910	42057	Trematoda_B	0	LTR/Gypsy	NA	Tre_Tree_clus-8	NA	NA	NA	NA
	Schistosoma bovis	Def_Loci-13	BL	SBOVIS_2102	plus	58859	59010	NA	0	LINE/CR1	Tre_cdhit_Clus-53	Tre_Tree_clus-2	NA	NA	NA	NA
	Schistosoma bovis	Def_Loci-14	SLF+BL	SBOVIS_2177	minus	21768	21915	Trematoda_B	0	LINE/Penelope;LINE/RTE-BovB	NA	Tre_Tree_clus-20	NA	NA	NA	NA
	Schistosoma bovis	Def_Loci-15	SLF+BL	SBOVIS_2628	plus	55525	55672	Trematoda_B	0	LINE/Penelope	Tre_cdhit_Clus-142	Tre_Tree_clus-20	NA	NA	NA	NA
	Schistosoma bovis	Def_Loci-16	SLF+BL	SBOVIS_3108	minus	34732	34879	Trematoda_B	0	LINE/RTE-BovB;LTR/Gypsy	Tre_cdhit_Clus-143	Tre_Tree_clus-7	NA	NA	NA	NA
	Schistosoma bovis	Def_Loci-17	SLF+BL	SBOVIS_318	minus	10168	10315	Trematoda_B	0	LINE/Penelope;LINE/RTE-BovB	Tre_cdhit_Clus-144	Tre_Tree_clus-20	NA	NA	NA	NA
	Schistosoma bovis	Def_Loci-18	BL	SBOVIS_3292	plus	27714	27860	NA	0	LINE/RTE-BovB;LTR/Gypsy	Tre_cdhit_Clus-116	NA	NA	NA	NA	NA
	Schistosoma bovis	Def_Loci-19	SLF+BL	SBOVIS_3360	plus	21100	21247	Trematoda_B	0	LINE/RTE-BovB;Low_complexity	Tre_cdhit_Clus-144	NA	NA	NA	NA	NA
	Schistosoma bovis	Def_Loci-20	SLF+BL	SBOVIS_357	minus	17054	17201	Trematoda_B	0	NA	Tre_cdhit_Clus-145	Tre_Tree_clus-20	Unique_SL-19	17107	17187	Tre_1
	Schistosoma bovis	Def_Loci-21	SLF+BL	SBOVIS_357	minus	17641	17788	Trematoda_B	0	NA	Tre_cdhit_Clus-145	NA	Unique_SL-19	17694	17774	Tre_1
	Schistosoma bovis	Def_Loci-22	BL	SBOVIS_3868	plus	15526	15674	NA	0	LINE/RTE-BovB	Tre_cdhit_Clus-115	Tre_Tree_clus-26	NA	NA	NA	NA
	Schistosoma bovis	Def_Loci-23	BL	SBOVIS_3970	plus	7925	8076	NA	0	LINE/CR1	Tre_cdhit_Clus-53	NA	NA	NA	NA	NA
	Schistosoma bovis	Def_Loci-24	BL	SBOVIS_3980	plus	13810	13962	Trematoda_C	0	LINE/CR1;LINE/Penelope;LINE/RTE-BovB;Low_complexity	NA	Tre_Tree_clus-13	NA	NA	NA	NA
	Schistosoma bovis	Def_Loci-25	SLF+BL	SBOVIS_4262	minus	8687	8834	Trematoda_B	0	NA	Tre_cdhit_Clus-136	NA	NA	NA	NA	NA
	Schistosoma haematobium	Def_Loci-1	SLF+BL	scaffold020001	plus	13560495	13560642	Trematoda_B	0	LINE/Penelope;LTR/Gypsy	NA	Tre_Tree_clus-14	NA	NA	NA	NA
	Schistosoma haematobium	Def_Loci-2	SLF+BL	scaffold020002	plus	6075603	6075746	Trematoda_B	0	LINE/Penelope	Tre_cdhit_Clus-137	NA	Unique_SL-20	6075613	6075693	Tre_4
	Schistosoma haematobium	Def_Loci-3	SLF	scaffold020029	plus	6020036	6020181	Trematoda_B	0	LINE/RTE-BovB	NA	Tre_Tree_clus-20	Unique_SL-50	6020048	6020127	Outlier6
	Schistosoma haematobium	Def_Loci-4	BL	scaffold020030	plus	88915	89066	NA	0	LINE/RTE-BovB	NA	Tre_Tree_clus-20	NA	NA	NA	NA
	Schistosoma haematobium	Def_Loci-5	SLF+BL	scaffold020041	plus	65295	65442	Trematoda_B	0	LINE/RTE-BovB;LTR/Gypsy	Tre_cdhit_Clus-143	NA	NA	NA	NA	NA
	Schistosoma haematobium	Def_Loci-6	BL	scaffold020062	plus	169281	169429	NA	0	LINE/CR1;LTR/Gypsy	Tre_cdhit_Clus-116	Tre_Tree_clus-15	NA	NA	NA	NA
	Schistosoma haematobium	Def_Loci-7	SLF+BL	scaffold020072	plus	435	582	Trematoda_B	0	NA	Tre_cdhit_Clus-145	NA	Unique_SL-19	449	529	Tre_1
	Schistosoma haematobium	Def_Loci-8	SLF+BL	scaffold020072	plus	991	1138	Trematoda_B	0	LTR/Gypsy	Tre_cdhit_Clus-145	NA	Unique_SL-19	1005	1085	Tre_1
	Schistosoma haematobium	Def_Loci-9	SLF+BL	scaffold020123	plus	2381742	2381889	Trematoda_B	0	LINE/CR1	Tre_cdhit_Clus-53	NA	NA	NA	NA	NA
	Schistosoma haematobium	Def_Loci-10	SLF	scaffold020130	plus	1736147	1736294	Trematoda_B	0	LINE/RTE-BovB;LTR/Gypsy	NA	Tre_Tree_clus-7	NA	NA	NA	NA
	Schistosoma haematobium	Def_Loci-11	SLF+BL	scaffold020134	minus	8267438	8267585	Trematoda_B	0	NA	NA	Tre_Tree_clus-20	NA	NA	NA	NA
	Schistosoma haematobium	Def_Loci-12	SLF+BL	scaffold020152	plus	8018	8165	Trematoda_B	0	LINE/Penelope;LTR/Gypsy	NA	Tre_Tree_clus-22	NA	NA	NA	NA
	Schistosoma haematobium	Def_Loci-13	SLF+BL	scaffold020154	plus	1402047	1402194	Trematoda_B	0	NA	NA	Tre_Tree_clus-13	NA	NA	NA	NA
	Schistosoma haematobium	Def_Loci-14	SLF+BL	scaffold020170	plus	1421010	1421157	Trematoda_B	0	LINE/Penelope;LINE/RTE-BovB	Tre_cdhit_Clus-142	NA	NA	NA	NA	NA
	Schistosoma haematobium	Def_Loci-15	BL	scaffold020173	plus	4154008	4154156	NA	0	NA	Tre_cdhit_Clus-113	NA	NA	NA	NA	NA
	Schistosoma haematobium	Def_Loci-16	SLF+BL	scaffold020201	plus	388182	388329	Trematoda_B	0	LINE/RTE-BovB;Low_complexity	Tre_cdhit_Clus-144	NA	NA	NA	NA	NA
	Schistosoma haematobium	Def_Loci-17	BL	scaffold020223	plus	945554	945702	NA	0	LINE/RTE-BovB	Tre_cdhit_Clus-115	NA	NA	NA	NA	NA
	Schistosoma haematobium	Def_Loci-18	BL	scaffold020241	plus	1386866	1387016	NA	25	LINE/RTE-BovB	NA	Tre_Tree_clus-20	NA	NA	NA	NA
	Schistosoma japonicum	Def_Loci-1	SLF+BL	scaffold_25	plus	422517	422662	Trematoda_B	0	LTR/Gypsy	NA	Tre_Tree_clus-16	NA	NA	NA	NA
	Schistosoma japonicum	Def_Loci-2	SLF+BL	scaffold_298	plus	50419	50564	Trematoda_B	0	LINE/RTE-BovB	NA	Tre_Tree_clus-16	NA	NA	NA	NA
	Schistosoma japonicum	Def_Loci-3	SLF+BL	scaffold_450	plus	264840	264983	NA	0	NA	NA	Tre_Tree_clus-12	NA	NA	NA	NA
	Schistosoma japonicum	Def_Loci-4	BL	scaffold_452	minus	225315	225465	Trematoda_J	0	LINE/CR1;LINE/Penelope	NA	Tre_Tree_clus-20	Unique_SL-51	225368	225448	Tre_5
	Schistosoma japonicum	Def_Loci-5	SLF+BL	scaffold_474	plus	10184	10329	Trematoda_B	0	LINE/RTE-BovB	NA	Tre_Tree_clus-20	Unique_SL-52	10196	10276	Tre_1
	Schistosoma japonicum	Def_Loci-6	SLF+BL	scaffold_51	plus	238193	238338	Trematoda_B	0	LINE/RTE-BovB	NA	Tre_Tree_clus-21	Unique_SL-53	238205	238284	Tre_1
	Schistosoma japonicum	Def_Loci-7	SLF+BL	scaffold_692	plus	9065	9210	Trematoda_B	0	NA	Tre_cdhit_Clus-445	Tre_Tree_clus-23	Unique_SL-21	9077	9157	Tre_1
	Schistosoma japonicum	Def_Loci-8	SLF+BL	scaffold_692	plus	10616	10761	Trematoda_B	0	NA	Tre_cdhit_Clus-445	NA	Unique_SL-22	10628	10707	Tre_1
	Schistosoma japonicum	Def_Loci-9	SLF+BL	scaffold_692	plus	12141	12286	Trematoda_B	0	NA	Tre_cdhit_Clus-445	NA	Unique_SL-23	12153	12234	Tre_2
	Schistosoma japonicum	Def_Loci-10	SLF+BL	scaffold_692	plus	14599	14744	Trematoda_B	0	NA	Tre_cdhit_Clus-445	NA	Unique_SL-24	14611	14691	Tre_1
	Schistosoma japonicum	Def_Loci-11	SLF+BL	scaffold_692	plus	16117	16262	Trematoda_B	0	NA	Tre_cdhit_Clus-445	NA	Unique_SL-24	16129	16209	Tre_1
	Schistosoma japonicum	Def_Loci-12	SLF+BL	scaffold_692	plus	17638	17783	Trematoda_B	0	NA	Tre_cdhit_Clus-445	NA	Unique_SL-24	17650	17730	Tre_1
	Schistosoma japonicum	Def_Loci-13	SLF+BL	scaffold_692	plus	19159	19304	Trematoda_B	0	NA	Tre_cdhit_Clus-445	NA	Unique_SL-24	19171	19251	Tre_1
	Schistosoma japonicum	Def_Loci-14	SLF+BL	scaffold_692	plus	20686	20831	Trematoda_B	0	NA	Tre_cdhit_Clus-445	NA	Unique_SL-24	20698	20778	Tre_1
	Schistosoma japonicum	Def_Loci-15	SLF+BL	scaffold_692	plus	22216	22361	Trematoda_B	0	NA	Tre_cdhit_Clus-445	NA	Unique_SL-24	22228	22308	Tre_1
	Schistosoma japonicum	Def_Loci-16	SLF+BL	scaffold_692	plus	23731	23876	Trematoda_B	0	NA	Tre_cdhit_Clus-445	NA	Unique_SL-24	23743	23823	Tre_1
	Schistosoma japonicum	Def_Loci-17	SLF+BL	scaffold_692	plus	25255	25400	Trematoda_B	0	NA	Tre_cdhit_Clus-445	NA	Unique_SL-24	25267	25347	Tre_1
	Schistosoma japonicum	Def_Loci-18	SLF+BL	scaffold_692	plus	26767	26912	Trematoda_B	0	NA	Tre_cdhit_Clus-445	NA	Unique_SL-24	26779	26859	Tre_1
	Schistosoma japonicum	Def_Loci-19	SLF+BL	scaffold_692	plus	28282	28427	Trematoda_B	0	NA	Tre_cdhit_Clus-445	NA	Unique_SL-24	28294	28374	Tre_1
	Schistosoma japonicum	Def_Loci-20	SLF+BL	scaffold_692	plus	29666	29811	Trematoda_B	0	NA	Tre_cdhit_Clus-445	NA	Unique_SL-24	29678	29758	Tre_1
	Schistosoma japonicum	Def_Loci-21	BL	scaffold_8	plus	3113906	3114055	Trematoda_B	0	LINE/CR1;LTR/Gypsy	NA	Tre_Tree_clus-20	NA	NA	NA	NA
	Schistosoma mansoni	Def_Loci-1	SLF	SM_V7_1	minus	13778773	13778920	NA	0	LINE/Penelope;LINE/RTE-BovB	NA	Tre_Tree_clus-20	NA	NA	NA	NA
	Schistosoma mansoni	Def_Loci-2	SLF	SM_V7_1	plus	51106760	51106905	NA	0	LINE/RTE-BovB	NA	Tre_Tree_clus-20	NA	NA	NA	NA
	Schistosoma mansoni	Def_Loci-3	SLF+BL	SM_V7_1	minus	65310896	65311042	Trematoda_B	0	LINE/CR1;LINE/RTE-BovB	NA	Tre_Tree_clus-15	NA	NA	NA	NA
	Schistosoma mansoni	Def_Loci-4	SLF+BL	SM_V7_1	minus	73112369	73112515	Trematoda_B	0	LINE/RTE-BovB	NA	Tre_Tree_clus-20	NA	NA	NA	NA
	Schistosoma mansoni	Def_Loci-5	SLF+BL	SM_V7_2	plus	4271665	4271811	Trematoda_B	0	LINE/CR1	NA	Tre_Tree_clus-15	NA	NA	NA	NA
	Schistosoma mansoni	Def_Loci-6	SLF+BL	SM_V7_2	plus	28446089	28446235	Trematoda_B	0	LINE/CR1	NA	Tre_Tree_clus-20	NA	NA	NA	NA
	Schistosoma mansoni	Def_Loci-7	SLF+BL	SM_V7_2	plus	40684379	40684518	Trematoda_B	0	NA	Tre_cdhit_Clus-670	Tre_Tree_clus-26	NA	NA	NA	NA
	Schistosoma mansoni	Def_Loci-8	SLF+BL	SM_V7_2	plus	40733639	40733778	Trematoda_B	0	NA	Tre_cdhit_Clus-670	NA	NA	NA	NA	NA
	Schistosoma mansoni	Def_Loci-9	SLF+BL	SM_V7_2	minus	40931835	40931974	Trematoda_B	0	NA	Tre_cdhit_Clus-670	NA	NA	NA	NA	NA
	Schistosoma mansoni	Def_Loci-10	SLF+BL	SM_V7_2	minus	41044071	41044210	Trematoda_B	0	NA	Tre_cdhit_Clus-670	NA	NA	NA	NA	NA
	Schistosoma mansoni	Def_Loci-11	BL	SM_V7_2	plus	43931190	43931336	NA	0	LINE/CR1	NA	Tre_Tree_clus-8	NA	NA	NA	NA
	Schistosoma mansoni	Def_Loci-12	SLF+BL	SM_V7_2	minus	45257737	45257883	Trematoda_B	0	LINE/RTE-BovB	NA	Tre_Tree_clus-20	NA	NA	NA	NA
	Schistosoma mansoni	Def_Loci-13	SLF+BL	SM_V7_3	plus	1126483	1126629	Trematoda_B	0	LTR/Gypsy	NA	Tre_Tree_clus-20	Unique_SL-54	1126496	1126576	Tre_9
	Schistosoma mansoni	Def_Loci-14	SLF+BL	SM_V7_3	plus	3708271	3708418	Trematoda_B	0	LINE/RTE-BovB	NA	Tre_Tree_clus-20	NA	NA	NA	NA
	Schistosoma mansoni	Def_Loci-15	SLF+BL	SM_V7_3	minus	16493816	16493962	Trematoda_B	0	NA	NA	Tre_Tree_clus-20	Unique_SL-57	16493869	16493949	Tre_7
	Schistosoma mansoni	Def_Loci-16	SLF+BL	SM_V7_5	minus	6379752	6379898	Trematoda_B	0	LINE/Penelope	NA	Tre_Tree_clus-27	NA	NA	NA	NA
	Schistosoma mansoni	Def_Loci-17	SLF	SM_V7_5	minus	6879789	6879932	NA	0	LINE/RTE-BovB	NA	Tre_Tree_clus-5	NA	NA	NA	NA
	Schistosoma mansoni	Def_Loci-18	SLF+BL	SM_V7_5	minus	13932247	13932393	Trematoda_B	0	LTR/Gypsy	NA	Tre_Tree_clus-7	NA	NA	NA	NA
	Schistosoma mansoni	Def_Loci-19	SLF+BL	SM_V7_5	minus	13936652	13936798	Trematoda_B	0	NA	NA	Tre_Tree_clus-7	NA	NA	NA	NA
	Schistosoma mansoni	Def_Loci-20	SLF+BL	SM_V7_5	minus	21523361	21523500	Trematoda_B	0	NA	NA	Tre_Tree_clus-20	NA	NA	NA	NA
	Schistosoma mansoni	Def_Loci-21	BL	SM_V7_5	plus	22799380	22799531	NA	0	LINE/CR1;LTR/Gypsy	NA	Tre_Tree_clus-15	NA	NA	NA	NA
	Schistosoma mansoni	Def_Loci-22	SLF+BL	SM_V7_6	plus	2011961	2012108	Trematoda_B	0	LINE/RTE-BovB	NA	Tre_Tree_clus-20	NA	NA	NA	NA
	Schistosoma mansoni	Def_Loci-23	SLF+BL	SM_V7_6	plus	4348426	4348567	NA	0	LINE/RTE-BovB	NA	Tre_Tree_clus-20	NA	NA	NA	NA
	Schistosoma mansoni	Def_Loci-24	SLF+BL	SM_V7_6	plus	6847389	6847535	Trematoda_B	0	NA	Tre_cdhit_Clus-373	Tre_Tree_clus-20	Unique_SL-19	6847402	6847482	Tre_1
	Schistosoma mansoni	Def_Loci-25	SLF+BL	SM_V7_6	plus	6847992	6848138	Trematoda_B	0	NA	Tre_cdhit_Clus-373	NA	Unique_SL-19	6848005	6848085	Tre_1
	Schistosoma mansoni	Def_Loci-26	SLF+BL	SM_V7_6	plus	6848594	6848740	Trematoda_B	0	NA	Tre_cdhit_Clus-373	NA	Unique_SL-19	6848607	6848687	Tre_1
	Schistosoma mansoni	Def_Loci-27	SLF+BL	SM_V7_6	plus	6849197	6849343	Trematoda_B	0	NA	Tre_cdhit_Clus-373	NA	Unique_SL-19	6849210	6849290	Tre_1
	Schistosoma mansoni	Def_Loci-28	SLF+BL	SM_V7_6	plus	6849800	6849946	Trematoda_B	0	NA	Tre_cdhit_Clus-373	NA	Unique_SL-19	6849813	6849893	Tre_1
	Schistosoma mansoni	Def_Loci-29	BL	SM_V7_6	plus	6850990	6851138	Trematoda_D	0	NA	Tre_cdhit_Clus-117	Tre_Tree_clus-20	Unique_SL-25	6851012	6851089	Tre_6
	Schistosoma mansoni	Def_Loci-30	SLF+BL	SM_V7_6	plus	6879554	6879700	Trematoda_B	0	NA	Tre_cdhit_Clus-117	NA	Unique_SL-19	6879567	6879647	Tre_1
	Schistosoma mansoni	Def_Loci-31	SLF+BL	SM_V7_6	plus	6880158	6880304	Trematoda_B	0	NA	Tre_cdhit_Clus-117	NA	Unique_SL-19	6880171	6880251	Tre_1
	Schistosoma mansoni	Def_Loci-32	SLF+BL	SM_V7_6	plus	6880761	6880907	Trematoda_B	0	NA	Tre_cdhit_Clus-117	NA	Unique_SL-19	6880774	6880854	Tre_1
	Schistosoma mansoni	Def_Loci-33	SLF+BL	SM_V7_6	plus	6881363	6881509	Trematoda_B	0	NA	Tre_cdhit_Clus-117	NA	Unique_SL-19	6881376	6881456	Tre_1
	Schistosoma mansoni	Def_Loci-34	SLF+BL	SM_V7_6	plus	6881967	6882113	Trematoda_B	0	NA	Tre_cdhit_Clus-117	NA	Unique_SL-19	6881980	6882060	Tre_1
	Schistosoma mansoni	Def_Loci-35	SLF+BL	SM_V7_6	plus	6882551	6882697	Trematoda_B	0	NA	NA	Tre_Tree_clus-20	Unique_SL-58	6882564	6882644	Tre_8
	Schistosoma mansoni	Def_Loci-36	SLF+BL	SM_V7_6	plus	6883153	6883299	Trematoda_B	0	NA	Tre_cdhit_Clus-117	NA	Unique_SL-19	6883166	6883246	Tre_1
	Schistosoma mansoni	Def_Loci-37	SLF+BL	SM_V7_6	plus	6883754	6883900	Trematoda_B	0	NA	Tre_cdhit_Clus-117	NA	Unique_SL-19	6883767	6883847	Tre_1
	Schistosoma mansoni	Def_Loci-38	SLF+BL	SM_V7_6	plus	6884357	6884503	Trematoda_B	0	NA	Tre_cdhit_Clus-373	NA	Unique_SL-19	6884370	6884450	Tre_1
	Schistosoma mansoni	Def_Loci-39	SLF+BL	SM_V7_6	plus	6884960	6885106	Trematoda_B	0	NA	Tre_cdhit_Clus-373	NA	Unique_SL-19	6884973	6885053	Tre_1
	Schistosoma mansoni	Def_Loci-40	SLF+BL	SM_V7_6	plus	6885563	6885709	Trematoda_B	0	NA	Tre_cdhit_Clus-373	NA	Unique_SL-19	6885576	6885656	Tre_1
	Schistosoma mansoni	Def_Loci-41	SLF+BL	SM_V7_6	plus	6886166	6886312	Trematoda_B	0	NA	Tre_cdhit_Clus-373	NA	Unique_SL-19	6886179	6886259	Tre_1
	Schistosoma mansoni	Def_Loci-42	SLF+BL	SM_V7_6	plus	6886769	6886915	Trematoda_B	0	NA	Tre_cdhit_Clus-373	NA	Unique_SL-19	6886782	6886862	Tre_1
	Schistosoma mansoni	Def_Loci-43	SLF+BL	SM_V7_6	plus	6887372	6887518	Trematoda_B	0	NA	Tre_cdhit_Clus-373	NA	Unique_SL-19	6887385	6887465	Tre_1
	Schistosoma mansoni	Def_Loci-44	SLF+BL	SM_V7_6	plus	6887975	6888121	Trematoda_B	0	NA	Tre_cdhit_Clus-373	NA	Unique_SL-19	6887988	6888068	Tre_1
	Schistosoma mansoni	Def_Loci-45	SLF+BL	SM_V7_6	plus	6888578	6888724	Trematoda_B	0	NA	Tre_cdhit_Clus-373	NA	Unique_SL-19	6888591	6888671	Tre_1
	Schistosoma mansoni	Def_Loci-46	SLF+BL	SM_V7_6	plus	6889181	6889327	Trematoda_B	0	NA	Tre_cdhit_Clus-373	NA	Unique_SL-19	6889194	6889274	Tre_1
	Schistosoma mansoni	Def_Loci-47	SLF+BL	SM_V7_6	plus	6889784	6889930	Trematoda_B	0	NA	Tre_cdhit_Clus-373	NA	Unique_SL-19	6889797	6889877	Tre_1
	Schistosoma mansoni	Def_Loci-48	SLF+BL	SM_V7_6	plus	6890387	6890533	Trematoda_B	0	NA	Tre_cdhit_Clus-373	NA	Unique_SL-19	6890400	6890480	Tre_1
	Schistosoma mansoni	Def_Loci-49	SLF+BL	SM_V7_6	plus	6890990	6891136	Trematoda_B	0	NA	Tre_cdhit_Clus-373	NA	Unique_SL-19	6891003	6891083	Tre_1
	Schistosoma mansoni	Def_Loci-50	SLF+BL	SM_V7_6	plus	6891593	6891739	Trematoda_B	0	NA	Tre_cdhit_Clus-373	NA	Unique_SL-19	6891606	6891686	Tre_1
	Schistosoma mansoni	Def_Loci-51	SLF+BL	SM_V7_6	plus	6892196	6892342	Trematoda_B	0	NA	Tre_cdhit_Clus-117	NA	Unique_SL-19	6892209	6892289	Tre_1
	Schistosoma mansoni	Def_Loci-52	SLF+BL	SM_V7_6	plus	6892799	6892945	Trematoda_B	0	NA	Tre_cdhit_Clus-373	NA	Unique_SL-19	6892812	6892892	Tre_1
	Schistosoma mansoni	Def_Loci-53	SLF+BL	SM_V7_6	plus	6893402	6893548	Trematoda_B	0	NA	Tre_cdhit_Clus-373	NA	Unique_SL-19	6893415	6893495	Tre_1
	Schistosoma mansoni	Def_Loci-54	SLF+BL	SM_V7_6	plus	6894005	6894151	Trematoda_B	0	NA	Tre_cdhit_Clus-373	NA	Unique_SL-19	6894018	6894098	Tre_1
	Schistosoma mansoni	Def_Loci-55	SLF+BL	SM_V7_6	plus	6894608	6894754	Trematoda_B	0	NA	Tre_cdhit_Clus-373	NA	Unique_SL-19	6894621	6894701	Tre_1
	Schistosoma mansoni	Def_Loci-56	SLF+BL	SM_V7_6	plus	6895211	6895357	Trematoda_B	0	NA	Tre_cdhit_Clus-373	NA	Unique_SL-19	6895224	6895304	Tre_1
	Schistosoma mansoni	Def_Loci-57	SLF+BL	SM_V7_6	plus	6895814	6895960	Trematoda_B	0	NA	Tre_cdhit_Clus-373	NA	Unique_SL-19	6895827	6895907	Tre_1
	Schistosoma mansoni	Def_Loci-58	SLF+BL	SM_V7_6	plus	6896417	6896563	Trematoda_B	0	NA	Tre_cdhit_Clus-117	NA	Unique_SL-19	6896430	6896510	Tre_1
	Schistosoma mansoni	Def_Loci-59	SLF+BL	SM_V7_6	plus	6897020	6897166	Trematoda_B	0	NA	Tre_cdhit_Clus-117	NA	Unique_SL-19	6897033	6897113	Tre_1
	Schistosoma mansoni	Def_Loci-60	SLF+BL	SM_V7_6	plus	6897623	6897769	Trematoda_B	0	NA	Tre_cdhit_Clus-373	NA	Unique_SL-19	6897636	6897716	Tre_1
	Schistosoma mansoni	Def_Loci-61	SLF+BL	SM_V7_6	plus	6898226	6898372	Trematoda_B	0	NA	Tre_cdhit_Clus-117	NA	Unique_SL-19	6898239	6898319	Tre_1
	Schistosoma mansoni	Def_Loci-62	SLF+BL	SM_V7_6	plus	6898829	6898975	Trematoda_B	0	NA	Tre_cdhit_Clus-117	NA	Unique_SL-19	6898842	6898922	Tre_1
	Schistosoma mansoni	Def_Loci-63	SLF+BL	SM_V7_6	plus	6899432	6899578	Trematoda_B	0	NA	Tre_cdhit_Clus-373	NA	Unique_SL-19	6899445	6899525	Tre_1
	Schistosoma mansoni	Def_Loci-64	SLF+BL	SM_V7_6	plus	6900035	6900181	Trematoda_B	0	NA	Tre_cdhit_Clus-373	NA	Unique_SL-19	6900048	6900128	Tre_1
	Schistosoma mansoni	Def_Loci-65	SLF+BL	SM_V7_6	plus	6900638	6900784	Trematoda_B	0	NA	Tre_cdhit_Clus-373	NA	Unique_SL-19	6900651	6900731	Tre_1
	Schistosoma mansoni	Def_Loci-66	SLF+BL	SM_V7_6	plus	6901241	6901387	Trematoda_B	0	NA	Tre_cdhit_Clus-373	NA	Unique_SL-19	6901254	6901334	Tre_1
	Schistosoma mansoni	Def_Loci-67	SLF+BL	SM_V7_6	plus	6901844	6901990	Trematoda_B	0	NA	Tre_cdhit_Clus-117	NA	Unique_SL-19	6901857	6901937	Tre_1
	Schistosoma mansoni	Def_Loci-68	SLF+BL	SM_V7_6	plus	6902447	6902593	Trematoda_B	0	NA	Tre_cdhit_Clus-373	NA	Unique_SL-19	6902460	6902540	Tre_1
	Schistosoma mansoni	Def_Loci-69	SLF+BL	SM_V7_6	plus	6903050	6903196	Trematoda_B	0	NA	Tre_cdhit_Clus-373	NA	Unique_SL-19	6903063	6903143	Tre_1
	Schistosoma mansoni	Def_Loci-70	SLF+BL	SM_V7_6	plus	6903653	6903799	Trematoda_B	0	NA	Tre_cdhit_Clus-373	NA	Unique_SL-19	6903666	6903746	Tre_1
	Schistosoma mansoni	Def_Loci-71	SLF+BL	SM_V7_6	plus	6904256	6904402	Trematoda_B	0	NA	Tre_cdhit_Clus-373	NA	Unique_SL-19	6904269	6904349	Tre_1
	Schistosoma mansoni	Def_Loci-72	SLF+BL	SM_V7_6	plus	6904859	6905005	Trematoda_B	0	NA	Tre_cdhit_Clus-373	NA	Unique_SL-19	6904872	6904952	Tre_1
	Schistosoma mansoni	Def_Loci-73	SLF+BL	SM_V7_6	plus	6905462	6905608	Trematoda_B	0	NA	Tre_cdhit_Clus-373	NA	Unique_SL-19	6905475	6905555	Tre_1
	Schistosoma mansoni	Def_Loci-74	SLF+BL	SM_V7_6	plus	6906065	6906211	Trematoda_B	0	NA	Tre_cdhit_Clus-373	NA	Unique_SL-19	6906078	6906158	Tre_1
	Schistosoma mansoni	Def_Loci-75	SLF+BL	SM_V7_6	plus	6906668	6906814	Trematoda_B	0	NA	Tre_cdhit_Clus-373	NA	Unique_SL-19	6906681	6906761	Tre_1
	Schistosoma mansoni	Def_Loci-76	SLF+BL	SM_V7_6	plus	6907271	6907417	Trematoda_B	0	NA	Tre_cdhit_Clus-373	NA	Unique_SL-19	6907284	6907364	Tre_1
	Schistosoma mansoni	Def_Loci-77	SLF+BL	SM_V7_6	plus	6907874	6908020	Trematoda_B	0	NA	Tre_cdhit_Clus-373	NA	Unique_SL-19	6907887	6907967	Tre_1
	Schistosoma mansoni	Def_Loci-78	SLF+BL	SM_V7_6	plus	6908477	6908623	Trematoda_B	0	NA	Tre_cdhit_Clus-373	NA	Unique_SL-19	6908490	6908570	Tre_1
	Schistosoma mansoni	Def_Loci-79	SLF+BL	SM_V7_6	plus	6909080	6909226	Trematoda_B	0	NA	Tre_cdhit_Clus-373	NA	Unique_SL-19	6909093	6909173	Tre_1
	Schistosoma mansoni	Def_Loci-80	SLF+BL	SM_V7_6	plus	6909683	6909829	Trematoda_B	0	NA	Tre_cdhit_Clus-373	NA	Unique_SL-19	6909696	6909776	Tre_1
	Schistosoma mansoni	Def_Loci-81	SLF+BL	SM_V7_6	plus	6910286	6910432	Trematoda_B	0	NA	Tre_cdhit_Clus-373	NA	Unique_SL-19	6910299	6910379	Tre_1
	Schistosoma mansoni	Def_Loci-82	SLF+BL	SM_V7_6	plus	6910889	6911035	Trematoda_B	0	NA	Tre_cdhit_Clus-373	NA	Unique_SL-19	6910902	6910982	Tre_1
	Schistosoma mansoni	Def_Loci-83	SLF+BL	SM_V7_6	plus	6911492	6911638	Trematoda_B	0	NA	Tre_cdhit_Clus-373	NA	Unique_SL-19	6911505	6911585	Tre_1
	Schistosoma mansoni	Def_Loci-84	SLF+BL	SM_V7_6	plus	6912095	6912241	Trematoda_B	0	NA	Tre_cdhit_Clus-373	NA	Unique_SL-19	6912108	6912188	Tre_1
	Schistosoma mansoni	Def_Loci-85	SLF+BL	SM_V7_6	plus	6912698	6912844	Trematoda_B	0	NA	Tre_cdhit_Clus-373	NA	Unique_SL-19	6912711	6912791	Tre_1
	Schistosoma mansoni	Def_Loci-86	SLF+BL	SM_V7_6	plus	6913301	6913447	Trematoda_B	0	NA	Tre_cdhit_Clus-373	NA	Unique_SL-19	6913314	6913394	Tre_1
	Schistosoma mansoni	Def_Loci-87	SLF+BL	SM_V7_6	plus	6913904	6914050	Trematoda_B	0	NA	Tre_cdhit_Clus-117	NA	Unique_SL-19	6913917	6913997	Tre_1
	Schistosoma mansoni	Def_Loci-88	SLF+BL	SM_V7_6	plus	6914507	6914653	Trematoda_B	0	NA	Tre_cdhit_Clus-117	NA	Unique_SL-19	6914520	6914600	Tre_1
	Schistosoma mansoni	Def_Loci-89	SLF+BL	SM_V7_6	plus	6915110	6915256	Trematoda_B	0	NA	Tre_cdhit_Clus-373	NA	Unique_SL-19	6915123	6915203	Tre_1
	Schistosoma mansoni	Def_Loci-90	SLF+BL	SM_V7_6	plus	6915712	6915858	Trematoda_B	0	NA	Tre_cdhit_Clus-373	NA	Unique_SL-19	6915725	6915805	Tre_1
	Schistosoma mansoni	Def_Loci-91	SLF+BL	SM_V7_6	plus	6916315	6916461	Trematoda_B	0	NA	Tre_cdhit_Clus-373	NA	Unique_SL-19	6916328	6916408	Tre_1
	Schistosoma mansoni	Def_Loci-92	SLF+BL	SM_V7_6	plus	6916918	6917064	Trematoda_B	0	NA	Tre_cdhit_Clus-117	NA	Unique_SL-19	6916931	6917011	Tre_1
	Schistosoma mansoni	Def_Loci-93	SLF+BL	SM_V7_6	plus	6917521	6917667	Trematoda_B	0	NA	Tre_cdhit_Clus-117	NA	Unique_SL-19	6917534	6917614	Tre_1
	Schistosoma mansoni	Def_Loci-94	SLF+BL	SM_V7_6	plus	6918124	6918270	Trematoda_B	0	NA	Tre_cdhit_Clus-117	NA	Unique_SL-19	6918137	6918217	Tre_1
	Schistosoma mansoni	Def_Loci-95	SLF+BL	SM_V7_6	plus	6918727	6918873	Trematoda_B	0	NA	Tre_cdhit_Clus-117	NA	Unique_SL-19	6918740	6918820	Tre_1
	Schistosoma mansoni	Def_Loci-96	SLF+BL	SM_V7_6	plus	6919330	6919476	Trematoda_B	0	NA	Tre_cdhit_Clus-117	NA	Unique_SL-19	6919343	6919423	Tre_1
	Schistosoma mansoni	Def_Loci-97	SLF+BL	SM_V7_6	plus	6919933	6920079	Trematoda_B	0	NA	Tre_cdhit_Clus-117	NA	Unique_SL-19	6919946	6920026	Tre_1
	Schistosoma mansoni	Def_Loci-98	SLF+BL	SM_V7_6	plus	6920536	6920682	Trematoda_B	0	NA	Tre_cdhit_Clus-117	NA	Unique_SL-19	6920549	6920629	Tre_1
	Schistosoma mansoni	Def_Loci-99	SLF+BL	SM_V7_6	plus	6921139	6921285	Trematoda_B	0	NA	Tre_cdhit_Clus-117	NA	Unique_SL-19	6921152	6921232	Tre_1
	Schistosoma mansoni	Def_Loci-100	SLF+BL	SM_V7_6	plus	6921742	6921888	Trematoda_B	0	NA	Tre_cdhit_Clus-117	NA	Unique_SL-19	6921755	6921835	Tre_1
	Schistosoma mansoni	Def_Loci-101	SLF+BL	SM_V7_6	plus	6922345	6922491	Trematoda_B	0	NA	Tre_cdhit_Clus-117	NA	Unique_SL-19	6922358	6922438	Tre_1
	Schistosoma mansoni	Def_Loci-102	SLF+BL	SM_V7_6	plus	6922948	6923094	Trematoda_B	0	NA	Tre_cdhit_Clus-117	NA	Unique_SL-19	6922961	6923041	Tre_1
	Schistosoma mansoni	Def_Loci-103	SLF+BL	SM_V7_6	plus	6923551	6923697	Trematoda_B	0	NA	Tre_cdhit_Clus-117	NA	Unique_SL-19	6923564	6923644	Tre_1
	Schistosoma mansoni	Def_Loci-104	SLF+BL	SM_V7_6	plus	6924154	6924300	Trematoda_B	0	NA	Tre_cdhit_Clus-117	NA	Unique_SL-19	6924167	6924247	Tre_1
	Schistosoma mansoni	Def_Loci-105	SLF+BL	SM_V7_6	plus	6924757	6924903	Trematoda_B	0	NA	Tre_cdhit_Clus-373	NA	Unique_SL-19	6924770	6924850	Tre_1
	Schistosoma mansoni	Def_Loci-106	SLF+BL	SM_V7_6	plus	6925360	6925506	Trematoda_B	0	NA	Tre_cdhit_Clus-117	NA	Unique_SL-19	6925373	6925453	Tre_1
	Schistosoma mansoni	Def_Loci-107	SLF+BL	SM_V7_6	plus	6925963	6926109	Trematoda_B	0	NA	Tre_cdhit_Clus-117	NA	Unique_SL-19	6925976	6926056	Tre_1
	Schistosoma mansoni	Def_Loci-108	SLF+BL	SM_V7_6	plus	6926566	6926712	Trematoda_B	0	NA	Tre_cdhit_Clus-117	NA	Unique_SL-19	6926579	6926659	Tre_1
	Schistosoma mansoni	Def_Loci-109	SLF+BL	SM_V7_6	plus	6927169	6927315	Trematoda_B	0	NA	Tre_cdhit_Clus-373	NA	Unique_SL-19	6927182	6927262	Tre_1
	Schistosoma mansoni	Def_Loci-110	SLF+BL	SM_V7_6	plus	6927772	6927918	Trematoda_B	0	NA	Tre_cdhit_Clus-117	NA	Unique_SL-19	6927785	6927865	Tre_1
	Schistosoma mansoni	Def_Loci-111	SLF+BL	SM_V7_6	plus	6928375	6928521	Trematoda_B	0	NA	Tre_cdhit_Clus-117	NA	Unique_SL-19	6928388	6928468	Tre_1
	Schistosoma mansoni	Def_Loci-112	SLF+BL	SM_V7_6	plus	6928978	6929124	Trematoda_B	0	NA	Tre_cdhit_Clus-373	NA	Unique_SL-19	6928991	6929071	Tre_1
	Schistosoma mansoni	Def_Loci-113	SLF+BL	SM_V7_6	plus	6929581	6929727	Trematoda_B	0	NA	Tre_cdhit_Clus-117	NA	Unique_SL-19	6929594	6929674	Tre_1
	Schistosoma mansoni	Def_Loci-114	SLF+BL	SM_V7_6	plus	6930184	6930330	Trematoda_B	0	NA	Tre_cdhit_Clus-117	NA	Unique_SL-19	6930197	6930277	Tre_1
	Schistosoma mansoni	Def_Loci-115	SLF+BL	SM_V7_6	plus	6930787	6930933	Trematoda_B	0	NA	Tre_cdhit_Clus-373	NA	Unique_SL-19	6930800	6930880	Tre_1
	Schistosoma mansoni	Def_Loci-116	SLF+BL	SM_V7_6	plus	6931390	6931536	Trematoda_B	0	NA	Tre_cdhit_Clus-373	NA	Unique_SL-19	6931403	6931483	Tre_1
	Schistosoma mansoni	Def_Loci-117	SLF+BL	SM_V7_6	plus	6931993	6932139	Trematoda_B	0	NA	Tre_cdhit_Clus-373	NA	Unique_SL-19	6932006	6932086	Tre_1
	Schistosoma mansoni	Def_Loci-118	SLF+BL	SM_V7_6	plus	6932596	6932742	Trematoda_B	0	NA	Tre_cdhit_Clus-373	NA	Unique_SL-19	6932609	6932689	Tre_1
	Schistosoma mansoni	Def_Loci-119	SLF+BL	SM_V7_6	plus	6933199	6933345	Trematoda_B	0	NA	Tre_cdhit_Clus-373	NA	Unique_SL-19	6933212	6933292	Tre_1
	Schistosoma mansoni	Def_Loci-120	SLF+BL	SM_V7_6	plus	6933802	6933948	Trematoda_B	0	NA	Tre_cdhit_Clus-117	NA	Unique_SL-19	6933815	6933895	Tre_1
	Schistosoma mansoni	Def_Loci-121	SLF+BL	SM_V7_6	plus	6934405	6934551	Trematoda_B	0	NA	Tre_cdhit_Clus-373	NA	Unique_SL-19	6934418	6934498	Tre_1
	Schistosoma mansoni	Def_Loci-122	SLF+BL	SM_V7_6	plus	6935008	6935154	Trematoda_B	0	NA	Tre_cdhit_Clus-117	NA	Unique_SL-19	6935021	6935101	Tre_1
	Schistosoma mansoni	Def_Loci-123	SLF+BL	SM_V7_6	plus	6935611	6935757	Trematoda_B	0	NA	Tre_cdhit_Clus-373	NA	Unique_SL-19	6935624	6935704	Tre_1
	Schistosoma mansoni	Def_Loci-124	SLF+BL	SM_V7_6	plus	6936214	6936360	Trematoda_B	0	NA	Tre_cdhit_Clus-117	NA	Unique_SL-19	6936227	6936307	Tre_1
	Schistosoma mansoni	Def_Loci-125	SLF+BL	SM_V7_6	plus	6936817	6936963	Trematoda_B	0	NA	Tre_cdhit_Clus-117	NA	Unique_SL-19	6936830	6936910	Tre_1
	Schistosoma mansoni	Def_Loci-126	SLF+BL	SM_V7_6	plus	6937420	6937566	Trematoda_B	0	NA	Tre_cdhit_Clus-117	NA	Unique_SL-19	6937433	6937513	Tre_1
	Schistosoma mansoni	Def_Loci-127	SLF+BL	SM_V7_6	plus	6938023	6938169	Trematoda_B	0	NA	Tre_cdhit_Clus-373	NA	Unique_SL-19	6938036	6938116	Tre_1
	Schistosoma mansoni	Def_Loci-128	SLF+BL	SM_V7_6	plus	6938626	6938772	Trematoda_B	0	NA	Tre_cdhit_Clus-117	NA	Unique_SL-19	6938639	6938719	Tre_1
	Schistosoma mansoni	Def_Loci-129	SLF+BL	SM_V7_6	plus	6939229	6939375	Trematoda_B	0	NA	Tre_cdhit_Clus-117	NA	Unique_SL-19	6939242	6939322	Tre_1
	Schistosoma mansoni	Def_Loci-130	SLF+BL	SM_V7_6	plus	6939832	6939978	Trematoda_B	0	NA	Tre_cdhit_Clus-117	NA	Unique_SL-19	6939845	6939925	Tre_1
	Schistosoma mansoni	Def_Loci-131	SLF+BL	SM_V7_6	plus	6940435	6940581	Trematoda_B	0	NA	Tre_cdhit_Clus-117	NA	Unique_SL-19	6940448	6940528	Tre_1
	Schistosoma mansoni	Def_Loci-132	SLF+BL	SM_V7_6	plus	6941038	6941184	Trematoda_B	0	NA	Tre_cdhit_Clus-117	NA	Unique_SL-19	6941051	6941131	Tre_1
	Schistosoma mansoni	Def_Loci-133	SLF+BL	SM_V7_6	plus	6941641	6941787	Trematoda_B	0	NA	Tre_cdhit_Clus-117	NA	Unique_SL-19	6941654	6941734	Tre_1
	Schistosoma mansoni	Def_Loci-134	SLF+BL	SM_V7_6	plus	6942244	6942390	Trematoda_B	0	NA	Tre_cdhit_Clus-117	NA	Unique_SL-19	6942257	6942337	Tre_1
	Schistosoma mansoni	Def_Loci-135	RBL	SM_V7_6	minus	6949866	6950004	Trematoda_B	0	NA	NA	NA	Unique_SL-55	6949896	6949976	Tre_10
	Schistosoma mansoni	Def_Loci-136	SLF+BL	SM_V7_6	minus	8146245	8146390	Trematoda_B	0	LINE/CR1;LINE/RTE-BovB	Tre_cdhit_Clus-447	Tre_Tree_clus-12	NA	NA	NA	NA
	Schistosoma mansoni	Def_Loci-137	SLF+BL	SM_V7_6	minus	8171740	8171885	Trematoda_B	0	LINE/CR1;LINE/RTE-BovB	Tre_cdhit_Clus-447	NA	NA	NA	NA	NA
	Schistosoma mansoni	Def_Loci-138	SLF+BL	SM_V7_6	plus	14169635	14169773	Trematoda_B	0	LINE/Penelope;Low_complexity	NA	Tre_Tree_clus-24	NA	NA	NA	NA
	Schistosoma mansoni	Def_Loci-139	SLF	SM_V7_ZW	minus	8966327	8966465	Trematoda_B	0	NA	NA	Tre_Tree_clus-20	NA	NA	NA	NA
	Schistosoma mansoni	Def_Loci-140	SLF+BL	SM_V7_ZW	minus	28674350	28674497	Trematoda_B	0	LINE/CR1	NA	Tre_Tree_clus-20	NA	NA	NA	NA
	Schistosoma mansoni	Def_Loci-141	SLF+BL	SM_V7_ZW	plus	32455870	32456017	NA	0	LINE/RTE-BovB	Tre_cdhit_Clus-155	Tre_Tree_clus-8	NA	NA	NA	NA
	Schistosoma mansoni	Def_Loci-142	SLF+BL	SM_V7_ZW	plus	32492706	32492853	NA	0	LINE/RTE-BovB	Tre_cdhit_Clus-155	NA	NA	NA	NA	NA
	Schistosoma mansoni	Def_Loci-143	SLF+BL	SM_V7_ZW	minus	33123563	33123704	Trematoda_C	0	LINE	NA	Tre_Tree_clus-12	Unique_SL-56	33123610	33123690	Tre_1
	Schistosoma mansoni	Def_Loci-144	SLF+BL	SM_V7_ZW	plus	36383052	36383198	Trematoda_B	0	LINE/RTE-BovB	NA	Tre_Tree_clus-20	NA	NA	NA	NA
	Schistosoma mansoni	Def_Loci-145	SLF+BL	SM_V7_ZW	plus	50385033	50385178	Trematoda_B	0	LINE/RTE-BovB	NA	Tre_Tree_clus-11	NA	NA	NA	NA
	Trichobilharzia regenti	Def_Loci-1	SLF+BL	TRE_contig0001165	plus	2993	3140	Trematoda_C	0	LINE/Penelope	NA	Tre_Tree_clus-20	Unique_SL-65	3007	3087	Tre_1
	Trichobilharzia regenti	Def_Loci-2	SLF	TRE_contig0001744	plus	1604	1751	Trematoda_C	0	NA	NA	Tre_Tree_clus-26	NA	NA	NA	NA
	Trichobilharzia regenti	Def_Loci-3	SLF	TRE_contig0002005	plus	2372	2509	NA	0	NA	NA	Tre_Tree_clus-27	NA	NA	NA	NA
	Trichobilharzia regenti	Def_Loci-4	SLF	TRE_contig0002019	minus	82	228	NA	0	NA	NA	Tre_Tree_clus-27	NA	NA	NA	NA
	Trichobilharzia regenti	Def_Loci-5	SLF	TRE_contig0003255	plus	2093	2239	NA	0	NA	NA	Tre_Tree_clus-27	NA	NA	NA	NA
	Trichobilharzia regenti	Def_Loci-6	SLF	TRE_contig0006155	plus	9	155	NA	0	LINE/CR1	NA	Tre_Tree_clus-27	NA	NA	NA	NA
	Trichobilharzia regenti	Def_Loci-7	SLF	TRE_contig0007067	plus	13	159	NA	0	LTR/Gypsy	NA	Tre_Tree_clus-27	NA	NA	NA	NA
	Trichobilharzia regenti	Def_Loci-8	SLF	TRE_contig0008044	minus	411	548	NA	0	NA	NA	Tre_Tree_clus-27	NA	NA	NA	NA
	Trichobilharzia regenti	Def_Loci-9	SLF	TRE_contig0011567	minus	1008	1154	NA	0	NA	NA	Tre_Tree_clus-27	NA	NA	NA	NA
	Trichobilharzia regenti	Def_Loci-10	SLF	TRE_contig0011647	minus	177	323	NA	0	NA	NA	Tre_Tree_clus-27	NA	NA	NA	NA
	Trichobilharzia regenti	Def_Loci-11	SLF	TRE_contig0014472	minus	495	641	NA	0	LINE/CR1	NA	Tre_Tree_clus-27	NA	NA	NA	NA
	Trichobilharzia regenti	Def_Loci-12	SLF	TRE_contig0015507	minus	44	188	NA	0	NA	NA	Tre_Tree_clus-27	NA	NA	NA	NA
	Trichobilharzia regenti	Def_Loci-13	SLF	TRE_contig0015583	plus	13	159	NA	0	LINE/CR1	NA	Tre_Tree_clus-27	NA	NA	NA	NA
	Trichobilharzia regenti	Def_Loci-14	SLF+BL	TRE_contig0017006	plus	832	979	Trematoda_C	0	NA	NA	Tre_Tree_clus-20	Unique_SL-66	846	926	Tre_1
	Trichobilharzia regenti	Def_Loci-15	SLF	TRE_contig0018856	minus	59	205	NA	0	NA	NA	Tre_Tree_clus-27	NA	NA	NA	NA
	Trichobilharzia regenti	Def_Loci-16	BL	TRE_contig0026299	plus	487	640	Trematoda_I	0	NA	NA	Tre_Tree_clus-26	NA	NA	NA	NA
	Trichobilharzia regenti	Def_Loci-17	SLF	TRE_contig0027804	minus	403	550	Trematoda_C	0	LTR/Gypsy	NA	Tre_Tree_clus-13	NA	NA	NA	NA
	Trichobilharzia regenti	Def_Loci-18	SLF*	TRE_contig0029690	minus	573	700	NA	0	LTR/Gypsy	NA	NA	NA	NA	NA	NA
	Trichobilharzia regenti	Def_Loci-19	SLF	TRE_contig0031936	minus	364	508	NA	0	NA	NA	Tre_Tree_clus-27	NA	NA	NA	NA
	Trichobilharzia regenti	Def_Loci-20	SLF	TRE_contig0033435	plus	88	234	NA	0	LTR/Pao	NA	Tre_Tree_clus-27	NA	NA	NA	NA
	Trichobilharzia regenti	Def_Loci-21	SLF	TRE_contig0035303	minus	339	485	NA	0	LINE/CR1	Tre_cdhit_Clus-387	Tre_Tree_clus-27	NA	NA	NA	NA
	Trichobilharzia regenti	Def_Loci-22	SLF	TRE_contig0037435	plus	7	153	NA	0	LTR/Pao	NA	Tre_Tree_clus-27	NA	NA	NA	NA
	Trichobilharzia regenti	Def_Loci-23	SLF	TRE_contig0047535	minus	258	396	NA	0	LTR/Pao	NA	Tre_Tree_clus-27	NA	NA	NA	NA
	Trichobilharzia regenti	Def_Loci-24	SLF	TRE_scaffold0001197	minus	27511	27649	Trematoda_C	0	LINE/Penelope;LINE/RTE-BovB	NA	Tre_Tree_clus-20	NA	NA	NA	NA
	Trichobilharzia regenti	Def_Loci-25	SLF+BL	TRE_scaffold0001783	plus	17700	17847	Trematoda_C	0	NA	NA	Tre_Tree_clus-20	Unique_SL-67	17714	17794	Tre_1
	Trichobilharzia regenti	Def_Loci-26	SLF	TRE_scaffold0002513	minus	7039	7180	NA	0	LINE/RTE-BovB	NA	Tre_Tree_clus-16	NA	NA	NA	NA
	Trichobilharzia regenti	Def_Loci-27	SLF	TRE_scaffold0002696	plus	19290	19437	Trematoda_C	72	DNA/CMC-EnSpm;LTR/Gypsy	NA	NA	NA	NA	NA	NA
	Trichobilharzia regenti	Def_Loci-28	SLF	TRE_scaffold0002871	plus	13393	13530	NA	0	LINE/CR1	NA	Tre_Tree_clus-27	NA	NA	NA	NA
	Trichobilharzia regenti	Def_Loci-29	SLF+BL*	TRE_scaffold0003498	plus	21104	21217	Trematoda_C	0	LINE/RTE-BovB	NA	NA	NA	NA	NA	NA
	Trichobilharzia regenti	Def_Loci-30	SLF	TRE_scaffold0004322	plus	18733	18879	NA	0	LTR/Pao	NA	Tre_Tree_clus-27	NA	NA	NA	NA
	Trichobilharzia regenti	Def_Loci-31	SLF	TRE_scaffold0004748	minus	16492	16638	NA	0	LINE/CR1	NA	Tre_Tree_clus-27	NA	NA	NA	NA
	Trichobilharzia regenti	Def_Loci-32	SLF	TRE_scaffold0004879	minus	18426	18570	NA	0	LINE/RTE-BovB	NA	Tre_Tree_clus-27	NA	NA	NA	NA
	Trichobilharzia regenti	Def_Loci-33	SLF	TRE_scaffold0005732	plus	4272	4419	Trematoda_C	0	NA	NA	Tre_Tree_clus-20	Unique_SL-68	4286	4366	Tre_1
	Trichobilharzia regenti	Def_Loci-34	SLF	TRE_scaffold0005843	plus	5297	5435	Trematoda_C	0	LINE/Penelope	NA	Tre_Tree_clus-11	NA	NA	NA	NA
	Trichobilharzia regenti	Def_Loci-35	SLF	TRE_scaffold0007338	plus	14898	15035	Trematoda_C	0	LTR/Gypsy	NA	Tre_Tree_clus-21	NA	NA	NA	NA
	Trichobilharzia regenti	Def_Loci-36	BL	TRE_scaffold0008369	minus	2285	2440	Trematoda_B	0	LTR/Gypsy	NA	Tre_Tree_clus-20	NA	NA	NA	NA
	Trichobilharzia regenti	Def_Loci-37	SLF	TRE_scaffold0009537	minus	3217	3363	NA	98	LINE/CR1	NA	NA	NA	NA	NA	NA
	Trichobilharzia regenti	Def_Loci-38	SLF+BL	TRE_scaffold0009583	minus	8737	8884	Trematoda_C	0	NA	NA	Tre_Tree_clus-13	NA	NA	NA	NA
	Trichobilharzia regenti	Def_Loci-39	SLF	TRE_scaffold0011226	plus	429	567	NA	3	LINE/CR1	NA	Tre_Tree_clus-27	NA	NA	NA	NA
	Trichobilharzia regenti	Def_Loci-40	SLF	TRE_scaffold0011570	plus	7680	7817	NA	0	LINE/RTE-BovB	NA	Tre_Tree_clus-20	NA	NA	NA	NA
	Trichobilharzia regenti	Def_Loci-41	SLF	TRE_scaffold0012043	plus	7619	7756	NA	0	NA	NA	Tre_Tree_clus-26	NA	NA	NA	NA
	Trichobilharzia regenti	Def_Loci-42	SLF	TRE_scaffold0012377	minus	1773	1918	NA	0	LINE/RTE-BovB	NA	Tre_Tree_clus-27	NA	NA	NA	NA
	Trichobilharzia regenti	Def_Loci-43	SLF	TRE_scaffold0012646	plus	1600	1745	NA	0	NA	NA	Tre_Tree_clus-3	NA	NA	NA	NA
	Trichobilharzia regenti	Def_Loci-44	SLF	TRE_scaffold0013431	plus	1867	2014	Trematoda_C	10	LINE/CR1	NA	Tre_Tree_clus-14	NA	NA	NA	NA
	Trichobilharzia regenti	Def_Loci-45	SLF	TRE_scaffold0013859	minus	4986	5123	NA	0	LINE/Penelope	NA	Tre_Tree_clus-5	NA	NA	NA	NA
	Trichobilharzia regenti	Def_Loci-46	SLF*	TRE_scaffold0014181	minus	10754	10895	NA	0	LINE/CR1	NA	NA	NA	NA	NA	NA
	Trichobilharzia regenti	Def_Loci-47	SLF	TRE_scaffold0014637	plus	10489	10633	NA	16	LINE/Penelope	NA	Tre_Tree_clus-27	NA	NA	NA	NA
	Trichobilharzia regenti	Def_Loci-48	SLF	TRE_scaffold0015552	minus	2717	2863	NA	0	NA	NA	Tre_Tree_clus-27	NA	NA	NA	NA
	Trichobilharzia regenti	Def_Loci-49	SLF	TRE_scaffold0015586	plus	6463	6609	NA	0	NA	NA	Tre_Tree_clus-27	NA	NA	NA	NA
	Trichobilharzia regenti	Def_Loci-50	SLF	TRE_scaffold0017227	minus	711	857	NA	16	LTR/Gypsy;LTR/Pao	NA	Tre_Tree_clus-27	NA	NA	NA	NA
	Trichobilharzia regenti	Def_Loci-51	SLF+BL	TRE_scaffold0017751	plus	5921	6062	NA	3	NA	NA	Tre_Tree_clus-5	NA	NA	NA	NA
	Trichobilharzia regenti	Def_Loci-52	SLF	TRE_scaffold0018122	plus	8956	9102	NA	87	NA	NA	NA	NA	NA	NA	NA
	Trichobilharzia regenti	Def_Loci-53	SLF	TRE_scaffold0018529	minus	3898	4045	NA	0	LINE/Penelope;LINE/RTE-BovB	NA	Tre_Tree_clus-25	NA	NA	NA	NA
	Trichobilharzia regenti	Def_Loci-54	SLF	TRE_scaffold0018924	minus	5164	5310	NA	0	LINE/RTE-BovB	NA	Tre_Tree_clus-27	NA	NA	NA	NA
	Trichobilharzia regenti	Def_Loci-55	SLF	TRE_scaffold0020666	minus	4248	4391	NA	0	NA	NA	Tre_Tree_clus-10	NA	NA	NA	NA
	Trichobilharzia regenti	Def_Loci-56	SLF	TRE_scaffold0022501	plus	1400	1547	Trematoda_C	0	LINE;LINE/CR1	NA	Tre_Tree_clus-20	NA	NA	NA	NA
	Trichobilharzia regenti	Def_Loci-57	SLF+BL	TRE_scaffold0022586	plus	4812	4959	Trematoda_C	0	LINE/Penelope	NA	Tre_Tree_clus-29	NA	NA	NA	NA
	Trichobilharzia regenti	Def_Loci-58	SLF	TRE_scaffold0025207	plus	7148	7294	NA	0	NA	NA	Tre_Tree_clus-27	NA	NA	NA	NA
	Trichobilharzia regenti	Def_Loci-59	SLF	TRE_scaffold0025563	plus	94	240	NA	0	LINE/CR1	Tre_cdhit_Clus-387	NA	NA	NA	NA	NA
	Trichobilharzia regenti	Def_Loci-60	SLF+BL	TRE_scaffold0029411	minus	4454	4600	Trematoda_C	0	NA	NA	Tre_Tree_clus-29	NA	NA	NA	NA
	Trichobilharzia regenti	Def_Loci-61	SLF	TRE_scaffold0030012	minus	5765	5911	NA	33	LINE	NA	NA	NA	NA	NA	NA
	Trichobilharzia regenti	Def_Loci-62	SLF+BL*	TRE_scaffold0030313	minus	1	111	Trematoda_C	0	LINE/CR1	NA	NA	NA	NA	NA	NA
	Trichobilharzia regenti	Def_Loci-63	SLF+BL	TRE_scaffold0030313	plus	77	225	Trematoda_K	46	LINE/CR1;LINE/Penelope	NA	NA	NA	NA	NA	NA
	Trichobilharzia regenti	Def_Loci-64	SLF	TRE_scaffold0032391	plus	2767	2913	NA	0	LINE;LINE/Rex-Babar;LTR/Pao	NA	Tre_Tree_clus-27	NA	NA	NA	NA
	Trichobilharzia regenti	Def_Loci-65	SLF	TRE_scaffold0034006	minus	2045	2191	NA	62	NA	NA	NA	NA	NA	NA	NA
	Trichobilharzia regenti	Def_Loci-66	SLF	TRE_scaffold0034889	minus	2553	2691	Trematoda_C	0	LTR/Pao	NA	Tre_Tree_clus-26	NA	NA	NA	NA
	Trichobilharzia regenti	Def_Loci-67	SLF	TRE_scaffold0035042	plus	61	209	Trematoda_K	0	LINE/Penelope	NA	Tre_Tree_clus-21	Unique_SL-69	73	153	Tre_12
	Trichobilharzia regenti	Def_Loci-68	BL*	TRE_scaffold0036494	plus	5232	5365	Trematoda_B	0	NA	NA	NA	NA	NA	NA	NA
	Trichobilharzia regenti	Def_Loci-69	SLF	TRE_scaffold0038456	plus	2567	2714	Trematoda_C	0	NA	NA	Tre_Tree_clus-26	NA	NA	NA	NA
	Trichobilharzia regenti	Def_Loci-70	SLF	TRE_scaffold0039307	plus	3493	3639	NA	0	NA	NA	Tre_Tree_clus-27	NA	NA	NA	NA
	Trichobilharzia regenti	Def_Loci-71	SLF+BL	TRE_scaffold0039462	plus	2099	2246	Trematoda_C	0	NA	NA	Tre_Tree_clus-20	NA	NA	NA	NA
	Trichobilharzia regenti	Def_Loci-72	SLF*	TRE_scaffold0042036	minus	1	132	NA	0	LTR/Pao	NA	NA	NA	NA	NA	NA
	Trichobilharzia regenti	Def_Loci-73	SLF+BL	TRE_scaffold0044329	minus	3884	4031	Trematoda_C	46	LINE/Penelope	NA	NA	Unique_SL-70	3937	4017	Tre_1
	Trichobilharzia regenti	Def_Loci-74	SLF*	TRE_scaffold0044571	minus	1	51	NA	0	NA	NA	NA	NA	NA	NA	NA
	Trichobilharzia regenti	Def_Loci-75	SLF*	TRE_scaffold0048842	plus	3870	3976	Trematoda_C	0	LINE/RTE-BovB	NA	NA	NA	NA	NA	NA
	Trichobilharzia regenti	Def_Loci-76	SLF	TRE_scaffold0049220	minus	2622	2760	Trematoda_C	0	NA	NA	Tre_Tree_clus-17	NA	NA	NA	NA
	Trichobilharzia regenti	Def_Loci-77	SLF	TRE_scaffold0050737	plus	1603	1750	Trematoda_C	0	NA	NA	Tre_Tree_clus-18	NA	NA	NA	NA
	Trichobilharzia regenti	Def_Loci-78	SLF	TRE_scaffold0052768	plus	1526	1672	NA	0	NA	NA	Tre_Tree_clus-27	NA	NA	NA	NA
	Trichobilharzia regenti	Def_Loci-79	SLF+BL	TRE_scaffold0052787	minus	2570	2717	Trematoda_C	0	LINE/Rex-Babar	NA	Tre_Tree_clus-20	NA	NA	NA	NA
	Trichobilharzia regenti	Def_Loci-80	SLF	TRE_scaffold0054458	plus	3312	3458	NA	0	NA	NA	Tre_Tree_clus-27	NA	NA	NA	NA
	Trichobilharzia regenti	Def_Loci-81	SLF	TRE_scaffold0054784	minus	1780	1926	NA	10	NA	NA	Tre_Tree_clus-27	NA	NA	NA	NA
	Trichobilharzia regenti	Def_Loci-82	SLF	TRE_scaffold0058932	minus	348	494	NA	0	LINE;LINE/CR1	NA	Tre_Tree_clus-27	NA	NA	NA	NA
	Trichobilharzia regenti	Def_Loci-83	SLF	TRE_scaffold0059354	minus	74	220	NA	0	NA	NA	Tre_Tree_clus-27	NA	NA	NA	NA
	Trichobilharzia regenti	Def_Loci-84	SLF+BL	TRE_scaffold0061438	minus	1764	1911	Trematoda_C	0	NA	NA	Tre_Tree_clus-20	Unique_SL-71	1817	1897	Tre_1
	Trichobilharzia regenti	Def_Loci-85	SLF	TRE_scaffold0063466	plus	3	149	NA	0	LINE/CR1	NA	Tre_Tree_clus-27	NA	NA	NA	NA
	Trichobilharzia regenti	Def_Loci-86	SLF	TRE_scaffold0063943	plus	646	792	NA	0	LTR/Gypsy;LTR/Pao	NA	Tre_Tree_clus-27	NA	NA	NA	NA
	Trichobilharzia regenti	Def_Loci-87	SLF+BL	TRE_scaffold0063972	minus	1351	1498	Trematoda_C	0	LINE/CR1	NA	Tre_Tree_clus-17	NA	NA	NA	NA
	Trichobilharzia regenti	Def_Loci-88	SLF+BL	TRE_scaffold0063972	plus	1462	1609	Trematoda_C	62	LINE/CR1	NA	NA	NA	NA	NA	NA
	Trichobilharzia regenti	Def_Loci-89	SLF	TRE_scaffold0067793	plus	1906	2049	NA	10	LINE/RTE-BovB	NA	Tre_Tree_clus-27	NA	NA	NA	NA
	Trichobilharzia regenti	Def_Loci-90	SLF	TRE_scaffold0067886	minus	476	623	Trematoda_C	91	LTR/Gypsy	NA	NA	NA	NA	NA	NA
	Trichobilharzia regenti	Def_Loci-91	SLF+BL	TRE_scaffold0069294	minus	871	1018	Trematoda_C	12	LINE/CR1	NA	Tre_Tree_clus-20	NA	NA	NA	NA
	Trichobilharzia regenti	Def_Loci-92	SLF*	TRE_scaffold0069859	plus	1	141	NA	0	NA	NA	NA	NA	NA	NA	NA
	Trichobilharzia regenti	Def_Loci-93	SLF	TRE_scaffold0074496	minus	1504	1642	NA	0	LTR/Pao	NA	Tre_Tree_clus-27	NA	NA	NA	NA
	Trichobilharzia regenti	Def_Loci-94	SLF*	TRE_scaffold0076175	plus	1	138	NA	0	NA	NA	NA	NA	NA	NA	NA
	Trichobilharzia regenti	Def_Loci-95	SLF	TRE_scaffold0076526	minus	2031	2176	NA	0	NA	NA	Tre_Tree_clus-27	NA	NA	NA	NA
	Trichobilharzia regenti	Def_Loci-96	SLF*	TRE_scaffold0077010	minus	1	84	NA	0	LTR/Gypsy	NA	NA	NA	NA	NA	NA
	Trichobilharzia regenti	Def_Loci-97	SLF	TRE_scaffold0079826	minus	150	296	NA	2	LINE/CR1	NA	Tre_Tree_clus-27	NA	NA	NA	NA
	Trichobilharzia regenti	Def_Loci-98	SLF	TRE_scaffold0080023	minus	1882	2028	NA	0	NA	NA	Tre_Tree_clus-27	NA	NA	NA	NA
	Trichobilharzia regenti	Def_Loci-99	SLF	TRE_scaffold0084655	plus	1616	1754	NA	0	NA	NA	Tre_Tree_clus-27	NA	NA	NA	NA
	Trichobilharzia regenti	Def_Loci-100	SLF+BL	TRE_scaffold0085297	plus	593	740	Trematoda_C	0	LINE/Penelope	NA	Tre_Tree_clus-20	NA	NA	NA	NA
	Trichobilharzia regenti	Def_Loci-101	SLF	TRE_scaffold0085590	plus	13	159	NA	0	NA	NA	Tre_Tree_clus-27	NA	NA	NA	NA
	Trichobilharzia regenti	Def_Loci-102	SLF	TRE_scaffold0085936	minus	277	423	NA	5	LTR/Pao	NA	Tre_Tree_clus-27	NA	NA	NA	NA
	Trichobilharzia regenti	Def_Loci-103	SLF	TRE_scaffold0090987	minus	60	206	NA	0	NA	NA	Tre_Tree_clus-27	NA	NA	NA	NA
	Trichobilharzia regenti	Def_Loci-104	SLF	TRE_scaffold0091069	plus	513	659	NA	66	LTR/Pao	NA	NA	NA	NA	NA	NA
	Trichobilharzia regenti	Def_Loci-105	SLF+BL	TRE_scaffold0092420	plus	450	597	Trematoda_C	15	LINE/Penelope	NA	Tre_Tree_clus-20	NA	NA	NA	NA
	Trichobilharzia regenti	Def_Loci-106	SLF	TRE_scaffold0093305	minus	117	263	NA	10	NA	NA	Tre_Tree_clus-27	NA	NA	NA	NA
	Trichobilharzia regenti	Def_Loci-107	SLF	TRE_scaffold0095408	minus	1194	1340	NA	48	LINE/CR1	NA	NA	NA	NA	NA	NA
	Trichobilharzia regenti	Def_Loci-108	SLF	TRE_scaffold0096329	minus	1083	1229	NA	0	NA	NA	Tre_Tree_clus-27	NA	NA	NA	NA
	Trichobilharzia regenti	Def_Loci-109	SLF	TRE_scaffold0098082	minus	1219	1365	NA	55	NA	NA	NA	NA	NA	NA	NA
	Trichobilharzia regenti	Def_Loci-110	SLF	TRE_scaffold0098998	plus	711	857	NA	1	LINE/CR1	NA	Tre_Tree_clus-27	NA	NA	NA	NA
	Trichobilharzia regenti	Def_Loci-111	SLF*	TRE_scaffold0101752	minus	1	141	NA	9	LTR/Pao	NA	NA	NA	NA	NA	NA
	Trichobilharzia regenti	Def_Loci-112	SLF*	TRE_scaffold0101828	minus	1	81	NA	0	LINE/RTE-BovB	NA	NA	NA	NA	NA	NA
	Trichobilharzia regenti	Def_Loci-113	SLF	TRE_scaffold0107751	plus	1026	1164	NA	0	NA	NA	Tre_Tree_clus-27	NA	NA	NA	NA
	Trichobilharzia regenti	Def_Loci-114	SLF*	TRE_scaffold0110074	minus	1	141	NA	0	NA	NA	NA	NA	NA	NA	NA
	Trichobilharzia regenti	Def_Loci-115	SLF	TRE_scaffold0110807	minus	78	224	NA	0	NA	NA	Tre_Tree_clus-27	NA	NA	NA	NA
	Trichobilharzia regenti	Def_Loci-116	SLF	TRE_scaffold0111188	plus	377	523	NA	0	NA	NA	Tre_Tree_clus-27	NA	NA	NA	NA
	Trichobilharzia regenti	Def_Loci-117	SLF	TRE_scaffold0114340	minus	248	394	NA	5	LTR/Pao	NA	Tre_Tree_clus-27	NA	NA	NA	NA
	Trichobilharzia regenti	Def_Loci-118	SLF*	TRE_scaffold0119911	plus	1	134	NA	0	DNA/Merlin	NA	NA	NA	NA	NA	NA
	Trichobilharzia regenti	Def_Loci-119	SLF	TRE_scaffold0124328	plus	107	253	NA	0	NA	NA	Tre_Tree_clus-27	NA	NA	NA	NA
	Trichobilharzia regenti	Def_Loci-120	SLF	TRE_scaffold0124650	plus	224	369	NA	0	LINE/RTE-BovB;LTR/Pao	NA	Tre_Tree_clus-27	NA	NA	NA	NA
	Trichobilharzia regenti	Def_Loci-121	SLF*	TRE_scaffold0131163	minus	1	120	NA	0	NA	NA	NA	NA	NA	NA	NA
	Trichobilharzia regenti	Def_Loci-122	SLF	TRE_scaffold0131378	plus	64	210	NA	84	LINE/CR1	NA	NA	NA	NA	NA	NA
	Trichobilharzia regenti	Def_Loci-123	SLF	TRE_scaffold0131837	minus	76	221	Trematoda_C	0	LTR/Gypsy	NA	Tre_Tree_clus-20	NA	NA	NA	NA
	Trichobilharzia regenti	Def_Loci-124	SLF	TRE_scaffold0134234	plus	91	237	NA	4	LINE/CR1	NA	Tre_Tree_clus-27	NA	NA	NA	NA
	Trichobilharzia regenti	Def_Loci-125	SLF	TRE_scaffold0139861	plus	62	208	NA	90	LINE/RTE-BovB	NA	NA	NA	NA	NA	NA
	Trichobilharzia regenti	Def_Loci-126	SLF*	TRE_scaffold0140478	plus	498	577	NA	16	NA	NA	NA	NA	NA	NA	NA

## Sheet: Supplementary Table 5
	Supplementary Table 5: SL-RNA tandem repeat clusters identified in the analyzed species.
	SL Cluster ID	Group	Species	Chromosome / Scaffold / Contig	Strand	Start	End	Nº loci	Average Distance	SL Tags	Unique SLRNA	Hairpin Structure	Loci ID
	SLClus-1	Cestodes	E. multilocularis	pathogen_EMU_contig_0060	minus	1140	20728	14	1398	Cestoda_H(14)	Unique_SL-8(13);Unique_SL-9(1)	Outlier1(14)	Def_Loci-1;Def_Loci-2;Def_Loci-3;Def_Loci-4;Def_Loci-5;Def_Loci-6;Def_Loci-7;Def_Loci-8;Def_Loci-9;Def_Loci-10;Def_Loci-11;Def_Loci-12;Def_Loci-13;Def_Loci-14
	SLClus-2	Cestodes	E. multilocularis	pathogen_EMU_contig_0470	minus	1630	3243	2	1411	Cestoda_H(2)	Unique_SL-8(2)	Outlier1(2)	Def_Loci-22;Def_Loci-23
	SLClus-3	Cestodes	E. multilocularis	pathogen_EMU_contig_0656	minus	1691	3308	2	1415	Cestoda_H(2)	Unique_SL-8(2)	Outlier1(2)	Def_Loci-25;Def_Loci-26
	SLClus-4	Cestodes	E. multilocularis	pathogen_EMU_contig_0736	minus	442	2075	2	1431	Cestoda_H(2)	Unique_SL-10(1);Unique_SL-8(1)	Outlier1(2)	Def_Loci-27;Def_Loci-28
	SLClus-5	Cestodes	E. multilocularis	pathogen_EMU_contig_0912	plus	1201	28585	19	1414.72	Cestoda_H(19)	Unique_SL-10(2);Unique_SL-11(1);Unique_SL-12(1);Unique_SL-8(15)	Outlier1(17);Outlier3(1);Outlier4(1)	Def_Loci-32;Def_Loci-33;Def_Loci-34;Def_Loci-35;Def_Loci-36;Def_Loci-37;Def_Loci-38;Def_Loci-39;Def_Loci-40;Def_Loci-41;Def_Loci-42;Def_Loci-43;Def_Loci-44;Def_Loci-45;Def_Loci-46;Def_Loci-47;Def_Loci-48;Def_Loci-49;Def_Loci-50
	SLClus-6	Cestodes	E. multilocularis	pathogen_EMU_contig_0984	minus	119	2679	2	2358	Cestoda_H(2)	Unique_SL-8(2)	Outlier1(2)	Def_Loci-51;Def_Loci-52
	SLClus-7	Cestodes	E. multilocularis	pathogen_EmW_scaffold_01	minus	16924144	16965328	25	1610.79	Cestoda_H(25)	Unique_SL-10(2);Unique_SL-12(3);Unique_SL-8(20)	Outlier1(22);Outlier4(3)	Def_Loci-54;Def_Loci-55;Def_Loci-56;Def_Loci-57;Def_Loci-58;Def_Loci-59;Def_Loci-60;Def_Loci-61;Def_Loci-62;Def_Loci-63;Def_Loci-64;Def_Loci-65;Def_Loci-66;Def_Loci-67;Def_Loci-68;Def_Loci-69;Def_Loci-70;Def_Loci-71;Def_Loci-72;Def_Loci-73;Def_Loci-74;Def_Loci-75;Def_Loci-77;Def_Loci-78;Def_Loci-79
	SLClus-8	Cestodes	T. multiceps	LG1	plus	19137111	19175092	19	2003.67	Cestoda_A(19)	Unique_SL-28(17);Unique_SL-29(1);Unique_SL-30(1)	Ces_12(18);Ces_13(1)	Def_Loci-1;Def_Loci-2;Def_Loci-3;Def_Loci-4;Def_Loci-5;Def_Loci-6;Def_Loci-7;Def_Loci-8;Def_Loci-9;Def_Loci-10;Def_Loci-11;Def_Loci-12;Def_Loci-13;Def_Loci-14;Def_Loci-15;Def_Loci-16;Def_Loci-17;Def_Loci-18;Def_Loci-19
	SLClus-9	Cestodes	T. multiceps	LG1	minus	78526318	78545768	10	2048.89	Cestoda_A(10)	Unique_SL-28(10)	Ces_12(10)	Def_Loci-21;Def_Loci-22;Def_Loci-23;Def_Loci-24;Def_Loci-25;Def_Loci-26;Def_Loci-27;Def_Loci-28;Def_Loci-29;Def_Loci-30
	SLClus-10	Trematoda	F. gigantica	F_gigantica-1.0_Cont66	plus	196033	201143	3	2428	Trematoda_A(3)	Unique_SL-13(1);Unique_SL-14(1);Unique_SL-35(1)	Tre_17(2);Tre_19(1)	Def_Loci-110;Def_Loci-112;Def_Loci-114
	SLClus-11	Trematoda	F. hepatica	scaffold10x_126_pilon	minus	62405	66964	3	2153.5	Trematoda_A(3)	Unique_SL-13(3)	Tre_17(3)	Def_Loci-17;Def_Loci-18;Def_Loci-19
	SLClus-12	Trematoda	O. felineus	scaff_32	minus	411462	413254	2	1622	Trematoda_G(2)	Unique_SL-17(2)	Tre_16(2)	Def_Loci-90;Def_Loci-91
	SLClus-13	Trematoda	S. bovis	SBOVIS_1769	plus	40777	41279	2	342	Trematoda_B(2)	Unique_SL-49(2)	Tre_1(2)	Def_Loci-8;Def_Loci-9
	SLClus-14	Trematoda	S. bovis	SBOVIS_357	minus	17107	17774	2	507	Trematoda_B(2)	Unique_SL-19(2)	Tre_1(2)	Def_Loci-20;Def_Loci-21
	SLClus-15	Trematoda	S. haematobium	scaffold020072	plus	449	1085	2	476	Trematoda_B(2)	Unique_SL-19(2)	Tre_1(2)	Def_Loci-7;Def_Loci-8
	SLClus-16	Trematoda	S. japonicum	scaffold_692	plus	9077	29758	14	1504.69	Trematoda_B(14)	Unique_SL-21(1);Unique_SL-22(1);Unique_SL-23(1);Unique_SL-24(11)	Tre_1(13);Tre_2(1)	Def_Loci-7;Def_Loci-8;Def_Loci-9;Def_Loci-10;Def_Loci-11;Def_Loci-12;Def_Loci-13;Def_Loci-14;Def_Loci-15;Def_Loci-16;Def_Loci-17;Def_Loci-18;Def_Loci-19;Def_Loci-20
	SLClus-17	Trematoda	S. mansoni	SM_V7_6	plus	6847402	6851089	6	642	Trematoda_B(5);Trematoda_D(1)	Unique_SL-19(5);Unique_SL-25(1)	Tre_1(5);Tre_6(1)	Def_Loci-24;Def_Loci-25;Def_Loci-26;Def_Loci-27;Def_Loci-28;Def_Loci-29
	SLClus-18	Trematoda	S. mansoni	SM_V7_6	plus	6879567	6942337	105	522.788	Trematoda_B(105)	Unique_SL-19(104);Unique_SL-58(1)	Tre_1(104);Tre_8(1)	Def_Loci-30;Def_Loci-31;Def_Loci-32;Def_Loci-33;Def_Loci-34;Def_Loci-35;Def_Loci-36;Def_Loci-37;Def_Loci-38;Def_Loci-39;Def_Loci-40;Def_Loci-41;Def_Loci-42;Def_Loci-43;Def_Loci-44;Def_Loci-45;Def_Loci-46;Def_Loci-47;Def_Loci-48;Def_Loci-49;Def_Loci-50;Def_Loci-51;Def_Loci-52;Def_Loci-53;Def_Loci-54;Def_Loci-55;Def_Loci-56;Def_Loci-57;Def_Loci-58;Def_Loci-59;Def_Loci-60;Def_Loci-61;Def_Loci-62;Def…

## Sheet: Supplementary Table 6
	Supplementary Table 6: SL-RNA loci identified on the Echinococcus granulosus genome assembly ASM2155672v1, their SL TAGs and best match in our study determined by BLAST searches.
		SL-RNA Location							Best SL-RNA hit
	Loci	Chromosome	Strand	Start	End	Nº Cluster	Next SL-RNA	SL-TAG	SLRNA	Ident	qcovs
	SLRNA-1	1	plus	5722627	5722728	1	1462	Cestoda_A	Unique_SL-8	98.039	100
	SLRNA-2	1	plus	5724190	5724291	1	1456	Cestoda_A	Unique_SL-8	98.039	100
	SLRNA-3	1	plus	5725747	5725848	1	1476	Cestoda_A	Unique_SL-8	98.039	100
	SLRNA-4	1	plus	5727324	5727425	1	1472	Cestoda_A	Unique_SL-8	98.039	100
	SLRNA-5	1	plus	5728897	5728998	1	1454	Cestoda_A	Unique_SL-8	98.039	100
	SLRNA-6	1	plus	5730452	5730553	1	1468	Cestoda_A	Unique_SL-8	98.039	100
	SLRNA-7	1	plus	5732021	5732122	1	1450	Cestoda_A	Unique_SL-8	98.039	100
	SLRNA-8	1	plus	5733572	5733673	1	1446	Cestoda_A	Unique_SL-8	98.039	100
	SLRNA-9	1	plus	5735119	5735220	1	1440	Cestoda_A	Unique_SL-8	98.039	100
	SLRNA-10	1	plus	5736660	5736761	1	1436	Cestoda_A	Unique_SL-8	98.039	100
	SLRNA-11	1	plus	5738197	5738298	1	1450	Cestoda_A	Unique_SL-8	98.039	100
	SLRNA-12	1	plus	5739748	5739849	1	1436	Cestoda_A	Unique_SL-8	98.039	100
	SLRNA-13	1	plus	5741285	5741386	1	1438	Cestoda_A	Unique_SL-8	98.039	100
	SLRNA-14	1	plus	5742824	5742925	1	1450	Cestoda_A	Unique_SL-8	98.039	100
	SLRNA-15	1	plus	5744375	5744476	1	1446	Cestoda_A	Unique_SL-8	98.039	100
	SLRNA-16	1	plus	5745922	5746023	1	1442	Cestoda_A	Unique_SL-8	98.039	100
	SLRNA-17	1	plus	5747465	5747566	1	1433	Cestoda_A	Unique_SL-8	98.039	100
	SLRNA-18	1	plus	5748999	5749100	1	1436	Cestoda_A	Unique_SL-8	98.039	100
	SLRNA-19	1	plus	5750536	5750637	1	1426	Cestoda_A	Unique_SL-8	98.039	100
	SLRNA-20	1	plus	5752063	5752164	1	1410	Cestoda_A	Unique_SL-8	98.039	100
	SLRNA-21	1	plus	5753574	5753675	1	1390	Cestoda_A	Unique_SL-8	98.039	100
	SLRNA-22	1	plus	5755065	5755166	1	1412	Cestoda_A	Unique_SL-8	98.039	100
	SLRNA-23	1	plus	5756578	5756679	1	1422	Cestoda_A	Unique_SL-8	98.039	100
	SLRNA-24	1	plus	5758101	5758202	1	1410	Cestoda_A	Unique_SL-8	98.039	100
	SLRNA-25	1	plus	5759612	5759713	1	1404	Cestoda_A	Unique_SL-8	98.039	100
	SLRNA-26	1	plus	5761117	5761218	1	1412	Cestoda_A	Unique_SL-8	98.039	100
	SLRNA-27	1	plus	5762630	5762731	1	1405	Cestoda_A	Unique_SL-8	98.039	100
	SLRNA-28	1	plus	5764136	5764237	1	1401	Cestoda_A	Unique_SL-8	98.039	100
	SLRNA-29	1	plus	5765638	5765739	1	1421	Cestoda_A	Unique_SL-8	98.039	100
	SLRNA-30	1	plus	5767160	5767261	1	1414	Cestoda_A	Unique_SL-8	98.039	100
	SLRNA-31	1	plus	5768675	5768776	1	1398	Cestoda_A	Unique_SL-8	98.039	100
	SLRNA-32	1	plus	5770174	5770275	1	1414	Cestoda_A	Unique_SL-8	98.039	100
	SLRNA-33	1	plus	5771689	5771790	1	1408	Cestoda_A	Unique_SL-8	98.039	100
	SLRNA-34	1	plus	5773198	5773299	1	1406	Cestoda_A	Unique_SL-8	98.039	100
	SLRNA-35	1	plus	5774705	5774806	1	1415	Cestoda_A	Unique_SL-8	98.039	100
	SLRNA-36	1	plus	5776221	5776322	1	1422	Cestoda_A	Unique_SL-8	98.039	100
	SLRNA-37	1	plus	5777744	5777845	1	1422	Cestoda_A	Unique_SL-8	98.039	100
	SLRNA-38	1	plus	5779267	5779368	1	1422	Cestoda_A	Unique_SL-8	98.039	100
	SLRNA-39	1	plus	5780790	5780891	1	1418	Cestoda_A	Unique_SL-8	98.039	100
	SLRNA-40	1	plus	5782309	5782410	1	1422	Cestoda_A	Unique_SL-8	98.039	100
	SLRNA-41	1	plus	5783832	5783933	1	1422	Cestoda_A	Unique_SL-8	98.039	100
	SLRNA-42	1	plus	5785355	5785456	1	NA	Cestoda_A	Unique_SL-8	98.039	100
	SLRNA-43	5	plus	224556	224657	NA	8132	Cestoda_B	Unique_SL-33	99.02	100
	SLRNA-44	5	plus	232789	232890	NA	2388	Cestoda_B	Unique_SL-33	100	100
	SLRNA-45	5	minus	235278	235379	NA	5817	Cestoda_B	Unique_SL-33	100	100
	SLRNA-46	5	plus	241196	241297	NA	7918	Cestoda_B	Unique_SL-33	100	100
	SLRNA-47	5	plus	249215	249316	NA	NA	New: CAGCAGTTGTGTATG	Unique_SL-33	97.059	100
	SLRNA-48	contig8_egr	plus	1302	1403	2	1400	Cestoda_A	Unique_SL-8	98.039	100
	SLRNA-49	contig8_egr	plus	2803	2904	2	1410	Cestoda_A	Unique_SL-8	98.039	100
	SLRNA-50	contig8_egr	plus	4314	4415	2	1408	Cestoda_A	Unique_SL-8	98.039	100
	SLRNA-51	contig8_egr	plus	5823	5924	2	1410	Cestoda_A	Unique_SL-8	98.039	100
	SLRNA-52	contig8_egr	plus	7334	7435	2	1410	Cestoda_A	Unique_SL-8	98.039	100
	SLRNA-53	contig8_egr	plus	8845	8946	2	1414	Cestoda_A	Unique_SL-8	98.039	100
	SLRNA-54	contig8_egr	plus	10360	10461	2	1412	Cestoda_A	Unique_SL-8	98.039	100
	SLRNA-55	contig8_egr	plus	11873	11974	2	1408	Cestoda_A	Unique_SL-8	98.039	100
	SLRNA-56	contig8_egr	plus	13382	13483	2	1416	Cestoda_A	Unique_SL-8	98.039	100
	SLRNA-57	contig8_egr	plus	14899	15000	2	713	Cestoda_A	Unique_SL-8	98.039	100
	SLRNA-58	contig8_egr	plus	15713	15814	2	713	Cestoda_A	Unique_SL-8	98.039	100
	SLRNA-59	contig8_egr	plus	16527	16628	2	713	Cestoda_A	Unique_SL-8	98.039	100
	SLRNA-60	contig8_egr	plus	17341	17442	2	713	Cestoda_A	Unique_SL-8	98.039	100
	SLRNA-61	contig8_egr	plus	18155	18256	2	713	Cestoda_A	Unique_SL-8	98.039	100
	SLRNA-62	contig8_egr	plus	18969	19070	2	713	Cestoda_A	Unique_SL-8	98.039	100
	SLRNA-63	contig8_egr	plus	19783	19884	2	713	Cestoda_A	Unique_SL-8	98.039	100
	SLRNA-64	contig8_egr	plus	20597	20698	2	713	Cestoda_A	Unique_SL-8	98.039	100
	SLRNA-65	contig8_egr	plus	21411	21512	2	713	Cestoda_A	Unique_SL-8	98.039	100
	SLRNA-66	contig8_egr	plus	22225	22326	2	713	Cestoda_A	Unique_SL-8	98.039	100
	SLRNA-67	contig8_egr	plus	23039	23140	2	713	Cestoda_A	Unique_SL-8	98.039	100
	SLRNA-68	contig8_egr	plus	23853	23954	2	713	Cestoda_A	Unique_SL-8	98.039	100
	SLRNA-69	contig8_egr	plus	24667	24768	2	713	Cestoda_A	Unique_SL-8	98.039	100
	SLRNA-70	contig8_egr	plus	25481	25582	2	713	Cestoda_A	Unique_SL-8	98.039	100
	SLRNA-71	contig8_egr	plus	26295	26396	2	713	Cestoda_A	Unique_SL-8	98.039	100
	SLRNA-72	contig8_egr	plus	27109	27210	2	713	Cestoda_A	Unique_SL-8	98.039	100
	SLRNA-73	contig8_egr	plus	27923	28024	2	713	Cestoda_A	Unique_SL-8	98.039	100
	SLRNA-74	contig8_egr	plus	28737	28838	2	713	Cestoda_A	Unique_SL-8	98.039	100
	SLRNA-75	contig8_egr	plus	29551	29652	2	712	Cestoda_A	Unique_SL-8	98.039	100
	SLRNA-76	contig8_egr	plus	30364	30465	2	713	Cestoda_A	Unique_SL-8	98.039	100
	SLRNA-77	contig8_egr	plus	31178	31279	2	719	Cestoda_A	Unique_SL-8	98.039	100
	SLRNA-78	contig8_egr	plus	31998	32099	2	719	Cestoda_A	Unique_SL-8	98.039	100
	SLRNA-79	contig8_egr	plus	32818	32919	2	715	Cestoda_A	Unique_SL-8	98.039	100
	SLRNA-80	contig8_egr	plus	33634	33735	2	713	Cestoda_A	Unique_SL-8	98.039	100
	SLRNA-81	contig8_egr	plus	34448	34548	2	713	Cestoda_A	Unique_SL-8	97.059	100
	SLRNA-82	contig8_egr	plus	35261	35362	2	713	Cestoda_A	Unique_SL-8	98.039	100
	SLRNA-83	contig8_egr	plus	36075	36176	2	713	Cestoda_A	Unique_SL-8	98.039	100
	SLRNA-84	contig8_egr	plus	36889	36990	2	713	Cestoda_A	Unique_SL-8	98.039	100
	SLRNA-85	contig8_egr	plus	37703	37804	2	709	Cestoda_A	Unique_SL-8	98.039	100
	SLRNA-86	contig8_egr	plus	38513	38614	2	714	Cestoda_A	Unique_SL-8	98.039	100
	SLRNA-87	contig8_egr	plus	39328	39429	2	713	Cestoda_A	Unique_SL-8	98.039	100
	SLRNA-88	contig8_egr	plus	40142	40243	2	711	Cestoda_A	Unique_SL-8	98.039	100
	SLRNA-89	contig8_egr	plus	40954	41055	2	713	Cestoda_A	Unique_SL-8	98.039	100
	SLRNA-90	contig8_egr	plus	41768	41868	2	710	Cestoda_A	Unique_SL-28	94.118	100
	SLRNA-91	contig8_egr	plus	42578	42679	2	702	Cestoda_A	Unique_SL-8	98.039	100
	SLRNA-92	contig8_egr	plus	43381	43481	2	714	Cestoda_A	Unique_SL-8	97.059	100
	SLRNA-93	contig8_egr	plus	44195	44295	2	NA	New: CTTGCATTTTGTATG	Unique_SL-8	98.039	100

## Sheet: Supplementary Table 7
	Supplementary Table 7: Genes surrounding the SL-RNA cluster on chromosome 1 in the Echinococcus granulosus genome assembly ASM2155672v1. Orthologs in E. multilocularis and Taenia multiceps are indicated, along with the positions of SLClus-7 and SLClus-8 in these species, respectively.
	Gen	Chr	Start	End	HOG	E. multilocularis	T. multiliceps
	ECG_00369	1	5630313	5631643	N0.HOG0015122	EmuJ_001163800.1	Tm1G001454
	ECG_00370	1	5632952	5658656	N0.HOG0001625	EmuJ_001163700.1	Tm1G001455
	ECG_00373	1	5664835	5670006	N0.HOG0005810	EmuJ_001163300.1	Tm1G001456
	ECG_00374	1	5670129	5671454	N0.HOG0000531	EmuJ_001163200.1	Tm1G001457
	ECG_00376	1	5699142	5710928	N0.HOG0006251	EmuJ_001163000.1	Tm1G001458
	SL Cluster	1	5722627	5785456	-	SLClus-7	SLClus-8
	ECG_00379	1	5788019	5789972	N0.HOG0010607	EmuJ_000576700.1	Tm1G001462
	ECG_00380	1	5791239	5793842	N0.HOG0005145	EmuJ_000576600.1	Tm1G001463

## Sheet: Supplementary Table 8
	Supplementary Table 8: Summary of the SL bearing counts for all studied species (total SL counts and counts for each SL tag). SL tags for which a SL-RNA locus was identified in the species genome are indicated in bold. The total number of reads and assemblies analyzed in each RNA-seq experiment is available in the Total column.
			Read information					TTGCAATTTTGTATG	CTGCAGTTGTGTATG	CTACGATATTGTATG	CATAAAACTTGTATG	GTACTAACTTGTATG	CATAAAGTTTGTATG	TGCAATTTTTGTATG	TTGCAGTTTTGTATG	CTGCACTCTTGTATG	CTGCACTTTTGTATG	CTGCACTTCTGTATG	CTCACTCGTTGTATG	ATACGAACTTGTATG	CACATTTATTGTATG	CACATTCATTGTATG	CTTGCTCGTTGTATG	TACGAGTGTTGTATG	CTACGCTATTGTATG
	Species	Nº Assemblies	Total	Nª SL Bearing	Nº Mapped SL Bearing	% Mapped Reads	% From Total	Cestoda_A	Cestoda_B	Cestoda_C	Cestoda_D	Cestoda_E	Cestoda_F	Cestoda_G	Cestoda_H	Cestoda_I	Cestoda_J	Cestoda_K	Cestoda_M	Cestoda_N	Cestoda_L	Cestoda_O	Cestoda_P	Cestoda_Q	Cestoda_R
	E. granulosus	2	21209877	9579	5415	0.565299	0.000255306	0.809972	0.189843	.	.	.	.	.	.	0.000185	.	.	.	.	.	.	.	.	.
	E. multilocularis	2	39374333	12958	6978	0.538509	0.000177222	.	.	.	.	.	.	.	0.499857	0.3137	0.118372	0.068071	.	.	.	.	.	.	.
	H. diminuta	5	307272358	315973	163941	0.518845	0.000533536	0.000146	.	.	0.22477	<0.01%	.	0.418474	.	.	.	.	.	0.356604	.	.	.	.	.
	H. microstoma	12	148654130	69083	38085	0.551293	0.000256199	0.000131	.	.	0.157542	0.308704	0.115032	0.41859	.	.	.	.	.	.	.	.	.	.	.
	M. corti	6	30522228	1172	353	0.301195	1.15653e-05	.	.	.	.	.	.	.	.	.	.	.	.	.	0.705382	0.294618	.	.	.
	S. solidus	15	365335527	921823	363847	0.394704	0.000995926	.	.	.	.	.	.	.	.	.	.	.	0.752322	.	.	.	0.247678	.	.
	S. proliferum	12	152406099	348800	125247	0.35908	0.000821798	.	.	.	.	.	.	.	.	.	.	.	0.544189	.	.	.	0.455811	.	.
	S. erinaceieuropaei	2	38104702	36183	4143	0.114501	0.000108727	.	.	.	.	.	.	.	.	.	.	.	0.266715	.	.	.	0.733285	.	.
	T. asiatica	1	21284444	8169	3847	0.470927	0.000180742	0.488952	.	0.372498	.	.	.	.	0.00052	.	.	.	.	.	.	.	.	0.13803	.
	T. multiceps	7	153040504	17054	7495	0.439486	4.8974e-05	0.559306	.	0.44056	.	.	.	0.000133	.	.	.	.	.	.	.	.	.	.	.
	T. saginata	1	15899087	7721	4262	0.552001	0.000268066	0.361802	.	0.386673	.	.	.	.	0.000235	.	.	.	.	.	.	.	.	0.25129	.
	T. solium	1	9411303	4290	2245	0.52331	0.000238543	0.393318	.	0.000891	.	.	.	.	0.000445	.	.	.	.	.	.	.	.	0.149666	0.455679
			Read information					GTATATTAGTGCATG	GTGATTTGTTGCATG	GTGATTTATTGCATG	CTTGTGATTTGCATG	GTATATTAGTGCACG	GTGTATTAGTGCATG	GTGAATTAGTGCATG	GTGTATCAGTGCATG	GTGATTTGTTGCATA	GTGATTTTTTGCATG	ATTTATTATTGCATG
	Species	Nº Assemblies	Total	Nª SL Bearing	Nº Mapped SL Bearing	% Mapped Reads	% From Total	Trematoda_A	Trematoda_B	Trematoda_C	Trematoda_D	Trematoda_E	Trematoda_F	Trematoda_G	Trematoda_H	Trematoda_I	Trematoda_J	Trematoda_K
	C. sinensis	3	140523662	312387	137413	0.439881	0.000977864	0.837796	.	.	.	0.000284	0.000706	0.161215	.	.	.	.
	F. gigantica	2	177144140	186762	66585	0.356523	0.00037588	0.996516	.	.	.	0.000481	0.002989	.	<0.01%	.	.	.
	F. hepatica	5	220308295	576718	267297	0.46348	0.00121329	0.988421	.	.	.	0.011122	0.000456	.	.	.	.	.
	F. buski	1	32790727	165932	10475	0.0631283	0.00031945	0.999236	.	.	.	0.000477	0.000286	.	.	.	.	.
	O. felineus	2	67653978	11657	5152	0.441966	7.61522e-05	0.361607	.	.	.	.	0.000388	0.638005	.	.	.	.
	P. heterotremus	4	151179860	230523	75811	0.328865	0.000501462	.	.	.	.	.	0.00029	.	0.99971	.	.	.
	P. westermani	1	42818230	87719	17397	0.198326	0.000406299	.	.	.	.	.	0.00046	.	0.99954	.	.	.
	S. bovis	12	338263467	879244	317815	0.361464	0.000939549	.	0.998889	0.000463	<0.01%	.	.	.	.	0.000334	0.000277	.
	S. haematobium	12	355296674	1153051	454060	0.39379	0.00127797	.	0.998749	0.000363	<0.01%	.	.	.	.	0.000529	0.000322	.
	S. japonicum	12	279723985	784375	253239	0.322855	0.000905317	.	0.999755	<0.01%	<0.01%	.	.	.	.	<0.01%	0.000158	.
	S. mansoni	14	273338167	992119	334356	0.337012	0.00122323	.	0.999402	7.2e-05	<0.01%	.	.	.	.	0.000266	0.000239	.
	T. regenti	8	73665637	191482	39150	0.204458	0.000531455	.	<0.01%	0.696858	.	.	.	.	.	.	0.000153	0.302963

## Sheet: Supplementary Table 9
	Supplementary Table 9: Full registry of the acceptor sites for SL trans-splicing (SL-ACEs) supported by at least one SL bearing read. For each site, its location (coordinate, chromosome/scaffold/contig, strand), total SL bearing reads, cis-splicing reads, cis-splicing donor sites, and the assigned group for the splicing analysis are indicated. Then, information associated with the assigned genes …
	Clonorchis sinensis
	SL-ACEs	Chromosome / Scaffold / Contig	Strand	Total SL bearing Reads	Nº cis-splcing Reads	Nº cis-splicing Donor Sites	Splicing analysis group	Nº Gene	Gen ID	Matching Strand	Location relative Gene Model	Nº Gene SL bearing Reads	Trematoda_A; Trematoda_E; Trematoda_F; Trematoda_G	Chimeric gene model subsection	Operon Position	Discarded From Operon
	7	NIRI01002468.1	Plus	1	0	0	NA	1 of 1	Cs-k2.gene14867	X	Upstrean	1	NA; NA; NA; 1	NA	NA	.
	18	NIRI01000806.1	Plus	66	0	0	Upstream Mono	1 of 1	Cs-k2.gene14897	X	Upstrean	66	50; NA; NA; 16	NA	NA	.
	176	NIRI01002072.1	Plus	105	0	0	Upstream Mono	1 of 1	Cs-k2.gene14906	X	Upstrean	105	91; NA; NA; 14	NA	NA	.
	181	NIRI01002072.1	Plus	6	0	0	Upstream Mono	1 of 1	Cs-k2.gene14906	X	Upstrean	6	5; NA; NA; 1	NA	NA	.
	331	NIRI01000598.1	Plus	1	0	0	NA	1 of 1	Cs-k2.gene14559	X	Internal	1	1; NA; NA; NA	NA	NA	.
	337	NIRI01000640.1	Plus	39	0	0	Upstream Mono	1 of 1	Cs-k2.gene13645	X	Upstrean	39	33; NA; NA; 6	NA	NA	.
	384	NIRI01000551.1	Plus	27	0	0	Upstream Mono	1 of 1	Cs-k2.gene12742	X	Upstrean	27	23; NA; 1; 3	NA	NA	.
	403	NIRI01001721.1	Plus	2	46	1	NA	1 of 1	Cs-k2.gene14912	X	Upstrean	2	1; NA; NA; 1	NA	NA	.
	414	NIRI01000393.1	Plus	6	0	0	Upstream Mono	1 of 1	Cs-k2.gene12344	X	Upstrean	6	5; NA; NA; 1	NA	NA	.
	497	NIRI01000598.1	Plus	2	0	0	NA	1 of 1	Cs-k2.gene14559	X	Internal	2	NA; NA; NA; 2	NA	NA	.
	520	NIRI01000535.1	Plus	51	0	0	Upstream Mono	1 of 1	Cs-k2.gene12550	X	Upstrean	51	45; NA; NA; 6	NA	NA	.
	544	NIRI01000462.1	Plus	89	0	0	Internal	1 of 1	Cs-k2.gene14509	X	Internal	89	71; NA; NA; 18	NA	NA	.
	549	NIRI01002136.1	Minus	31	0	0	Upstream Mono	1 of 1	Cs-k2.gene14929	X	Upstrean	31	26; NA; NA; 5	NA	NA	.
	635	NIRI01001908.1	Plus	1	0	0	NA	1 of 1	Cs-k2.gene2971	X	Internal	1	1; NA; NA; NA	NA	NA	.
	717	NIRI01002457.1	Plus	37	0	0	Internal	1 of 1	Cs-k2.gene1478	X	Internal	37	29; NA; NA; 8	NA	NA	.
	775	NIRI01001449.1	Plus	24	0	0	Upstream Mono	1 of 1	Cs-k2.gene14876	X	Upstrean	24	20; NA; NA; 4	NA	NA	.
	952	NIRI01000551.1	Plus	1	154	1	NA	1 of 1	Cs-k2.gene12742	X	Internal	1	1; NA; NA; NA	NA	NA	.
	969	NIRI01002430.1	Plus	22	0	0	Upstream Mono	1 of 1	Cs-k2.gene14413	X	Upstrean	22	21; NA; NA; 1	NA	NA	.
	1069	NIRI01001862.1	Plus	13	0	0	Upstream Mono	1 of 1	Cs-k2.gene14174	X	Upstrean	13	9; NA; NA; 4	NA	NA	.
	1161	NIRI01000338.1	Plus	35	0	0	Upstream Mono	1 of 1	Cs-k2.gene14688	X	Upstrean	35	29; NA; NA; 6	NA	NA	.
	1277	NIRI01001158.1	Plus	51	0	0	Upstream Mono	1 of 1	Cs-k2.gene14889	X	Upstrean	51	35; NA; NA; 16	NA	NA	.
	1457	NIRI01002297.1	Plus	9	0	0	Upstream Mono	1 of 1	Cs-k2.gene13097	X	Upstrean	9	8; NA; NA; 1	NA	NA	.
	1831	NIRI01000701.1	Plus	14	0	0	Upstream Mono	1 of 1	Cs-k2.gene14724	X	Upstrean	14	12; NA; NA; 2	NA	NA	.
	1863	NIRI01000792.1	Plus	109	0	0	Upstream Mono	1 of 1	Cs-k2.gene14028	X	Upstrean	109	97; NA; NA; 12	NA	NA	.
	1934	NIRI01002258.1	Plus	6	0	0	Internal	1 of 1	Cs-k2.gene10391	X	Internal	6	5; NA; NA; 1	NA	NA	.
	2195	NIRI01002115.1	Plus	7	0	0	Chimera	1 of 1	Cs-k2.gene14485	X	Internal	7	3; NA; NA; 4	Cs-k2.gene14485_Chimera_2__2195_End	2	.
	2228	NIRI01000619.1	Plus	77	0	0	Upstream Mono	1 of 1	Cs-k2.gene5030	X	Upstrean	77	69; NA; NA; 8	NA	NA	.
	2324	NIRI01002522.1	Plus	16	0	0	Upstream Mono	1 of 1	Cs-k2.gene597	X	Upstrean	16	14; NA; NA; 2	NA	NA	.
	2395	NIRI01002522.1	Plus	7	0	0	Internal	1 of 1	Cs-k2.gene597	X	Internal	7	7; NA; NA; NA	NA	NA	.
	2400	NIRI01001977.1	Plus	32	0	0	Chimera	1 of 1	Cs-k2.gene10592	X	Internal	32	23; NA; NA; 9	Cs-k2.gene10592_Chimera_2__2400_End	2	.
	2658	NIRI01001683.1	Plus	276	0	0	Chimera	1 of 1	Cs-k2.gene8918	X	Internal	276	240; NA; NA; 36	Cs-k2.gene8918_Chimera_2__2658_End	2	.
	2949	NIRI01002155.1	Plus	1	162	1	NA	1 of 1	Cs-k2.gene8074	X	Internal	1	1; NA; NA; NA	NA	NA	.
	2967	NIRI01000641.1	Plus	95	137	2	Upstream Mono	1 of 1	Cs-k2.gene8179	X	Upstrean	95	77; NA; NA; 18	NA	NA	.
	3261	NIRI01002250.1	Plus	9	0	0	Upstream Mono	1 of 1	Cs-k2.gene4490	X	Upstrean	9	8; NA; NA; 1	NA	NA	.
	3278	NIRI01002404.1	Plus	15	0	0	Upstream Mono	1 of 1	Cs-k2.gene14193	X	Upstrean	15	13; NA; NA; 2	NA	NA	.
	3490	NIRI01002257.1	Plus	15	0	0	Upstream Mono	1 of 1	Cs-k2.gene9460	X	Upstrean	15	12; NA; NA; 3	NA	NA	.
	3540	NIRI01000268.1	Minus	3	0	0	NA	1 of 1	Cs-k2.gene14841	X	Upstrean	3	3; NA; NA; NA	NA	NA	.
	3571	NIRI01002461.1	Plus	14	0	0	Upstream Mono	1 of 1	Cs-k2.gene13140	X	Upstrean	14	11; NA; NA; 3	NA	NA	.
	3577	NIRI01000149.1	Plus	26	0	0	Chimera	1 of 1	Cs-k2.gene6230	X	Internal	26	20; NA; NA; 6	Cs-k2.gene6230_Chimera_2__3577_End	2	.
	3615	NIRI01001908.1	Plus	1	0	0	NA	1 of 1	Cs-k2.gene2971	X	Internal	1	1; NA; NA; NA	NA	NA	.
	3617	NIRI01000553.1	Plus	50	0	0	Chimera	1 of 1	Cs-k2.gene7912	X	Upstrean	50	37; NA; NA; 13	Cs-k2.gene7912_Chimera_1__Start_6990	1	.
	3802	NIRI01001777.1	Plus	18	0	0	Upstream Mono	1 of 1	Cs-k2.gene14850	X	Upstrean	18	13; NA; NA; 5	NA	NA	.
	3825	NIRI01002169.1	Plus	3	0	0	NA	1 of 1	Cs-k2.gene14771	X	Upstrean	3	2; NA; NA; 1	NA	NA	.
	3935	NIRI01000553.1	Plus	1	654	1	NA	1 of 1	Cs-k2.gene7912	X	Internal	1	1; NA; NA; NA	Cs-k2.gene7912_Chimera_1__Start_6990	1	.
	4129	NIRI01000249.1	Plus	37	56	2	Upstream Mono	1 of 1	Cs-k2.gene13521	X	Upstrean	37	30; NA; NA; 7	NA	NA	.
	4158	NIRI01000070.1	Plus	2	0	0	NA	1 of 1	Cs-k2.gene792	X	Upstrean	2	1; NA; NA; 1	NA	NA	.
	4197	NIRI01000070.1	Plus	28	0	0	Upstream Mono	1 of 1	Cs-k2.gene792	X	Upstrean	28	27; NA; NA; 1	NA	NA	.
	4276	NIRI01002144.1	Plus	42	0	0	Chimera	1 of 1	Cs-k2.gene14138	X	Upstrean	42	28; NA; NA; 14	Cs-k2.gene14138_Chimera_1__Start_23708	1	.
	4351	NIRI01002755.1	Plus	2	0	0	NA	1 of 1	Cs-k2.gene12425	X	Internal	2	1; NA; NA; 1	NA	NA	.
	4907	NIRI01000996.1	Plus	72	0	0	Internal	1 of 1	Cs-k2.gene13933	X	Internal	72	60; NA; NA; 12	NA	NA	.
	4946	NIRI01000996.1	Plus	1	0	0	NA	1 of 1	Cs-k2.gene13933	X	Internal	1	1; NA; NA; NA	NA	NA	.
	4959	NIRI01000996.1	Plus	209	10	1	Internal	1 of 1	Cs-k2.gene13933	X	Internal	209	182; NA; NA; 27	NA	NA	.
	5148	NIRI01000706.1	Plus	23	0	0	Internal	1 of 1	Cs-k2.gene8531	X	Internal	23	19; NA; NA; 4	NA	NA	.
	5298	NIRI01002318.1	Plus	14	0	0	Upstream Mono	1 of 1	Cs-k2.gene2314	X	Upstrean	14	12; NA; NA; 2	NA	NA	.
	5336	NIRI01001218.1	Plus	4	0	0	Upstream Mono	1 of 1	Cs-k2.gene12083	X	Upstrean	4	2; NA; NA; 2	NA	NA	.
	5395	NIRI01001218.1	Plus	5	0	0	Upstream Mono	1 of 1	Cs-k2.gene12083	X	Upstrean	5	5; NA; NA; NA	NA	NA	.
	5521	NIRI01000676.1	Plus	4	0	0	Internal	1 of 1	Cs-k2.gene14860	X	Internal	4	3; NA; NA; 1	NA	NA	.
	5530	NIRI01000183.1	Plus	42	0	0	Upstream Mono	1 of 1	Cs-k2.gene4424	X	Upstrean	42	36; NA; NA; 6	NA	NA	.
	5541	NIRI01000035.1	Plus	3	63	1	NA	1 of 1	Cs-k2.gene5218	X	Upstrean	3	3; NA; NA; NA	NA	NA	.
	5780	NIRI01000575.1	Plus	2	0	0	NA	1 of 1	Cs-k2.gene14106	X	Upstrean	2	2; NA; NA; NA	NA	NA	.
	5850	NIRI01000119.1	Plus	1	45	1	NA	1 of 1	Cs-k2.gene12500	X	Internal	1	1; NA; NA; NA	NA	2	.
	6197	NIRI01000540.1	Plus	1	217	1	NA	1 of 1	Cs-k2.gene14809	X	Internal	1	1; NA; NA; NA	NA	NA	.
	6214	NIRI01002614.1	Plus	1	257	1	NA	1 of 1	Cs-k2.gene14329	X	Upstrean	1	1; NA; NA; NA	NA	NA	.
	6289	NIRI01001082.1	Plus	84	0	0	Upstream Mono	1 of 1	Cs-k2.gene14849	X	Upstrean	84	69; NA; NA; 15	NA	NA	.
	6292	NIRI01002011.1	Plus	2	0	0	NA	1 of 1	Cs-k2.gene14251	X	Upstrean	2	1; NA; NA; 1	NA	NA	.
	6409	NIRI01000792.1	Plus	10	432	1	Internal	1 of 1	Cs-k2.gene14028	X	Internal	10	7; NA; NA; 3	NA	NA	.
	6453	NIRI01001139.1	Plus	39	0	0	Upstream Mono	1 of 1	Cs-k2.gene13952	X	Upstrean	39	33; NA; NA; 6	NA	NA	.
	6585	NIRI01002766.1	Plus	1	0	0	NA	1 of 1	Cs-k2.gene14770	X	Upstrean	1	1; NA; NA; NA	NA	NA	.
	6632	NIRI01001856.1	Plus	4	0	0	Upstream Mono	1 of 1	Cs-k2.gene11709	X	Upstrean	4	3; NA; NA; 1	NA	NA	.
	6638	NIRI01001253.1	Plus	17	0	0	Chimera	1 of 1	Cs-k2.gene8311	X	Upstrean	17	15; NA; NA; 2	Cs-k2.gene8311_Chimera_1__Start_19967	1	.
	6679	NIRI01002766.1	Plus	102	0	0	Upstream Mono	1 of 1	Cs-k2.gene14770	X	Upstrean	102	89; 1; NA; 12	NA	NA	.
	6741	NIRI01001113.1	Plus	1	0	0	NA	1 of 1	Cs-k2.gene7275	X	Internal	1	NA; NA; NA; 1	NA	NA	.
	6775	NIRI01000524.1	Plus	39	0	0	Internal	1 of 1	Cs-k2.gene2850	X	Internal	39	33; NA; NA; 6	NA	NA	.
	6891	NIRI01000352.1	Plus	3	1023	1	NA	1 of 1	Cs-k2.gene13589	X	Internal	3	3; NA; NA; NA	NA	NA	.
	6990	NIRI01000553.1	Plus	15	2	1	Chimera	1 of 1	Cs-k2.gene7912	X	Internal	15	12; NA; NA; 3	Cs-k2.gene7912_Chimera_2__6990_End	2	.
	7126	NIRI01000605.1	Plus	25	0	0	Upstream Mono	1 of 1	Cs-k2.gene11920	X	Upstrean	25	22; NA; NA; 3	NA	NA	.
	7156	NIRI01001862.1	Plus	2	62	2	NA	1 of 1	Cs-k2.gene14174	X	Internal	2	2; NA; NA; NA	NA	NA	.
	7456	NIRI01000173.1	Plus	1	20	2	NA	1 of 1	Cs-k2.gene11871	X	Upstrean	1	1; NA; NA; NA	NA	NA	.
	7505	NIRI01000333.1	Plus	3	1	1	NA	1 of 1	Cs-k2.gene12972	X	Upstrean	3	3; NA; NA; NA	NA	NA	.
	7508	NIRI01001683.1	Plus	2	193	1	NA	1 of 1	Cs-k2.gene8918	X	Internal	2	1; NA; NA; 1	Cs-k2.gene8918_Chimera_2__2658_End	2	.
	7525	NIRI01002138.1	Plus	7	0	0	Chimera	1 of 1	Cs-k2.gene14704	X	Internal	7	6; NA; NA; 1	Cs-k2.gene14704_Chimera_2__7525_End	2	.
	7536	NIRI01001093.1	Plus	31	0	0	Upstream Mono	1 of 1	Cs-k2.gene14424	X	Upstrean	31	22; NA; NA; 9	NA	NA	.
	7586	NIRI01001093.1	Plus	1	0	0	NA	1 of 1	Cs-k2.gene14424	X	Upstrean	1	1; NA; NA; NA	NA	NA	.
	7610	NIRI01000551.1	Plus	6	2	1	Upstream Mono	1 of 1	Cs-k2.gene12743	X	Upstrean	6	6; NA; NA; NA	NA	NA	.
	7648	NIRI01000475.1	Plus	1	0	0	NA	1 of 1	Cs-k2.gene13153	X	Upstrean	1	1; NA; NA; NA	NA	NA	.
	7995	NIRI01000825.1	Plus	21	0	0	Internal	1 of 1	Cs-k2.gene14789	X	Internal	21	21; NA; NA; NA	NA	NA	.
	8091	NIRI01000808.1	Plus	1	0	0	NA	1 of 1	Cs-k2.gene14210	X	Upstrean	1	1; NA; NA; NA	NA	NA	.
	8118	NIRI01000808.1	Plus	484	545	3	Upstream Mono	1 of 1	Cs-k2.gene14210	X	Upstrean	484	410; NA; 1; 73	NA	NA	.
	8154	NIRI01000524.1	Plus	1	318	2	NA	1 of 1	Cs-k2.gene2850	X	Internal	1	1; NA; NA; NA	NA	NA	.
	8165	NIRI01000803.1	Plus	13	0	0	Upstream Mono	1 of 1	Cs-k2.gene12634	X	Upstrean	13	11; NA; NA; 2	NA	NA	.
	8184	NIRI01001978.1	Plus	15	0	0	Upstream Mono	1 of 1	Cs-k2.gene12205	X	Upstrean	15	9; NA; NA; 6	NA	NA	.
	8188	NIRI01001978.1	Plus	1	0	0	NA	1 of 1	Cs-k2.gene12205	X	Upstrean	1	1; NA; NA; NA	NA	NA	.
	8263	NIRI01001243.1	Plus	3	0	0	NA	1 of 1	Cs-k2.gene12942	X	Internal	3	2; NA; NA; 1	NA	NA	.
	8270	NIRI01001978.1	Plus	1	56	1	NA	1 of 1	Cs-k2.gene12205	X	Upstrean	1	1; NA; NA; NA	NA	NA	.
	8335	NIRI01002297.1	Plus	1	33	2	NA	1 of 1	Cs-k2.gene13098	X	Internal	1	1; NA; NA; NA	NA	NA	.
	8731	NIRI01000118.1	Plus	10	0	0	Upstream Mono	1 of 1	Cs-k2.gene12008	X	Upstrean	10	9; NA; NA; 1	NA	NA	.
	8818	NIRI01002500.1	Plus	28	0	0	Upstream Mono	1 of 1	Cs-k2.gene13597	X	Upstrean	28	25; NA; NA; 3	NA	NA	.
	8856	NIRI01001397.1	Plus	24	0	0	Internal	1 of 1	Cs-k2.gene14393	X	Internal	24	18; NA; NA; 6	NA	NA	.
	8888	NIRI01001397.1	Plus	18	0	0	Internal	1 of 1	Cs-k2.gene14393	X	Internal	18	15; NA; NA; 3	NA	NA	.
	8910	NIRI01001135.1	Plus	1	0	0	NA	1 of 1	Cs-k2.gene10370	X	Upstrean	1	1; NA; NA; NA	NA	NA	.
	9096	NIRI01002648.1	Plus	8	0	0	Upstream Mono	1 of 1	Cs-k2.gene9071	X	Upstrean	8	7; NA; NA; 1	NA	NA	.
	9100	NIRI01000219.1	Plus	6	0	0	Internal	1 of 1	Cs-k2.gene7759	X	Internal	6	5; NA; NA; 1	NA	NA	.
	9131	NIRI01002415.1	Plus	88	2	1	Upstream Mono	1 of 1	Cs-k2.gene14719	X	Upstrean	88	73; NA; NA; 15	NA	NA	.
	9202	NIRI01001941.1	Plus	3	0	0	NA	1 of 1	Cs-k2.gene3900	X	Upstrean	3	3; NA; NA; NA	NA	NA	.
	9215	NIRI01001941.1	Plus	36	0	0	Upstream Mono	1 of 1	Cs-k2.gene3900	X	Upstrean	36	30; NA; NA; 6	NA	NA	.
	9291	NIRI01001941.1	Plus	1	0	0	NA	1 of 1	Cs-k2.gene3900	X	Internal	1	1; NA; NA; NA	NA	NA	.
	9321	NIRI01001941.1	Plus	2	0	0	NA	1 of 1	Cs-k2.gene3900	X	Internal	2	2; NA; NA; NA	NA	NA	.
	9325	NIRI01001941.1	Plus	1	0	0	NA	1 of 1	Cs-k2.gene3900	X	Internal	1	1; NA; NA; NA	NA	NA	.
	9436	NIRI01000003.1	Plus	33	0	0	Upstream Mono	1 of 1	Cs-k2.gene5441	X	Upstrean	33	30; NA; NA; 3	NA	NA	.
	9478	NIRI01000675.1	Plus	6	0	0	Internal	1 of 1	Cs-k2.gene14796	X	Internal	6	3; NA; NA; 3	NA	NA	.
	9509	NIRI01002500.1	Plus	1	0	0	NA	1 of 1	Cs-k2.gene13597	X	Internal	1	NA; NA; NA; 1	NA	NA	.
	9644	NIRI01002138.1	Plus	1	15	1	NA	1 of 1	Cs-k2.gene14704	X	Internal	1	1; NA; NA; NA	Cs-k2.gene14704_Chimera_2__7525_End	2	.
	9658	NIRI01000668.1	Plus	2	48	2	NA	1 of 1	Cs-k2.gene14462	X	Internal	2	2; NA; NA; NA	NA	2	.
	9702	NIRI01000949.1	Plus	136	6	4	Chimera	1 of 1	Cs-k2.gene13579	X	Internal	136	114; NA; NA; 22	Cs-k2.gene13579_Chimera_2__9702_End	2	.
	9770	NIRI01000106.1	Minus	56	57	1	Internal	1 of 1	Cs-k2.gene2428	X	Internal	56	49; NA; NA; 7	NA	NA	.
	9776	NIRI01000344.1	Plus	4	3032	3	Internal	1 of 1	Cs-k2.gene11120	X	Internal	4	4; NA; NA; NA	NA	NA	.
	9782	NIRI01000628.1	Plus	197	0	0	Upstream Mono	1 of 1	Cs-k2.gene1629	X	Upstrean	197	174; 1; 1; 21	NA	NA	.
	9861	NIRI01000713.1	Plus	1	148	1	NA	1 of 1	Cs-k2.gene11737	X	Internal	1	1; NA; NA; NA	NA	NA	.
	10021	NIRI01000085.1	Plus	1	197	2	NA	1 of 1	Cs-k2.gene14886	X	Internal	1	1; NA; NA; NA	NA	NA	.
	10028	NIRI01000062.1	Plus	7	0	0	Internal	1 of 1	Cs-k2.gene9417	X	Internal	7	6; NA; NA; 1	NA	NA	.
	10033	NIRI01000451.1	Plus	9	0	0	Upstream Mono	1 of 1	Cs-k2.gene13391	X	Upstrean	9	7; NA; NA; 2	NA	NA	.
	10382	NIRI01001222.1	Minus	63	3	2	Upstream Mono	1 of 1	Cs-k2.gene6097	X	Upstrean	63	49; NA; NA; 14	NA	NA	.
	10732	NIRI01002523.1	Minus	3	122	5	NA	1 of 1	Cs-k2.gene8359	X	Internal	3	3; NA; NA; NA	NA	NA	.
	10911	NIRI01000776.1	Plus	8	0	0	Chimera	1 of 1	Cs-k2.gene13469	X	Internal	8	7; NA; NA; 1	Cs-k2.gene13469_Chimera_2__10911_End	2	.
	11052	NIRI01000890.1	Plus	1	0	0	NA	1 of 1	Cs-k2.gene9379	X	Upstrean	1	1; NA; NA; NA	NA	NA	.
	11212	NIRI01001232.1	Plus	7	0	0	Internal	1 of 1	Cs-k2.gene14409	X	Internal	7	7; NA; NA; NA	NA	NA	.
	11310	NIRI01000941.1	Plus	157	18	2	Upstream Mono	1 of 1	Cs-k2.gene11891	X	Upstrean	157	128; NA; NA; 29	NA	NA	.
	11508	NIRI01002227.1	Plus	64	0	0	Upstream Mono	1 of 1	Cs-k2.gene14123	X	Upstrean	64	57; NA; NA; 7	NA	NA	.
	11800	NIRI01001868.1	Plus	41	0	0	Internal	1 of 1	Cs-k2.gene11690	X	Internal	41	35; NA; 1; 5	NA	NA	.
	11861	NIRI01002306.1	Plus	1	174	1	NA	1 of 1	Cs-k2.gene10163	X	Internal	1	NA; NA; NA; 1	NA	NA	.
	11935	NIRI01000712.1	Plus	30	0	0	Upstream Mono	1 of 1	Cs-k2.gene14349	X	Upstrean	30	29; NA; NA; 1	NA	NA	.
	11939	NIRI01001941.1	Plus	1	191	1	NA	1 of 1	Cs-k2.gene3900	X	Internal	1	1; NA; NA; NA	NA	NA	.
	12079	NIRI01001503.1	Plus	2	256	1	NA	1 of 1	Cs-k2.gene14342	X	Internal	2	NA; NA; NA; 2	NA	NA	.
	12089	NIRI01002431.1	Plus	30	0	0	Upstream Mono	1 of 1	Cs-k2.gene12492	X	Upstrean	30	25; NA; NA; 5	NA	NA	.
	12091	NIRI01002431.1	Plus	2	0	0	NA	1 of 1	Cs-k2.gene12492	X	Upstrean	2	2; NA; NA; NA	NA	NA	.
	12137	NIRI01002431.1	Plus	2	0	0	NA	1 of 1	Cs-k2.gene12492	X	Upstrean	2	2; NA; NA; NA	NA	NA	.
	12224	NIRI01001403.1	Plus	60	1	1	Upstream Mono	1 of 1	Cs-k2.gene4926	X	Upstrean	60	50; NA; NA; 10	NA	NA	.
	12232	NIRI01001403.1	Plus	2	0	0	NA	1 of 1	Cs-k2.gene4926	X	Upstrean	2	1; NA; NA; 1	NA	NA	.
	12329	NIRI01001747.1	Plus	3	0	0	NA	1 of 1	Cs-k2.gene5152	X	Internal	3	3; NA; NA; NA	NA	NA	.
	12342	NIRI01000315.1	Plus	1	95	2	NA	1 of 1	Cs-k2.gene14112	X	Internal	1	NA; NA; NA; 1	NA	NA	.
	12376	NIRI01001747.1	Plus	6	0	0	Internal	1 of 1	Cs-k2.gene5152	X	Internal	6	4; NA; NA; 2	NA	NA	.
	12450	NIRI01002345.1	Plus	73	0	0	Upstream Mono	1 of 1	Cs-k2.gene3485	X	Upstrean	73	68; NA; NA; 5	NA	NA	.
	12456	NIRI01002345.1	Plus	3	0	0	NA	1 of 1	Cs-k2.gene3485	X	Upstrean	3	3; NA; NA; NA	NA	NA	.
	12543	NIRI01002711.1	Plus	39	0	0	Upstream Mono	1 of 1	Cs-k2.gene14260	X	Upstrean	39	33; NA; NA; 6	NA	NA	.
	12878	NIRI01002477.1	Plus	34	1	1	Upstream Mono	1 of 1	Cs-k2.gene13989	X	Upstrean	34	30; NA; NA; 4	NA	NA	.
	12886	NIRI01002477.1	Plus	1	0	0	NA	1 of 1	Cs-k2.gene13989	X	Upstrean	1	1; NA; NA; NA	NA	NA	.
	12913	NIRI01002664.1	Plus	40	0	0	Upstream Mono	1 of 1	Cs-k2.gene14813	X	Upstrean	40	40; NA; NA; NA	NA	NA	.
	12921	NIRI01001064.1	Plus	6	0	0	Upstream Mono	1 of 1	Cs-k2.gene4394	X	Upstrean	6	4; NA; NA; 2	NA	NA	.
	12946	NIRI01001785.1	Plus	5	4	1	Upstream Mono	1 of 1	Cs-k2.gene11158	X	Upstrean	5	2; NA; NA; 3	NA	NA	.
	12989	NIRI01000559.1	Plus	8	429	3	Internal	1 of 1	Cs-k2.gene7667	X	Internal	8	8; NA; NA; NA	NA	NA	.
	13002	NIRI01000374.1	Plus	45	0	0	Internal	1 of 1	Cs-k2.gene8130	X	Internal	45	38; NA; NA; 7	NA	NA	.
	13024	NIRI01002509.1	Plus	129	0	0	Upstream Mono	1 of 1	Cs-k2.gene13249	X	Upstrean	129	112; NA; NA; 17	NA	NA	.
	13092	NIRI01001625.1	Plus	159	0	0	Internal	1 of 1	Cs-k2.gene12138	X	Internal	159	145; NA; NA; 14	NA	NA	.
	13342	NIRI01001153.1	Plus	24	0	0	Upstream Mono	1 of 1	Cs-k2.gene512	X	Upstrean	24	22; NA; NA; 2	NA	NA	.
	13411	NIRI01001483.1	Plus	14	129	1	Upstream Mono	1 of 1	Cs-k2.gene13306	X	Upstrean	14	13; NA; NA; 1	NA	NA	.
	13418	NIRI01000082.1	Plus	83	0	0	Internal	1 of 1	Cs-k2.gene7873	X	Internal	83	75; NA; NA; 8	NA	NA	.
	13551	NIRI01001931.1	Plus	6	379	2	Internal	1 of 1	Cs-k2.gene10424	X	Internal	6	5; NA; NA; 1	NA	NA	.
	13642	NIRI01002056.1	Plus	4	14	3	Internal	1 of 1	Cs-k2.gene12310	X	Internal	4	4; NA; NA; NA	NA	NA	.
	13710	NIRI01000808.1	Plus	44	0	0	Chimera	1 of 1	Cs-k2.gene14211	X	Internal	44	38; NA; NA; 6	Cs-k2.gene14211_Chimera_1__Start_18075	1	.
	13781	NIRI01002271.1	Plus	1	0	0	NA	1 of 1	Cs-k2.gene14643	X	Upstrean	1	1; NA; NA; NA	NA	NA	.
	13825	NIRI01000245.1	Plus	3	0	0	NA	1 of 1	Cs-k2.gene11857	X	Internal	3	2; NA; NA; 1	NA	NA	.
	13867	NIRI01002271.1	Plus	5	0	0	Internal	1 of 1	Cs-k2.gene14643	X	Internal	5	4; NA; NA; 1	NA	NA	.
	13937	NIRI01000245.1	Plus	1	0	0	NA	1 of 1	Cs-k2.gene11857	X	Internal	1	1; NA; NA; NA	NA	NA	.
	14149	NIRI01002345.1	Plus	8	299	2	Internal	1 of 1	Cs-k2.gene3485	X	Internal	8	7; NA; NA; 1	NA	NA	.
	14217	NIRI01002640.1	Plus	1	0	0	NA	1 of 1	Cs-k2.gene9027	X	Upstrean	1	1; NA; NA; NA	NA	NA	.
	14342	NIRI01001987.1	Plus	1	5050	2	NA	1 of 1	Cs-k2.gene2674	X	Internal	1	1; NA; NA; NA	NA	NA	.
	14357	NIRI01002640.1	Plus	35	4	1	Upstream Mono	1 of 1	Cs-k2.gene9027	X	Upstrean	35	28; NA; NA; 7	NA	NA	.
	14418	NIRI01000139.1	Plus	62	5	2	Upstream Mono	1 of 1	Cs-k2.gene3799	X	Upstrean	62	54; NA; NA; 8	NA	NA	.
	14583	NIRI01001003.1	Plus	1	34	4	NA	1 of 1	Cs-k2.gene11001	X	Internal	1	1; NA; NA; NA	NA	NA	.
	14606	NIRI01001093.1	Plus	2	0	0	NA	1 of 1	Cs-k2.gene14424	X	Internal	2	2; NA; NA; NA	NA	NA	.
	14697	NIRI01002011.1	Plus	3	25	1	NA	1 of 1	Cs-k2.gene14251	X	Internal	3	NA; NA; NA; 3	NA	NA	.
	14822	NIRI01001696.1	Plus	22	0	0	Upstream Mono	1 of 1	Cs-k2.gene13082	X	Upstrean	22	19; NA; NA; 3	NA	NA	.
	14825	NIRI01001696.1	Plus	14	0	0	Upstream Mono	1 of 1	Cs-k2.gene13082	X	Upstrean	14	8; NA; NA; 6	NA	NA	.
	14878	NIRI01001946.1	Minus	113	3	1	Upstream Mono	1 of 1	Cs-k2.gene9128	X	Upstrean	113	100; NA; 1; 12	NA	NA	.
	14894	NIRI01001696.1	Plus	1	0	0	NA	1 of 1	Cs-k2.gene13082	X	Internal	1	1; NA; NA; NA	NA	NA	.
	15039	NIRI01002505.1	Plus	175	35	2	Internal	1 of 1	Cs-k2.gene13818	X	Internal	175	151; NA; NA; 24	NA	NA	.
	15099	NIRI01002040.1	Minus	1	1	1	NA	1 of 1	Cs-k2.gene12609	.	Internal	1	1; NA; NA; NA	NA	NA	.
	15430	NIRI01002304.1	Plus	2	872	1	NA	1 of 1	Cs-k2.gene14781	X	Internal	2	2; NA; NA; NA	NA	NA	.
	15576	NIRI01001050.1	Plus	90	0	0	Internal	1 of 1	Cs-k2.gene12983	X	Internal	90	77; NA; NA; 13	NA	NA	.
	15583	NIRI01000949.1	Plus	1	172	1	NA	1 of 1	Cs-k2.gene13579	X	Internal	1	1; NA; NA; NA	Cs-k2.gene13579_Chimera_2__9702_End	2	.
	15640	NIRI01001286.1	Plus	70	0	0	Internal	1 of 1	Cs-k2.gene14779	X	Internal	70	60; NA; NA; 10	NA	2	.
	15897	NIRI01000488.1	Plus	76	0	0	Internal	1 of 1	Cs-k2.gene14186	X	Internal	76	62; NA; NA; 14	NA	2	.
	15920	NIRI01002416.1	Plus	183	3	2	Chimera	1 of 1	Cs-k2.gene9245	X	Internal	183	151; NA; NA; 32	Cs-k2.gene9245_Chimera_2__15920_End	2	.
	15999	NIRI01002337.1	Minus	1	257	2	NA	1 of 1	Cs-k2.gene2615	X	Internal	1	NA; NA; NA; 1	NA	NA	.
	16112	NIRI01002337.1	Minus	2	174	3	NA	1 of 1	Cs-k2.gene2615	X	Upstrean	2	2; NA; NA; NA	NA	NA	.
	16162	NIRI01000871.1	Minus	1	30	1	NA	1 of 1	Cs-k2.gene14638	X	Internal	1	1; NA; NA; NA	NA	NA	.
	16241	NIRI01000070.1	Minus	3	1	1	NA	1 of 1	Cs-k2.gene793	X	Internal	3	2; NA; NA; 1	NA	NA	.
	16243	NIRI01001047.1	Plus	1	0	0	NA	1 of 1	Cs-k2.gene10507	X	Internal	1	NA; NA; NA; 1	NA	NA	.
	16303	NIRI01001047.1	Plus	8	379	1	Internal	1 of 1	Cs-k2.gene10507	X	Internal	8	8; NA; NA; NA	NA	NA	.
	16315	NIRI01002337.1	Minus	157	0	0	Upstream Mono	1 of 1	Cs-k2.gene2615	X	Upstrean	157	141; 1; NA; 15	NA	NA	.
	16391	NIRI01001035.1	Plus	76	23	2	Upstream Mono	1 of 1	Cs-k2.gene9522	X	Upstrean	76	61; NA; NA; 15	NA	NA	.
	16399	NIRI01000313.1	Plus	1	169	2	NA	1 of 1	Cs-k2.gene14801	X	Internal	1	1; NA; NA; NA	NA	NA	.
	16452	NIRI01002404.1	Plus	7	451	1	Internal	1 of 1	Cs-k2.gene14193	X	Internal	7	7; NA; NA; NA	NA	NA	.
	16507	NIRI01001547.1	Minus	103	0	0	Internal	1 of 1	Cs-k2.gene14787	X	Internal	103	90; NA; NA; 13	NA	NA	.
	16513	NIRI01002203.1	Plus	37	0	0	Upstream Mono	1 of 1	Cs-k2.gene14470	X	Upstrean	37	29; NA; NA; 8	NA	NA	.
	16528	NIRI01001547.1	Minus	4	0	0	Upstream Mono	1 of 1	Cs-k2.gene14787	X	Upstrean	4	4; NA; NA; NA	NA	NA	.
	16727	NIRI01001992.1	Minus	1	39	1	NA	1 of 1	Cs-k2.gene14624	X	Internal	1	1; NA; NA; NA	NA	NA	.
	16813	NIRI01001596.1	Plus	4	0	0	Upstream Mono	1 of 1	Cs-k2.gene13222	X	Upstrean	4	4; NA; NA; NA	NA	NA	.
	16905	NIRI01000487.1	Plus	2	2	1	NA	1 of 1	Cs-k2.gene3107	X	Internal	2	2; NA; NA; NA	NA	NA	.
	17016	NIRI01001683.1	Plus	1	396	1	NA	1 of 1	Cs-k2.gene8918	X	Internal	1	1; NA; NA; NA	Cs-k2.gene8918_Chimera_2__2658_End	2	.
	17104	NIRI01002345.1	Plus	2	1266	4	NA	1 of 1	Cs-k2.gene3485	X	Internal	2	1; NA; NA; 1	NA	NA	.
	17122	NIRI01000204.1	Plus	33	0	0	Internal	1 of 1	Cs-k2.gene13877	X	Internal	33	26; NA; NA; 7	NA	NA	.
	17329	NIRI01001537.1	Plus	57	0	0	Internal	1 of 1	Cs-k2.gene11248	X	Internal	57	47; NA; NA; 10	NA	NA	.
	17344	NIRI01002448.1	Plus	1	118	1	NA	1 of 1	Cs-k2.gene12289	X	Internal	1	1; NA; NA; NA	NA	NA	.
	17487	NIRI01001118.1	Minus	1	14	1	NA	1 of 1	Cs-k2.gene12534	X	Internal	1	1; NA; NA; NA	NA	NA	.
	17565	NIRI01000579.1	Plus	2	1	1	NA	1 of 1	Cs-k2.gene13723	X	Upstrean	2	2; NA; NA; NA	NA	NA	.
	17637	NIRI01001118.1	Minus	1	0	0	NA	1 of 1	Cs-k2.gene12534	X	Internal	1	NA; NA; NA; 1	NA	NA	.
	17838	NIRI01000598.1	Plus	1	83	1	NA	1 of 1	Cs-k2.gene14559	X	Internal	1	NA; NA; NA; 1	NA	NA	.
	18075	NIRI01000808.1	Plus	7	0	0	Chimera	1 of 1	Cs-k2.gene14211	X	Internal	7	7; NA; NA; NA	Cs-k2.gene14211_Chimera_2__18075_End	2	.
	18133	NIRI01001139.1	Plus	1	190	3	NA	1 of 1	Cs-k2.gene13952	X	Internal	1	1; NA; NA; NA	NA	NA	.
	18298	NIRI01000325.1	Minus	2	0	0	NA	1 of 1	Cs-k2.gene4115	X	Upstrean	2	2; NA; NA; NA	NA	NA	.
	18303	NIRI01000938.1	Plus	1	1320	2	NA	1 of 1	Cs-k2.gene2908	X	Internal	1	1; NA; NA; NA	NA	NA	.
	18389	NIRI01001150.1	Plus	74	0	0	Internal	1 of 1	Cs-k2.gene13401	X	Internal	74	57; NA; NA; 17	NA	NA	.
	18459	NIRI01001403.1	Plus	1	101	2	NA	1 of 1	Cs-k2.gene4927	X	Internal	1	NA; NA; NA; 1	NA	NA	.
	18586	NIRI01000998.1	Plus	5	0	0	Chimera	1 of 1	Cs-k2.gene4308	X	Internal	5	3; NA; NA; 2	Cs-k2.gene4308_Chimera_2__18586_End	2	.
	18617	NIRI01001876.1	Plus	22	0	0	Upstream Mono	1 of 1	Cs-k2.gene14794	X	Upstrean	22	14; NA; NA; 8	NA	NA	.
	18642	NIRI01001652.1	Plus	17	0	0	Internal	1 of 1	Cs-k2.gene13981	X	Internal	17	17; NA; NA; NA	NA	NA	.
	18674	NIRI01001503.1	Minus	11	231	3	Internal	1 of 1	Cs-k2.gene14343	X	Internal	11	9; NA; NA; 2	NA	NA	.
	18781	NIRI01001496.1	Minus	1	0	0	NA	1 of 1	Cs-k2.gene14384	X	Internal	1	1; NA; NA; NA	NA	NA	.
	18838	NIRI01001594.1	Plus	2	197	3	NA	1 of 1	Cs-k2.gene7947	X	Internal	2	2; NA; NA; NA	NA	NA	.
	19138	NIRI01000735.1	Plus	117	0	0	Upstream Mono	1 of 1	Cs-k2.gene10637	X	Upstrean	117	108; NA; NA; 9	NA	NA	.
	19168	NIRI01000605.1	Plus	15	0	0	Upstream Mono	1 of 1	Cs-k2.gene11921	X	Upstrean	15	14; NA; NA; 1	NA	NA	.
	19171	NIRI01000605.1	Plus	10	0	0	Upstream Mono	1 of 1	Cs-k2.gene11921	X	Upstrean	10	8; NA; NA; 2	NA	NA	.
	19197	NIRI01000735.1	Plus	1	0	0	NA	1 of 1	Cs-k2.gene10637	X	Internal	1	1; NA; NA; NA	NA	NA	.
	19209	NIRI01000451.1	Plus	2	347	1	NA	1 of 1	Cs-k2.gene13391	X	Internal	2	2; NA; NA; NA	NA	NA	.
	19347	NIRI01001437.1	Plus	51	0	0	Upstream Mono	1 of 1	Cs-k2.gene14296	X	Upstrean	51	42; NA; NA; 9	NA	NA	.
	19604	NIRI01000231.1	Plus	151	3	1	Internal	1 of 1	Cs-k2.gene12363	X	Internal	151	127; NA; NA; 24	NA	NA	.
	19707	NIRI01000823.1	Plus	34	0	0	Internal	1 of 1	Cs-k2.gene13705	X	Internal	34	32; NA; NA; 2	NA	NA	.
	19967	NIRI01001253.1	Plus	15	0	0	Chimera	1 of 1	Cs-k2.gene8311	X	Internal	15	11; NA; NA; 4	Cs-k2.gene8311_Chimera_2__19967_End	2	.
	20005	NIRI01001603.1	Minus	40	431	3	Upstream Mono	1 of 1	Cs-k2.gene14731	X	Upstrean	40	33; NA; NA; 7	NA	NA	.
	20027	NIRI01001617.1	Plus	2	0	0	NA	1 of 1	Cs-k2.gene9272	X	Internal	2	1; NA; NA; 1	NA	NA	.
	20504	NIRI01002473.1	Plus	7	0	0	Internal	1 of 1	Cs-k2.gene12768	X	Internal	7	6; NA; NA; 1	NA	NA	.
	20511	NIRI01001004.1	Plus	66	0	0	Upstream Mono	1 of 1	Cs-k2.gene14479	X	Upstrean	66	55; NA; NA; 11	NA	NA	.
	20516	NIRI01001004.1	Plus	1	0	0	NA	1 of 1	Cs-k2.gene14479	X	Upstrean	1	1; NA; NA; NA	NA	NA	.
	20543	NIRI01001004.1	Plus	2	0	0	NA	1 of 1	Cs-k2.gene14479	X	Upstrean	2	2; NA; NA; NA	NA	NA	.
	20965	NIRI01000871.1	Minus	1	77	1	NA	1 of 1	Cs-k2.gene14638	X	Internal	1	1; NA; NA; NA	NA	NA	.
	20968	NIRI01000923.1	Plus	21	1	1	Upstream Mono	1 of 1	Cs-k2.gene10268	X	Upstrean	21	20; NA; NA; 1	NA	NA	.
	20999	NIRI01002023.1	Minus	38	242	1	Internal	1 of 1	Cs-k2.gene10883	X	Internal	38	30; NA; NA; 8	NA	NA	.
	21022	NIRI01001776.1	Plus	38	0	0	Upstream Mono	1 of 1	Cs-k2.gene14324	X	Upstrean	38	26; NA; NA; 12	NA	NA	.
	21055	NIRI01000624.1	Plus	50	0	0	Internal	1 of 1	Cs-k2.gene13908	X	Internal	50	48; NA; NA; 2	NA	NA	.
	21068	NIRI01001735.1	Minus	1	3	1	NA	1 of 1	Cs-k2.gene13683	X	Internal	1	1; NA; NA; NA	NA	NA	.
	21082	NIRI01000477.1	Plus	1	0	0	NA	1 of 1	Cs-k2.gene14617	.	Internal	1	1; NA; NA; NA	NA	NA	.
	21095	NIRI01001735.1	Minus	5	3	1	Internal	1 of 1	Cs-k2.gene13683	X	Internal	5	4; NA; NA; 1	NA	NA	.
	21251	NIRI01000624.1	Plus	135	13	2	Internal	1 of 1	Cs-k2.gene13908	X	Internal	135	118; NA; NA; 17	NA	NA	.
	21262	NIRI01000803.1	Minus	87	45	1	Upstream Mono	1 of 1	Cs-k2.gene12635	X	Upstrean	87	80; NA; NA; 7	NA	NA	.
	21326	NIRI01000731.1	Plus	2	0	0	NA	1 of 1	Cs-k2.gene2771	X	Upstrean	2	2; NA; NA; NA	NA	NA	.
	21353	NIRI01001047.1	Plus	1	0	0	NA	1 of 1	Cs-k2.gene10507	X	Internal	1	NA; NA; NA; 1	NA	NA	.
	21759	NIRI01000399.1	Plus	24	3	2	Chimera	1 of 1	Cs-k2.gene14783	X	Internal	24	19; NA; NA; 5	Cs-k2.gene14783_Chimera_2__21759_End	2	.
	21785	NIRI01001779.1	Plus	27	0	0	Upstream Mono	1 of 1	Cs-k2.gene6381	X	Upstrean	27	22; NA; NA; 5	NA	NA	.
	21883	NIRI01000168.1	Plus	3	15	2	NA	1 of 1	Cs-k2.gene12623	X	Internal	3	2; NA; NA; 1	NA	NA	.
	21909	NIRI01002566.1	Minus	32	3	2	Upstream Mono	1 of 1	Cs-k2.gene3995	X	Upstrean	32	26; NA; NA; 6	NA	NA	.
	21981	NIRI01000731.1	Plus	96	8	2	Internal	1 of 1	Cs-k2.gene2771	X	Internal	96	73; NA; NA; 23	NA	NA	.
	22595	NIRI01000191.1	Minus	1	752	1	NA	1 of 1	Cs-k2.gene14365	X	Internal	1	1; NA; NA; NA	NA	NA	.
	22623	NIRI01001863.1	Minus	1	454	4	NA	1 of 1	Cs-k2.gene8278	X	Internal	1	1; NA; NA; NA	NA	NA	.
	22691	NIRI01000154.1	Minus	55	85	1	Upstream Mono	1 of 1	Cs-k2.gene11298	X	Upstrean	55	46; NA; NA; 9	NA	NA	.
	23211	NIRI01000374.1	Plus	1	137	1	NA	1 of 1	Cs-k2.gene8130	X	Internal	1	1; NA; NA; NA	NA	NA	.
	23256	NIRI01002457.1	Plus	3	61	3	NA	1 of 1	Cs-k2.gene1479	X	Upstrean	3	1; NA; NA; 2	NA	NA	.
	23299	NIRI01000998.1	Plus	1	90	1	NA	1 of 1	Cs-k2.gene4308	X	Internal	1	NA; NA; NA; 1	Cs-k2.gene4308_Chimera_2__18586_End	2	.
	23708	NIRI01002144.1	Plus	43	2	1	Chimera	1 of 1	Cs-k2.gene14138	X	Internal	43	31; NA; NA; 12	Cs-k2.gene14138_Chimera_2__23708_End	2	.
	23798	NIRI01000618.1	Plus	3	0	0	NA	1 of 1	Cs-k2.gene9797	X	Internal	3	2; NA; NA; 1	NA	1	.
	23846	NIRI01002710.1	Plus	1	0	0	NA	1 of 1	Cs-k2.gene8500	X	Upstrean	1	1; NA; NA; NA	NA	NA	.
	23889	NIRI01002607.1	Plus	1	0	0	NA	1 of 1	Cs-k2.gene11180	.	Internal	1	1; NA; NA; NA	NA	NA	.
	24182	NIRI01000162.1	Plus	4	19	2	Upstream Mono	1 of 1	Cs-k2.gene13939	X	Upstrean	4	2; NA; NA; 2	NA	NA	.
	24207	NIRI01001243.1	Minus	1	0	0	NA	1 of 1	Cs-k2.gene12943	X	Internal	1	1; NA; NA; NA	NA	NA	.
	24230	NIRI01000647.1	Plus	138	1	1	Upstream Mono	1 of 1	Cs-k2.gene13858	X	Upstrean	138	114; NA; NA; 24	NA	NA	.
	24264	NIRI01002605.1	Plus	1	210	1	NA	1 of 1	Cs-k2.gene13917	X	Internal	1	1; NA; NA; NA	NA	NA	.
	24266	NIRI01000540.1	Minus	54	0	0	Chimera	1 of 1	Cs-k2.gene14810	X	Internal	54	44; NA; NA; 10	Cs-k2.gene14810_Chimera_2__24266_End	2	.
	24274	NIRI01000162.1	Plus	1	98	2	NA	1 of 1	Cs-k2.gene13939	X	Internal	1	1; NA; NA; NA	NA	NA	.
	24276	NIRI01001047.1	Minus	1	120	3	NA	1 of 1	Cs-k2.gene10508	X	Internal	1	1; NA; NA; NA	NA	NA	.
	24443	NIRI01001388.1	Plus	4	15	1	Upstream Mono	1 of 1	Cs-k2.gene8472	X	Upstrean	4	3; NA; NA; 1	NA	NA	.
	24478	NIRI01000808.1	Minus	2	211	1	NA	1 of 1	Cs-k2.gene14212	X	Internal	2	2; NA; NA; NA	NA	NA	.
	24615	NIRI01000033.1	Plus	3	8324	1	NA	1 of 1	Cs-k2.gene6753	X	Internal	3	3; NA; NA; NA	NA	NA	.
	24858	NIRI01001367.1	Plus	107	0	0	Upstream Mono	1 of 1	Cs-k2.gene11228	X	Upstrean	107	88; NA; NA; 19	NA	NA	.
	25483	NIRI01001987.1	Plus	1	0	0	NA	1 of 1	Cs-k2.gene2675	.	Internal	1	NA; NA; NA; 1	NA	NA	.
	25784	NIRI01001799.1	Plus	1	232	1	NA	1 of 1	Cs-k2.gene11964	X	Internal	1	NA; NA; NA; 1	NA	NA	.
	26156	NIRI01002144.1	Plus	1	56	1	NA	1 of 1	Cs-k2.gene14138	X	Internal	1	1; NA; NA; NA	Cs-k2.gene14138_Chimera_2__23708_End	2	.
	26271	NIRI01001741.1	Plus	10	0	0	Chimera	1 of 1	Cs-k2.gene14713	X	Internal	10	4; NA; NA; 6	Cs-k2.gene14713_Chimera_2__26271_End	2	.
	26280	NIRI01000320.1	Plus	1	65	3	NA	1 of 1	Cs-k2.gene14131	X	Internal	1	1; NA; NA; NA	NA	NA	.
	26456	NIRI01002490.1	Minus	1	0	0	NA	1 of 1	Cs-k2.gene10444	X	Upstrean	1	1; NA; NA; NA	NA	NA	.
	26610	NIRI01001801.1	Plus	35	0	0	Internal	1 of 1	Cs-k2.gene9853	X	Internal	35	26; NA; NA; 9	NA	2	.
	26631	NIRI01000808.1	Minus	125	12	2	Upstream Mono	1 of 1	Cs-k2.gene14212	X	Upstrean	125	100; NA; NA; 25	NA	NA	.
	26743	NIRI01001801.1	Plus	6	88	1	Internal	1 of 1	Cs-k2.gene9853	X	Internal	6	4; NA; NA; 2	NA	2	.
	26795	NIRI01002338.1	Minus	141	0	0	Internal	1 of 1	Cs-k2.gene14812	X	Internal	141	111; NA; NA; 30	NA	1	.
	27308	NIRI01002228.1	Minus	1	85	2	NA	1 of 1	Cs-k2.gene4706	X	Internal	1	1; NA; NA; NA	NA	NA	.
	27322	NIRI01000241.1	Minus	1	46	1	NA	1 of 1	Cs-k2.gene14629	X	Internal	1	1; NA; NA; NA	NA	NA	.
	27402	NIRI01001559.1	Plus	62	0	0	Upstream Mono	1 of 1	Cs-k2.gene14600	X	Upstrean	62	53; NA; NA; 9	NA	NA	.
	27525	NIRI01000579.1	Plus	2	75	4	NA	1 of 1	Cs-k2.gene13723	X	Internal	2	2; NA; NA; NA	NA	NA	.
	27624	NIRI01001697.1	Minus	1	213	2	NA	1 of 1	Cs-k2.gene12584	X	Internal	1	1; NA; NA; NA	NA	NA	.
	27626	NIRI01002339.1	Minus	79	1	1	Internal	1 of 1	Cs-k2.gene6281	X	Internal	79	65; NA; NA; 14	NA	NA	.
	27643	NIRI01002297.1	Plus	2	151	1	NA	1 of 1	Cs-k2.gene13099	X	Internal	2	2; NA; NA; NA	NA	NA	.
	27732	NIRI01002344.1	Plus	34	1	1	Internal	1 of 1	Cs-k2.gene11056	X	Internal	34	29; NA; NA; 5	NA	NA	.
	27734	NIRI01000705.1	Plus	1	633	1	NA	1 of 1	Cs-k2.gene14501	X	Internal	1	1; NA; NA; NA	NA	NA	.
	27892	NIRI01000642.1	Plus	13	14	1	Upstream Mono	1 of 1	Cs-k2.gene14158	X	Upstrean	13	11; NA; NA; 2	NA	NA	.
	28048	NIRI01001448.1	Plus	17	20	1	Internal	1 of 1	Cs-k2.gene10243	X	Internal	17	15; NA; NA; 2	NA	NA	.
	28048	NIRI01001494.1	Minus	37	0	0	Internal	1 of 1	Cs-k2.gene11602	X	Internal	37	28; NA; NA; 9	NA	NA	.
	28055	NIRI01000168.1	Plus	1	189	1	NA	1 of 1	Cs-k2.gene12623	X	Internal	1	1; NA; NA; NA	NA	NA	.
	28475	NIRI01000794.1	Plus	5	1	1	Upstream Mono	1 of 1	Cs-k2.gene14626	X	Upstrean	5	2; NA; NA; 3	NA	NA	.
	28483	NIRI01002326.1	Plus	1	386	2	NA	1 of 1	Cs-k2.gene11635	X	Internal	1	1; NA; NA; NA	Cs-k2.gene11635_Chimera_1__Start_36660	1	.
	28671	NIRI01002614.1	Plus	1	397	1	NA	1 of 1	Cs-k2.gene14329	X	Internal	1	1; NA; NA; NA	NA	NA	.
	28798	NIRI01000062.1	Plus	1	76	1	NA	1 of 1	Cs-k2.gene9417	X	Internal	1	1; NA; NA; NA	NA	NA	.
	28860	NIRI01000642.1	Plus	2	129	3	NA	1 of 1	Cs-k2.gene14158	X	Internal	2	2; NA; NA; NA	NA	NA	.
	28931	NIRI01001334.1	Plus	21	0	0	Upstream Mono	1 of 1	Cs-k2.gene12730	X	Upstrean	21	16; NA; NA; 5	NA	NA	.
	29083	NIRI01002068.1	Plus	23	0	0	Internal	1 of 1	Cs-k2.gene5715	X	Internal	23	20; NA; NA; 3	NA	NA	.
	29162	NIRI01002657.1	Plus	10	0	0	Chimera	1 of 1	Cs-k2.gene7206	X	Internal	10	7; NA; NA; 3	Cs-k2.gene7206_Chimera_2__29162_End	2	.
	29634	NIRI01002540.1	Plus	13	0	0	Upstream Mono	1 of 1	Cs-k2.gene14093	X	Upstrean	13	9; NA; NA; 4	NA	NA	.
	29741	NIRI01000823.1	Plus	3	398	2	NA	1 of 1	Cs-k2.gene13705	X	Internal	3	2; NA; NA; 1	NA	NA	.
	29852	NIRI01000191.1	Minus	129	5	1	Upstream Mono	1 of 1	Cs-k2.gene14365	X	Upstrean	129	102; NA; NA; 27	NA	NA	.
	29853	NIRI01002001.1	Plus	45	150	2	Upstream Mono	1 of 1	Cs-k2.gene6127	X	Upstrean	45	37; NA; NA; 8	NA	NA	.
	29890	NIRI01002657.1	Plus	1	95	1	NA	1 of 1	Cs-k2.gene7206	X	Internal	1	1; NA; NA; NA	Cs-k2.gene7206_Chimera_2__29162_End	2	.
	29925	NIRI01000618.1	Plus	14	0	0	Upstream Poly	1 of 1	Cs-k2.gene9798	X	Upstrean	14	13; NA; NA; 1	NA	2	.
	29935	NIRI01002472.1	Minus	18	0	0	Upstream Mono	1 of 1	Cs-k2.gene12824	X	Upstrean	18	17; NA; NA; 1	NA	NA	.
	30201	NIRI01002555.1	Minus	13	2	1	Internal	1 of 1	Cs-k2.gene13712	X	Internal	13	11; NA; NA; 2	NA	NA	.
	30313	NIRI01001345.1	Plus	10	2	1	Upstream Mono	1 of 1	Cs-k2.gene3850	X	Upstrean	10	9; NA; NA; 1	NA	NA	.
	30480	NIRI01001602.1	Minus	4	205	1	Internal	1 of 1	Cs-k2.gene5929	X	Internal	4	4; NA; NA; NA	NA	NA	.
	30485	NIRI01000031.1	Minus	24	0	0	Internal	1 of 1	Cs-k2.gene14474	X	Internal	24	17; NA; NA; 7	NA	NA	.
	30724	NIRI01001602.1	Minus	23	0	0	Upstream Mono	1 of 1	Cs-k2.gene5929	X	Upstrean	23	20; NA; NA; 3	NA	NA	.
	31000	NIRI01002540.1	Plus	2	1	1	NA	1 of 1	Cs-k2.gene14093	X	Internal	2	1; NA; NA; 1	NA	NA	.
	31135	NIRI01000648.1	Plus	765	1218	3	Internal	1 of 1	Cs-k2.gene7129	X	Internal	765	630; 1; NA; 134	NA	NA	.
	31137	NIRI01000648.1	Plus	2	0	0	NA	1 of 1	Cs-k2.gene7129	X	Internal	2	1; NA; NA; 1	NA	NA	.
	31201	NIRI01000803.1	Minus	1	48	2	NA	1 of 1	Cs-k2.gene12636	X	Internal	1	1; NA; NA; NA	NA	NA	.
	31270	NIRI01002221.1	Plus	8	4	1	Internal	1 of 1	Cs-k2.gene14683	X	Internal	8	8; NA; NA; NA	NA	NA	.
	31897	NIRI01000443.1	Plus	16	0	0	Internal	1 of 1	Cs-k2.gene13419	X	Internal	16	10; NA; NA; 6	NA	NA	.
	32307	NIRI01000465.1	Plus	1	28	2	NA	1 of 1	Cs-k2.gene402	X	Internal	1	1; NA; NA; NA	NA	NA	.
	32310	NIRI01002228.1	Minus	17	3	2	Upstream Mono	1 of 1	Cs-k2.gene4706	X	Upstrean	17	15; NA; NA; 2	NA	NA	.
	32545	NIRI01000803.1	Minus	38	13	3	Upstream Mono	1 of 1	Cs-k2.gene12636	X	Upstrean	38	34; NA; NA; 4	NA	NA	.
	32569	NIRI01000407.1	Minus	25	0	0	Upstream Mono	1 of 1	Cs-k2.gene2151	X	Upstrean	25	25; NA; NA; NA	NA	1	.
	32572	NIRI01000169.1	Minus	1	22	1	NA	1 of 1	Cs-k2.gene10539	X	Internal	1	1; NA; NA; NA	Cs-k2.gene10539_Chimera_2__38362_End	2	.
	32803	NIRI01001682.1	Minus	6	0	0	NA	1 of 1	Cs-k2.gene14701	.	Internal	6	6; NA; NA; NA	NA	NA	.
	32862	NIRI01002516.1	Plus	55	0	0	Upstream Mono	1 of 1	Cs-k2.gene11720	X	Upstrean	55	47; NA; NA; 8	NA	NA	.
	32929	NIRI01000246.1	Minus	12	78	1	Chimera	1 of 1	Cs-k2.gene4355	X	Internal	12	11; NA; NA; 1	Cs-k2.gene4355_Chimera_2__32929_End	2	.
	32967	NIRI01002156.1	Minus	49	0	0	Upstream Mono	1 of 1	Cs-k2.gene13887	X	Upstrean	49	45; NA; NA; 4	NA	NA	.
	33154	NIRI01000419.1	Minus	6	12	2	Upstream Mono	1 of 1	Cs-k2.gene13673	X	Upstrean	6	6; NA; NA; NA	NA	NA	Complete Overlap
	33373	NIRI01000859.1	Minus	2	0	0	NA	1 of 1	Cs-k2.gene14404	X	Upstrean	2	2; NA; NA; NA	NA	NA	.
	33517	NIRI01002523.1	Minus	24	12	1	Upstream Mono	1 of 1	Cs-k2.gene8359	X	Upstrean	24	22; NA; NA; 2	NA	NA	.
	33614	NIRI01000466.1	Plus	1	0	0	NA	1 of 1	Cs-k2.gene13562	X	Internal	1	1; NA; NA; NA	NA	NA	.
	33720	NIRI01001111.1	Plus	2	163	1	NA	1 of 1	Cs-k2.gene14681	X	Upstrean	2	1; NA; NA; 1	NA	NA	.
	33722	NIRI01002607.1	Plus	6	2	2	Upstream Mono	1 of 1	Cs-k2.gene11182	X	Upstrean	6	6; NA; NA; NA	NA	NA	.
	33734	NIRI01001863.1	Minus	64	0	0	Upstream Mono	1 of 1	Cs-k2.gene8278	X	Upstrean	64	51; NA; NA; 13	NA	NA	.
	33792	NIRI01001735.1	Minus	3	0	0	NA	1 of 1	Cs-k2.gene13684	X	Upstrean	3	3; NA; NA; NA	NA	NA	.
	33929	NIRI01001399.1	Plus	13	2	2	Upstream Mono	1 of 1	Cs-k2.gene9822	X	Upstrean	13	9; NA; NA; 4	NA	NA	.
	34076	NIRI01000446.1	Plus	21	0	0	Internal	1 of 1	Cs-k2.gene14001	X	Internal	21	14; NA; NA; 7	NA	NA	.
	34101	NIRI01000797.1	Plus	13	2	1	Upstream Mono	1 of 1	Cs-k2.gene9227	X	Upstrean	13	11; NA; NA; 2	NA	NA	.
	34177	NIRI01000037.1	Minus	1	0	0	NA	1 of 1	Cs-k2.gene11904	.	Internal	1	1; NA; NA; NA	NA	NA	.
	34344	NIRI01001222.1	Plus	8	2	1	Upstream Mono	1 of 1	Cs-k2.gene6098	X	Upstrean	8	8; NA; NA; NA	NA	NA	.
	34417	NIRI01002354.1	Minus	36	0	0	Upstream Mono	1 of 1	Cs-k2.gene12023	X	Upstrean	36	28; NA; NA; 8	NA	NA	.
	34501	NIRI01000553.1	Plus	9	65	2	Chimera	1 of 1	Cs-k2.gene7912	X	Internal	9	7; NA; NA; 2	Cs-k2.gene7912_Chimera_2__6990_End	2	.
	34916	NIRI01000243.1	Minus	14	0	0	Internal	1 of 1	Cs-k2.gene13119	X	Internal	14	12; NA; NA; 2	NA	NA	.
	35011	NIRI01000118.1	Plus	1	61	1	NA	1 of 1	Cs-k2.gene12008	X	Internal	1	1; NA; NA; NA	NA	NA	.
	35573	NIRI01000774.1	Plus	1	101	1	NA	1 of 1	Cs-k2.gene14740	X	Internal	1	1; NA; NA; NA	NA	NA	.
	35704	NIRI01001868.1	Plus	1	260	1	NA	1 of 1	Cs-k2.gene11690	X	Internal	1	1; NA; NA; NA	NA	NA	.
	35773	NIRI01001630.1	Minus	1	8	3	NA	1 of 1	Cs-k2.gene13316	X	Upstrean	1	NA; NA; NA; 1	NA	NA	.
	36106	NIRI01001273.1	Minus	114	0	0	Upstream Mono	1 of 1	Cs-k2.gene9630	X	Upstrean	114	93; NA; NA; 21	NA	NA	.
	36159	NIRI01002647.1	Plus	3	0	0	NA	1 of 1	Cs-k2.gene228	X	Upstrean	3	2; NA; NA; 1	NA	NA	.
	36175	NIRI01002647.1	Plus	298	669	1	Upstream Mono	1 of 1	Cs-k2.gene228	X	Upstrean	298	235; NA; NA; 63	NA	NA	.
	36223	NIRI01002563.1	Plus	1	4	1	NA	1 of 1	Cs-k2.gene9904	X	Upstrean	1	1; NA; NA; NA	NA	NA	.
	36287	NIRI01000104.1	Plus	8	0	0	Internal	1 of 1	Cs-k2.gene13961	X	Internal	8	7; NA; NA; 1	NA	NA	.
	36321	NIRI01002676.1	Plus	22	6	1	Internal	1 of 1	Cs-k2.gene5336	X	Internal	22	21; NA; NA; 1	NA	NA	.
	36358	NIRI01001231.1	Plus	1	193	2	NA	1 of 1	Cs-k2.gene14468	X	Internal	1	1; NA; NA; NA	NA	NA	.
	36432	NIRI01002650.1	Plus	3	0	0	NA	1 of 1	Cs-k2.gene14621	X	Internal	3	3; NA; NA; NA	NA	NA	.
	36596	NIRI01001364.1	Plus	1	0	0	NA	1 of 1	Cs-k2.gene14710	X	Internal	1	1; NA; NA; NA	NA	NA	.
	36660	NIRI01002326.1	Plus	13	17	2	Chimera	1 of 1	Cs-k2.gene11635	X	Internal	13	11; NA; NA; 2	Cs-k2.gene11635_Chimera_2__36660_End	2	.
	36962	NIRI01000179.1	Minus	33	0	0	Upstream Mono	1 of 1	Cs-k2.gene14763	X	Upstrean	33	30; NA; NA; 3	NA	NA	.
	37033	NIRI01000701.1	Minus	9	2	1	Upstream Mono	1 of 1	Cs-k2.gene14726	X	Upstrean	9	7; NA; NA; 2	NA	NA	.
	37372	NIRI01000502.1	Plus	3	0	0	NA	1 of 1	Cs-k2.gene6844	X	Internal	3	3; NA; NA; NA	NA	NA	.
	37387	NIRI01000502.1	Plus	6	0	0	Internal	1 of 1	Cs-k2.gene6844	X	Internal	6	4; NA; NA; 2	NA	NA	.
	37391	NIRI01001494.1	Minus	39	219	2	Internal	1 of 1	Cs-k2.gene11602	X	Internal	39	33; NA; NA; 6	NA	NA	.
	37631	NIRI01002372.1	Plus	123	0	0	Chimera	1 of 1	Cs-k2.gene14765	X	Internal	123	99; NA; NA; 24	NA	NA	.
	37637	NIRI01002372.1	Plus	10	0	0	Chimera	1 of 1	Cs-k2.gene14765	X	Internal	10	10; NA; NA; NA	Cs-k2.gene14765_Chimera_2__37637_End	2	.
	37727	NIRI01000393.1	Minus	37	1	1	Upstream Mono	1 of 1	Cs-k2.gene12346	X	Upstrean	37	30; NA; NA; 7	NA	NA	.
	37938	NIRI01002449.1	Plus	1	0	0	NA	1 of 1	Cs-k2.gene12965	X	Internal	1	1; NA; NA; NA	NA	NA	.
	38045	NIRI01002694.1	Plus	1	93	1	NA	1 of 1	Cs-k2.gene14058	X	Internal	1	NA; NA; NA; 1	NA	NA	.
	38050	NIRI01000956.1	Minus	5	2	1	Internal	1 of 1	Cs-k2.gene3308	X	Internal	5	5; NA; NA; NA	NA	NA	.
	38075	NIRI01002383.1	Minus	1	82	1	NA	1 of 1	Cs-k2.gene12125	X	Internal	1	1; NA; NA; NA	NA	NA	.
	38084	NIRI01000149.1	Minus	77	3	1	Upstream Mono	1 of 1	Cs-k2.gene6232	X	Upstrean	77	68; NA; NA; 9	NA	NA	.
	38136	NIRI01001111.1	Plus	2	77	1	NA	1 of 1	Cs-k2.gene14681	X	Internal	2	1; NA; NA; 1	NA	NA	.
	38288	NIRI01002694.1	Plus	1	169	2	NA	1 of 1	Cs-k2.gene14058	X	Internal	1	1; NA; NA; NA	NA	NA	.
	38362	NIRI01000169.1	Minus	28	0	0	Chimera	1 of 1	Cs-k2.gene10539	X	Internal	28	23; NA; NA; 5	Cs-k2.gene10539_Chimera_2__38362_End	2	.
	38421	NIRI01000391.1	Minus	6	0	0	Upstream Mono	1 of 1	Cs-k2.gene8112	X	Upstrean	6	5; NA; NA; 1	NA	NA	.
	38724	NIRI01000068.1	Plus	3	177	3	NA	1 of 1	Cs-k2.gene11434	X	Internal	3	3; NA; NA; NA	NA	NA	.
	38808	NIRI01002372.1	Plus	1	264	1	NA	1 of 1	Cs-k2.gene14765	X	Internal	1	1; NA; NA; NA	Cs-k2.gene14765_Chimera_2__37637_End	2	.
	38891	NIRI01000763.1	Plus	2	331	3	NA	1 of 1	Cs-k2.gene14769	X	Internal	2	2; NA; NA; NA	NA	NA	.
	39049	NIRI01002203.1	Plus	98	0	0	Chimera	1 of 1	Cs-k2.gene14471	X	Internal	98	82; NA; NA; 16	Cs-k2.gene14471_Chimera_2__39049_End	2	.
	39151	NIRI01000493.1	Plus	2	167	2	NA	1 of 1	Cs-k2.gene14654	X	Internal	2	2; NA; NA; NA	NA	NA	.
	39200	NIRI01000647.1	Minus	5	257	3	Internal	1 of 1	Cs-k2.gene13859	X	Internal	5	5; NA; NA; NA	NA	NA	.
	39493	NIRI01000825.1	Minus	30	3	2	Upstream Mono	1 of 1	Cs-k2.gene14790	X	Upstrean	30	27; NA; NA; 3	NA	NA	.
	39853	NIRI01001832.1	Plus	49	6	2	Upstream Mono	1 of 1	Cs-k2.gene12808	X	Upstrean	49	40; NA; NA; 9	NA	NA	.
	39869	NIRI01000183.1	Minus	2	1671	2	NA	1 of 1	Cs-k2.gene4425	X	Internal	2	NA; NA; NA; 2	NA	NA	.
	40101	NIRI01000203.1	Minus	34	8	1	Internal	1 of 1	Cs-k2.gene14273	X	Internal	34	33; NA; NA; 1	NA	NA	.
	40552	NIRI01001494.1	Minus	66	84	1	Upstream Mono	1 of 1	Cs-k2.gene11602	X	Upstrean	66	57; NA; NA; 9	NA	NA	.
	40849	NIRI01001437.1	Plus	226	0	0	Upstream Mono	1 of 1	Cs-k2.gene14297	X	Upstrean	226	212; NA; NA; 14	NA	NA	.
	40906	NIRI01002339.1	Plus	2	4	1	NA	1 of 1	Cs-k2.gene6282	X	Upstrean	2	2; NA; NA; NA	NA	NA	.
	41193	NIRI01002394.1	Minus	1	143	1	NA	1 of 1	Cs-k2.gene14573	X	Internal	1	1; NA; NA; NA	NA	NA	.
	41621	NIRI01000385.1	Plus	8	1	1	Internal	1 of 1	Cs-k2.gene13259	X	Internal	8	5; NA; NA; 3	NA	NA	.
	42066	NIRI01002011.1	Minus	2	0	0	NA	1 of 1	Cs-k2.gene14252	X	Upstrean	2	1; NA; NA; 1	NA	NA	.
	42101	NIRI01002540.1	Minus	34	1	1	Internal	1 of 1	Cs-k2.gene14094	X	Internal	34	32; NA; NA; 2	NA	NA	.
	42422	NIRI01000926.1	Minus	1	29	2	NA	1 of 1	Cs-k2.gene14709	X	Internal	1	1; NA; NA; NA	NA	NA	.
	42458	NIRI01002203.1	Plus	40	0	0	Chimera	1 of 1	Cs-k2.gene14471	X	Internal	40	40; NA; NA; NA	Cs-k2.gene14471_Chimera_2__39049_End	2	.
	42488	NIRI01000465.1	Plus	1	43	2	NA	1 of 1	Cs-k2.gene402	X	Internal	1	1; NA; NA; NA	NA	NA	.
	42635	NIRI01002156.1	Minus	59	0	0	Upstream Mono	1 of 1	Cs-k2.gene13888	X	Upstrean	59	47; NA; NA; 12	NA	NA	.
	42717	NIRI01000735.1	Minus	1	1	1	NA	1 of 1	Cs-k2.gene10638	X	Upstrean	1	1; NA; NA; NA	NA	NA	.
	42762	NIRI01002208.1	Plus	2	68	1	NA	1 of 1	Cs-k2.gene5372	X	Upstrean	2	1; NA; NA; 1	NA	NA	.
	43073	NIRI01001243.1	Minus	30	0	0	Upstream Mono	1 of 1	Cs-k2.gene12944	X	Upstrean	30	24; NA; NA; 6	NA	NA	.
	43139	NIRI01001899.1	Plus	62	0	0	Upstream Mono	1 of 1	Cs-k2.gene7415	X	Upstrean	62	55; NA; NA; 7	NA	NA	.
	43149	NIRI01000795.1	Minus	67	0	0	Upstream Mono	1 of 1	Cs-k2.gene6718	X	Upstrean	67	54; NA; NA; 13	NA	NA	.
	43153	NIRI01001832.1	Plus	63	0	0	Internal	1 of 1	Cs-k2.gene12809	X	Internal	63	49; NA; NA; 14	NA	NA	.
	43211	NIRI01002519.1	Plus	2	0	0	NA	1 of 1	Cs-k2.gene13789	X	Internal	2	2; NA; NA; NA	NA	NA	.
	43441	NIRI01001987.1	Minus	1	753	2	NA	1 of 1	Cs-k2.gene2676	X	Internal	1	1; NA; NA; NA	NA	NA	.
	43695	NIRI01002614.1	Plus	29	1	1	Internal	1 of 1	Cs-k2.gene14330	X	Internal	29	25; NA; NA; 4	NA	NA	.
	43776	NIRI01001372.1	Minus	1	1000	1	NA	1 of 1	Cs-k2.gene4979	X	Internal	1	1; NA; NA; NA	NA	NA	.
	45061	NIRI01002710.1	Plus	2	192	1	NA	1 of 1	Cs-k2.gene8500	X	Internal	2	2; NA; NA; NA	NA	NA	.
	45298	NIRI01001448.1	Minus	1	39	1	NA	1 of 1	Cs-k2.gene10244	X	Internal	1	1; NA; NA; NA	NA	NA	.
	45602	NIRI01001978.1	Minus	30	0	0	Chimera	1 of 1	Cs-k2.gene12206	X	Internal	30	30; NA; NA; NA	Cs-k2.gene12206_Chimera_2__45602_End	2	.
	46080	NIRI01000381.1	Minus	22	680	3	Internal	1 of 1	Cs-k2.gene14707	X	Internal	22	16; NA; NA; 6	NA	2	.
	46188	NIRI01000518.1	Minus	2	130	1	NA	1 of 1	Cs-k2.gene14676	X	Internal	2	2; NA; NA; NA	NA	NA	.
	46250	NIRI01000553.1	Plus	2	0	0	NA	1 of 1	Cs-k2.gene7913	X	Upstrean	2	2; NA; NA; NA	NA	NA	.
	46299	NIRI01001471.1	Plus	4	0	0	Internal	1 of 1	Cs-k2.gene13833	X	Internal	4	3; NA; NA; 1	NA	NA	.
	46351	NIRI01002138.1	Plus	222	38	2	Upstream Mono	1 of 1	Cs-k2.gene14705	X	Upstrean	222	184; NA; NA; 38	NA	NA	.
	46390	NIRI01000553.1	Plus	30	1	1	Upstream Mono	1 of 1	Cs-k2.gene7913	X	Upstrean	30	22; NA; NA; 8	NA	NA	.
	46500	NIRI01001345.1	Plus	1	94	1	NA	1 of 1	Cs-k2.gene3850	X	Internal	1	NA; NA; NA; 1	NA	NA	.
	46657	NIRI01000619.1	Minus	22	0	0	Upstream Mono	1 of 1	Cs-k2.gene5031	X	Upstrean	22	20; NA; NA; 2	NA	NA	.
	47724	NIRI01001713.1	Minus	27	0	0	Upstream Mono	1 of 1	Cs-k2.gene3608	X	Upstrean	27	24; NA; NA; 3	NA	NA	.
	47891	NIRI01001369.1	Minus	2	664	1	NA	1 of 1	Cs-k2.gene14037	X	Internal	2	2; NA; NA; NA	NA	NA	.
	47907	NIRI01000249.1	Minus	2	84	1	NA	1 of 1	Cs-k2.gene13522	X	Internal	2	2; NA; NA; NA	NA	NA	.
	47936	NIRI01001682.1	Plus	5	38	2	Internal	1 of 1	Cs-k2.gene14701	X	Internal	5	5; NA; NA; NA	NA	NA	.
	48609	NIRI01001824.1	Minus	12	0	0	Internal	1 of 1	Cs-k2.gene14017	X	Internal	12	7; NA; NA; 5	NA	NA	.
	48634	NIRI01001824.1	Minus	1	0	0	NA	1 of 1	Cs-k2.gene14017	X	Internal	1	1; NA; NA; NA	NA	NA	.
	48830	NIRI01002201.1	Minus	1	154	1	NA	1 of 1	Cs-k2.gene13026	X	Internal	1	1; NA; NA; NA	NA	NA	.
	48958	NIRI01000203.1	Minus	21	18	1	Internal	1 of 1	Cs-k2.gene14274	X	Internal	21	16; NA; NA; 5	NA	NA	.
	49099	NIRI01001987.1	Minus	1	0	0	NA	1 of 1	Cs-k2.gene2676	X	Upstrean	1	1; NA; NA; NA	NA	NA	.
	49138	NIRI01001987.1	Minus	500	0	0	Upstream Mono	1 of 1	Cs-k2.gene2676	X	Upstrean	500	414; NA; NA; 86	NA	NA	.
	49881	NIRI01002532.1	Plus	57	0	0	Internal	1 of 1	Cs-k2.gene4222	X	Internal	57	49; NA; NA; 8	NA	NA	.
	50067	NIRI01001076.1	Plus	2	1128	3	NA	1 of 1	Cs-k2.gene14609	X	Internal	2	1; NA; NA; 1	NA	NA	.
	50298	NIRI01002228.1	Plus	35	0	0	Upstream Mono	1 of 1	Cs-k2.gene4707	X	Upstrean	35	26; NA; NA; 9	NA	NA	.
	50600	NIRI01000478.1	Minus	3	0	0	NA	1 of 1	Cs-k2.gene9332	X	Upstrean	3	1; NA; NA; 2	NA	NA	.
	50681	NIRI01002433.1	Minus	1	64	4	NA	1 of 1	Cs-k2.gene11841	X	Internal	1	1; NA; NA; NA	NA	NA	.
	50711	NIRI01000374.1	Minus	1	0	0	NA	1 of 1	Cs-k2.gene8131	X	Upstrean	1	1; NA; NA; NA	NA	NA	.
	50812	NIRI01002657.1	Minus	26	0	0	Upstream Mono	1 of 1	Cs-k2.gene7207	X	Upstrean	26	22; NA; NA; 4	NA	NA	.
	50966	NIRI01002201.1	Minus	58	1	1	Upstream Mono	1 of 1	Cs-k2.gene13026	X	Upstrean	58	54; NA; NA; 4	NA	NA	.
	51104	NIRI01002228.1	Plus	1	43	1	NA	1 of 1	Cs-k2.gene4707	X	Internal	1	1; NA; NA; NA	NA	NA	.
	51373	NIRI01000082.1	Minus	19	6	2	Internal	1 of 1	Cs-k2.gene7876	X	Internal	19	17; NA; NA; 2	NA	NA	.
	51649	NIRI01000751.1	Minus	17	0	0	Chimera	1 of 1	Cs-k2.gene897	X	Internal	17	17; NA; NA; NA	Cs-k2.gene897_Chimera_2__51649_End	2	.
	51816	NIRI01000518.1	Minus	1	0	0	NA	1 of 1	Cs-k2.gene14676	X	Internal	1	1; NA; NA; NA	NA	NA	.
	51834	NIRI01002170.1	Minus	58	9	1	Internal	1 of 1	Cs-k2.gene8223	X	Internal	58	51; NA; NA; 7	NA	NA	.
	51988	NIRI01001596.1	Minus	1	45	2	NA	1 of 1	Cs-k2.gene13223	X	Internal	1	1; NA; NA; NA	NA	NA	.
	52079	NIRI01002276.1	Minus	14	0	0	Internal	1 of 1	Cs-k2.gene700	X	Internal	14	8; NA; NA; 6	NA	NA	.
	52154	NIRI01000518.1	Minus	15	0	0	Upstream Mono	1 of 1	Cs-k2.gene14676	X	Upstrean	15	12; NA; NA; 3	NA	NA	.
	52166	NIRI01000518.1	Minus	1	0	0	NA	1 of 1	Cs-k2.gene14676	X	Upstrean	1	1; NA; NA; NA	NA	NA	.
	52214	NIRI01000462.1	Minus	47	5	1	Chimera	1 of 1	Cs-k2.gene14510	X	Internal	47	37; NA; NA; 10	Cs-k2.gene14510_Chimera_2__52214_End	2	.
	52238	NIRI01000462.1	Minus	2	0	0	NA	1 of 1	Cs-k2.gene14510	X	Internal	2	1; NA; NA; 1	Cs-k2.gene14510_Chimera_1__Start_52214	1	.
	52249	NIRI01002563.1	Plus	3	47	2	NA	1 of 1	Cs-k2.gene9904	X	Internal	3	NA; NA; NA; 3	NA	NA	.
	52418	NIRI01000149.1	Minus	58	0	0	Chimera	1 of 1	Cs-k2.gene6233	X	Internal	58	54; NA; NA; 4	Cs-k2.gene6233_Chimera_2__52418_End	2	.
	52865	NIRI01002472.1	Plus	6	6	1	Upstream Mono	1 of 1	Cs-k2.gene12825	X	Upstrean	6	5; NA; NA; 1	NA	NA	.
	52882	NIRI01000605.1	Minus	1	60	1	NA	1 of 1	Cs-k2.gene11922	X	Internal	1	1; NA; NA; NA	NA	2	.
	53095	NIRI01001207.1	Minus	18	2075	2	Internal	1 of 1	Cs-k2.gene14738	X	Internal	18	11; NA; NA; 7	NA	NA	.
	53322	NIRI01001253.1	Minus	31	47	1	Internal	1 of 1	Cs-k2.gene8312	X	Internal	31	24; NA; NA; 7	NA	NA	.
	53742	NIRI01000030.1	Minus	19	26	1	Upstream Mono	1 of 1	Cs-k2.gene9673	X	Upstrean	19	14; NA; NA; 5	NA	NA	.
	54663	NIRI01000320.1	Minus	1	1	1	NA	1 of 1	Cs-k2.gene14132	X	Internal	1	NA; NA; NA; 1	NA	NA	.
	54821	NIRI01001610.1	Plus	6	0	0	Chimera	1 of 1	Cs-k2.gene8617	X	Internal	6	6; NA; NA; NA	Cs-k2.gene8617_Chimera_2__54821_End	2	.
	55006	NIRI01000792.1	Plus	13	0	0	Upstream Mono	1 of 1	Cs-k2.gene14031	X	Upstrean	13	10; NA; NA; 3	NA	NA	.
	55507	NIRI01000803.1	Plus	152	236	3	Upstream Mono	1 of 1	Cs-k2.gene12639	X	Upstrean	152	113; NA; NA; 39	NA	NA	.
	55810	NIRI01001594.1	Plus	50	181	1	Chimera	1 of 1	Cs-k2.gene7949	X	Internal	50	42; NA; NA; 8	Cs-k2.gene7949_Chimera_2__55810_End	2	.
	56051	NIRI01000159.1	Plus	1	0	0	NA	1 of 1	Cs-k2.gene14774	X	Upstrean	1	1; NA; NA; NA	NA	NA	.
	56069	NIRI01000159.1	Plus	79	0	0	Upstream Mono	1 of 1	Cs-k2.gene14774	X	Upstrean	79	62; NA; NA; 17	NA	NA	.
	56143	NIRI01001888.1	Plus	58	0	0	Internal	1 of 1	Cs-k2.gene14454	X	Internal	58	49; NA; NA; 9	NA	NA	.
	56195	NIRI01000407.1	Plus	5	0	0	Upstream Mono	1 of 1	Cs-k2.gene2153	X	Upstrean	5	5; NA; NA; NA	NA	NA	.
	56358	NIRI01001888.1	Plus	1	526	1	NA	1 of 1	Cs-k2.gene14454	X	Internal	1	1; NA; NA; NA	NA	NA	.
	56381	NIRI01000992.1	Minus	1	0	0	NA	1 of 1	Cs-k2.gene14734	X	Internal	1	1; NA; NA; NA	NA	NA	.
	56655	NIRI01002614.1	Plus	2	153	1	NA	1 of 1	Cs-k2.gene14330	X	Internal	2	2; NA; NA; NA	NA	NA	.
	56765	NIRI01002404.1	Plus	7	11	1	Upstream Mono	1 of 1	Cs-k2.gene14196	X	Upstrean	7	6; NA; NA; 1	NA	NA	.
	56816	NIRI01002203.1	Plus	1	349	3	NA	1 of 1	Cs-k2.gene14471	X	Internal	1	1; NA; NA; NA	Cs-k2.gene14471_Chimera_2__39049_End	2	.
	56874	NIRI01001245.1	Plus	62	47	3	Chimera	1 of 1	Cs-k2.gene14669	X	Internal	62	53; 1; NA; 8	Cs-k2.gene14669_Chimera_2__56874_End	2	.
	56884	NIRI01002276.1	Plus	4	3	1	Upstream Mono	1 of 1	Cs-k2.gene701	X	Upstrean	4	3; NA; NA; 1	NA	NA	.
	56911	NIRI01002177.1	Minus	15	0	0	Upstream Mono	1 of 1	Cs-k2.gene14597	X	Upstrean	15	14; NA; NA; 1	NA	NA	.
	56929	NIRI01002002.1	Plus	2	0	0	NA	1 of 1	Cs-k2.gene5587	.	Internal	2	2; NA; NA; NA	NA	NA	.
	57104	NIRI01000926.1	Minus	18	0	0	Upstream Mono	1 of 1	Cs-k2.gene14709	X	Upstrean	18	15; NA; NA; 3	NA	NA	.
	57549	NIRI01000534.1	Minus	1	113	3	NA	1 of 1	Cs-k2.gene5489	X	Internal	1	1; NA; NA; NA	NA	NA	.
	57559	NIRI01000381.1	Minus	2	211	2	NA	1 of 1	Cs-k2.gene14707	X	Internal	2	2; NA; NA; NA	NA	2	.
	57854	NIRI01001388.1	Minus	7	0	0	Internal	1 of 1	Cs-k2.gene8474	X	Internal	7	6; NA; NA; 1	NA	NA	.
	58567	NIRI01002417.1	Minus	3	109	2	NA	1 of 1	Cs-k2.gene8737	X	Internal	3	3; NA; NA; NA	NA	NA	.
	58813	NIRI01001968.1	Minus	8	2	1	Upstream Mono	1 of 1	Cs-k2.gene14449	X	Upstrean	8	6; NA; NA; 2	NA	NA	.
	59001	NIRI01001992.1	Minus	1	0	0	NA	1 of 1	Cs-k2.gene14624	X	Internal	1	1; NA; NA; NA	NA	NA	.
	59472	NIRI01000097.1	Minus	15	1	1	Upstream Mono	1 of 1	Cs-k2.gene1329	X	Upstrean	15	15; NA; NA; NA	NA	2	.
	59509	NIRI01001046.1	Plus	1	0	0	NA	1 of 1	Cs-k2.gene8442	X	Upstrean	1	1; NA; NA; NA	NA	NA	.
	59526	NIRI01001046.1	Plus	114	579	3	Upstream Mono	1 of 1	Cs-k2.gene8442	X	Upstrean	114	94; NA; NA; 20	NA	NA	.
	59595	NIRI01000035.1	Minus	1	124	3	NA	1 of 1	Cs-k2.gene5220	X	Internal	1	1; NA; NA; NA	NA	NA	.
	59782	NIRI01000007.1	Minus	6	120	2	Internal	1 of 1	Cs-k2.gene11100	X	Internal	6	3; NA; NA; 3	NA	NA	.
	59839	NIRI01000007.1	Minus	5	0	0	Internal	1 of 1	Cs-k2.gene11100	X	Internal	5	5; NA; NA; NA	NA	NA	.
	60389	NIRI01001827.1	Minus	4	0	0	Internal	1 of 1	Cs-k2.gene14370	X	Internal	4	4; NA; NA; NA	NA	NA	.
	60510	NIRI01000914.1	Minus	1	12	3	NA	1 of 1	Cs-k2.gene11361	X	Internal	1	1; NA; NA; NA	NA	NA	.
	60525	NIRI01001827.1	Minus	2	0	0	NA	1 of 1	Cs-k2.gene14370	X	Internal	2	2; NA; NA; NA	NA	NA	.
	60606	NIRI01002115.1	Plus	16	0	0	Upstream Mono	1 of 1	Cs-k2.gene14489	X	Upstrean	16	14; NA; NA; 2	NA	NA	.
	60681	NIRI01000488.1	Plus	3	504	2	NA	1 of 1	Cs-k2.gene14187	X	Internal	3	1; NA; NA; 2	NA	NA	.
	60886	NIRI01000097.1	Minus	15	0	0	Upstream Mono	1 of 1	Cs-k2.gene1330	X	Upstrean	15	13; NA; NA; 2	NA	1	.
	60968	NIRI01000488.1	Minus	1	0	0	NA	1 of 1	Cs-k2.gene14187	.	Downstrean	1	1; NA; NA; NA	NA	NA	.
	61022	NIRI01001827.1	Minus	2	0	0	NA	1 of 1	Cs-k2.gene14370	X	Internal	2	NA; NA; 2; NA	NA	NA	.
	61181	NIRI01000642.1	Minus	32	19	2	Upstream Mono	1 of 1	Cs-k2.gene14159	X	Upstrean	32	25; NA; NA; 7	NA	NA	.
	61187	NIRI01001827.1	Minus	25	0	0	Upstream Mono	1 of 1	Cs-k2.gene14370	X	Upstrean	25	22; NA; NA; 3	NA	NA	.
	61259	NIRI01001206.1	Plus	31	0	0	NA	1 of 1	Cs-k2.gene10186	.	Internal	31	28; NA; NA; 3	NA	NA	.
	61273	NIRI01000007.1	Minus	44	0	0	Upstream Mono	1 of 1	Cs-k2.gene11100	X	Upstrean	44	37; NA; NA; 7	NA	NA	.
	61612	NIRI01000705.1	Minus	24	0	0	Internal	1 of 1	Cs-k2.gene14502	X	Internal	24	24; NA; NA; NA	NA	NA	.
	62054	NIRI01002696.1	Minus	4	353	2	Internal	1 of 1	Cs-k2.gene14750	X	Internal	4	4; NA; NA; NA	NA	NA	.
	62068	NIRI01000634.1	Plus	29	1	1	Upstream Mono	1 of 1	Cs-k2.gene13286	X	Upstrean	29	22; NA; NA; 7	NA	NA	.
	62193	NIRI01001512.1	Plus	10	0	0	Upstream Mono	1 of 1	Cs-k2.gene3356	X	Upstrean	10	5; NA; NA; 5	NA	NA	.
	62499	NIRI01000518.1	Minus	8	39	1	Internal	1 of 1	Cs-k2.gene14677	X	Internal	8	6; NA; NA; 2	NA	NA	.
	62549	NIRI01001446.1	Minus	53	0	0	Upstream Mono	1 of 1	Cs-k2.gene14147	X	Upstrean	53	43; NA; NA; 10	NA	NA	.
	62568	NIRI01002335.1	Minus	55	0	0	Internal	1 of 1	Cs-k2.gene5259	X	Internal	55	46; NA; NA; 9	NA	NA	.
	62704	NIRI01001941.1	Minus	75	1	1	Upstream Mono	1 of 1	Cs-k2.gene3901	X	Upstrean	75	58; NA; NA; 17	NA	NA	.
	63223	NIRI01000143.1	Minus	1	19	2	NA	1 of 1	Cs-k2.gene13196	X	Upstrean	1	1; NA; NA; NA	NA	NA	.
	63451	NIRI01002696.1	Minus	217	0	0	Upstream Mono	1 of 1	Cs-k2.gene14750	X	Upstrean	217	181; NA; NA; 36	NA	NA	.
	63464	NIRI01000381.1	Minus	5	251	1	Internal	1 of 1	Cs-k2.gene14708	X	Internal	5	4; NA; NA; 1	NA	1	.
	63537	NIRI01001564.1	Minus	1	28	1	NA	1 of 1	Cs-k2.gene14546	X	Internal	1	NA; NA; NA; 1	NA	NA	.
	63664	NIRI01002522.1	Minus	1	18	1	NA	1 of 1	Cs-k2.gene599	X	Internal	1	NA; NA; NA; 1	NA	NA	.
	63671	NIRI01000706.1	Plus	3	0	0	NA	1 of 1	Cs-k2.gene8533	X	Upstrean	3	2; NA; NA; 1	NA	NA	.
	63728	NIRI01002235.1	Plus	1	131	4	NA	1 of 1	Cs-k2.gene4889	X	Internal	1	1; NA; NA; NA	NA	NA	.
	63864	NIRI01001787.1	Plus	1	157	1	NA	1 of 1	Cs-k2.gene13924	X	Internal	1	1; NA; NA; NA	Cs-k2.gene13924_Chimera_1__Start_75534	1	.
	63960	NIRI01002276.1	Plus	1	65	2	NA	1 of 1	Cs-k2.gene701	X	Internal	1	1; NA; NA; NA	NA	NA	.
	64038	NIRI01002147.1	Plus	1	0	0	NA	1 of 1	Cs-k2.gene14534	X	Upstrean	1	1; NA; NA; NA	NA	NA	.
	64063	NIRI01002147.1	Plus	3	0	0	NA	1 of 1	Cs-k2.gene14534	X	Upstrean	3	3; NA; NA; NA	NA	NA	.
	64162	NIRI01002755.1	Minus	2	67	1	NA	1 of 1	Cs-k2.gene12426	X	Internal	2	2; NA; NA; NA	NA	NA	.
	64356	NIRI01002417.1	Minus	4	0	0	Upstream Mono	1 of 1	Cs-k2.gene8737	X	Upstrean	4	3; NA; NA; 1	NA	NA	.
	64359	NIRI01002417.1	Minus	58	0	0	Upstream Mono	1 of 1	Cs-k2.gene8737	X	Upstrean	58	52; NA; NA; 6	NA	NA	.
	64593	NIRI01001641.1	Minus	28	0	0	Internal	1 of 1	Cs-k2.gene14718	X	Internal	28	22; NA; NA; 6	NA	NA	.
	64662	NIRI01001683.1	Plus	23	0	0	Upstream Mono	1 of 1	Cs-k2.gene8920	X	Upstrean	23	18; NA; NA; 5	NA	NA	.
	64695	NIRI01002396.1	Plus	19	597	5	Upstream Mono	1 of 1	Cs-k2.gene7983	X	Upstrean	19	13; NA; NA; 6	NA	NA	.
	64837	NIRI01002692.1	Minus	1	31	2	NA	1 of 1	Cs-k2.gene11493	X	Internal	1	1; NA; NA; NA	NA	NA	.
	65263	NIRI01001085.1	Plus	1	0	0	NA	1 of 1	Cs-k2.gene10659	X	Upstrean	1	1; NA; NA; NA	NA	NA	.
	65375	NIRI01002473.1	Minus	11	2	1	Upstream Mono	1 of 1	Cs-k2.gene12770	X	Upstrean	11	10; NA; NA; 1	NA	NA	.
	65387	NIRI01002473.1	Minus	1	0	0	NA	1 of 1	Cs-k2.gene12770	X	Upstrean	1	1; NA; NA; NA	NA	NA	.
	65712	NIRI01000831.1	Minus	1	372	2	NA	1 of 1	Cs-k2.gene8817	X	Internal	1	1; NA; NA; NA	NA	NA	.
	65742	NIRI01000953.1	Plus	13	0	0	Upstream Mono	1 of 1	Cs-k2.gene7448	X	Upstrean	13	10; NA; NA; 3	NA	NA	.
	66555	NIRI01000162.1	Plus	9	0	0	Upstream Mono	1 of 1	Cs-k2.gene13941	X	Upstrean	9	7; NA; NA; 2	NA	NA	.
	67397	NIRI01002208.1	Minus	3	201	2	NA	1 of 1	Cs-k2.gene5373	X	Upstrean	3	3; NA; NA; NA	NA	NA	.
	67398	NIRI01000168.1	Minus	1	0	0	NA	1 of 1	Cs-k2.gene12624	X	Internal	1	1; NA; NA; NA	NA	NA	.
	67746	NIRI01000605.1	Minus	4	0	0	Internal	1 of 1	Cs-k2.gene11922	X	Internal	4	4; NA; NA; NA	NA	2	.
	67950	NIRI01002228.1	Plus	1	68	2	NA	1 of 1	Cs-k2.gene4707	X	Internal	1	1; NA; NA; NA	NA	NA	.
	68635	NIRI01001130.1	Minus	5	0	0	Upstream Mono	1 of 1	Cs-k2.gene8555	X	Upstrean	5	4; NA; NA; 1	NA	NA	.
	68643	NIRI01001035.1	Minus	4	326	2	Internal	1 of 1	Cs-k2.gene9526	X	Internal	4	4; NA; NA; NA	NA	NA	.
	68753	NIRI01000532.1	Minus	1	0	0	NA	1 of 1	Cs-k2.gene14234	X	Upstrean	1	1; NA; NA; NA	NA	NA	.
	69563	NIRI01000823.1	Plus	99	30	4	Internal	1 of 1	Cs-k2.gene13706	X	Internal	99	90; NA; NA; 9	NA	NA	.
	70085	NIRI01002641.1	Minus	14	0	0	Upstream Mono	1 of 1	Cs-k2.gene4661	X	Upstrean	14	14; NA; NA; NA	NA	NA	.
	70166	NIRI01002337.1	Minus	1	81	2	NA	1 of 1	Cs-k2.gene2616	X	Internal	1	1; NA; NA; NA	NA	NA	.
	70373	NIRI01001471.1	Minus	1	188	2	NA	1 of 1	Cs-k2.gene13834	X	Internal	1	1; NA; NA; NA	NA	NA	.
	70514	NIRI01002040.1	Minus	10	26	2	Upstream Mono	1 of 1	Cs-k2.gene12611	X	Upstrean	10	10; NA; NA; NA	NA	NA	.
	70610	NIRI01000735.1	Plus	2	0	0	NA	1 of 1	Cs-k2.gene10639	X	Upstrean	2	1; NA; NA; 1	NA	NA	.
	70745	NIRI01001640.1	Minus	24	0	0	Upstream Mono	1 of 1	Cs-k2.gene9189	X	Upstrean	24	21; NA; NA; 3	NA	NA	.
	70810	NIRI01000776.1	Minus	1	239	2	NA	1 of 1	Cs-k2.gene13470	X	Internal	1	1; NA; NA; NA	NA	NA	.
	71312	NIRI01000419.1	Plus	2	128	1	NA	1 of 1	Cs-k2.gene13675	X	Internal	2	2; NA; NA; NA	NA	NA	.
	71540	NIRI01000740.1	Plus	18	0	0	Upstream Mono	1 of 1	Cs-k2.gene8964	X	Upstrean	18	15; NA; NA; 3	NA	NA	.
	71874	NIRI01000673.1	Minus	4	0	0	Upstream Mono	1 of 1	Cs-k2.gene14686	X	Upstrean	4	2; NA; NA; 2	NA	NA	.
	72201	NIRI01002201.1	Plus	17	0	0	Upstream Mono	1 of 1	Cs-k2.gene13027	X	Upstrean	17	16; NA; NA; 1	NA	NA	.
	72952	NIRI01001057.1	Plus	3	0	0	NA	1 of 1	Cs-k2.gene13131	X	Internal	3	3; NA; NA; NA	NA	NA	.
	72977	NIRI01001364.1	Plus	2	1	1	NA	1 of 1	Cs-k2.gene14711	X	Internal	2	2; NA; NA; NA	NA	NA	.
	73466	NIRI01002417.1	Minus	2	8	2	NA	1 of 1	Cs-k2.gene8738	X	Internal	2	2; NA; NA; NA	NA	NA	.
	73478	NIRI01002220.1	Minus	80	245	1	Internal	1 of 1	Cs-k2.gene13755	X	Internal	80	62; NA; NA; 18	NA	NA	.
	74090	NIRI01002519.1	Plus	4	85	2	Internal	1 of 1	Cs-k2.gene13789	X	Internal	4	3; NA; NA; 1	NA	NA	.
	74447	NIRI01000106.1	Minus	21	6	1	Chimera	1 of 1	Cs-k2.gene2430	X	Internal	21	19; NA; NA; 2	Cs-k2.gene2430_Chimera_2__74447_End	2	.
	74797	NIRI01002339.1	Minus	41	0	0	Internal	1 of 1	Cs-k2.gene6285	X	Internal	41	36; NA; NA; 5	NA	NA	.
	74872	NIRI01001244.1	Minus	28	0	0	Upstream Mono	1 of 1	Cs-k2.gene11760	X	Upstrean	28	24; NA; NA; 4	NA	NA	.
	75303	NIRI01000009.1	Plus	2	0	0	NA	1 of 1	Cs-k2.gene1049	X	Upstrean	2	2; NA; NA; NA	NA	NA	.
	75434	NIRI01001523.1	Minus	195	2	2	Upstream Mono	1 of 1	Cs-k2.gene8407	X	Upstrean	195	160; NA; NA; 35	NA	NA	.
	75513	NIRI01001787.1	Plus	1	0	0	NA	1 of 1	Cs-k2.gene13924	X	Internal	1	NA; NA; NA; 1	Cs-k2.gene13924_Chimera_1__Start_75534	1	.
	75534	NIRI01001787.1	Plus	19	0	0	Chimera	1 of 1	Cs-k2.gene13924	X	Internal	19	17; NA; NA; 2	Cs-k2.gene13924_Chimera_2__75534_End	2	.
	75626	NIRI01000598.1	Minus	1	4	1	NA	1 of 1	Cs-k2.gene14561	X	Upstrean	1	1; NA; NA; NA	NA	NA	.
	75955	NIRI01001769.1	Plus	11	0	0	Internal	1 of 1	Cs-k2.gene13050	X	Internal	11	7; NA; NA; 4	NA	NA	.
	76132	NIRI01002049.1	Plus	5	14	1	Internal	1 of 1	Cs-k2.gene10344	X	Internal	5	3; NA; NA; 2	NA	NA	.
	76290	NIRI01001908.1	Minus	2	0	0	NA	1 of 1	Cs-k2.gene2975	X	Internal	2	2; NA; NA; NA	NA	NA	.
	76444	NIRI01002519.1	Minus	193	3	1	Upstream Mono	1 of 1	Cs-k2.gene13790	X	Upstrean	193	176; NA; NA; 17	NA	NA	.
	76710	NIRI01001471.1	Minus	9	3	1	Upstream Mono	1 of 1	Cs-k2.gene13834	X	Upstrean	9	8; NA; NA; 1	NA	NA	.
	76815	NIRI01001682.1	Minus	1	263	1	NA	1 of 1	Cs-k2.gene14703	X	Internal	1	1; NA; NA; NA	NA	NA	.
	76889	NIRI01000037.1	Minus	4	105	1	Internal	1 of 1	Cs-k2.gene11905	X	Internal	4	3; NA; NA; 1	NA	NA	.
	77029	NIRI01002555.1	Plus	1	182	1	NA	1 of 1	Cs-k2.gene13714	X	Internal	1	1; NA; NA; NA	NA	NA	.
	77308	NIRI01002286.1	Minus	5	193	3	Internal	1 of 1	Cs-k2.gene10954	X	Internal	5	3; NA; NA; 2	NA	NA	.
	77309	NIRI01002235.1	Minus	14	0	0	Upstream Mono	1 of 1	Cs-k2.gene4890	X	Upstrean	14	13; NA; NA; 1	NA	NA	.
	77576	NIRI01000545.1	Plus	72	0	0	Internal	1 of 1	Cs-k2.gene12522	X	Internal	72	61; NA; NA; 11	NA	NA	.
	77671	NIRI01001111.1	Minus	1	403	2	NA	1 of 1	Cs-k2.gene14682	X	Internal	1	1; NA; NA; NA	NA	NA	.
	77992	NIRI01000423.1	Minus	1	103	2	NA	1 of 1	Cs-k2.gene14269	X	Internal	1	1; NA; NA; NA	NA	1	.
	78098	NIRI01001218.1	Minus	53	0	0	Upstream Mono	1 of 1	Cs-k2.gene12085	X	Upstrean	53	41; NA; NA; 12	NA	NA	.
	78129	NIRI01001031.1	Minus	98	55	2	Chimera	1 of 1	Cs-k2.gene14580	X	Internal	98	78; 1; NA; 19	Cs-k2.gene14580_Chimera_2__78129_End	2	.
	78144	NIRI01001031.1	Minus	1	0	0	NA	1 of 1	Cs-k2.gene14580	X	Internal	1	1; NA; NA; NA	Cs-k2.gene14580_Chimera_1__Start_78129	1	.
	78264	NIRI01000647.1	Plus	1	0	0	NA	1 of 1	Cs-k2.gene13860	X	Upstrean	1	1; NA; NA; NA	NA	NA	.
	78471	NIRI01000647.1	Plus	247	1	1	Upstream Mono	1 of 1	Cs-k2.gene13860	X	Upstrean	247	185; NA; NA; 62	NA	NA	.
	78471	NIRI01002404.1	Minus	1	435	1	NA	1 of 1	Cs-k2.gene14198	X	Internal	1	1; NA; NA; NA	NA	NA	.
	78519	NIRI01000502.1	Minus	1	89	1	NA	1 of 1	Cs-k2.gene6845	X	Internal	1	NA; NA; NA; 1	NA	NA	.
	78656	NIRI01001130.1	Minus	2	589	1	NA	1 of 1	Cs-k2.gene8556	X	Internal	2	2; NA; NA; NA	NA	NA	.
	78820	NIRI01002417.1	Minus	1	5	1	NA	1 of 1	Cs-k2.gene8738	X	Upstrean	1	1; NA; NA; NA	NA	NA	.
	79040	NIRI01000481.1	Plus	9	0	0	Upstream Mono	1 of 1	Cs-k2.gene1172	X	Upstrean	9	7; NA; NA; 2	NA	NA	.
	79319	NIRI01000953.1	Plus	1	183	2	NA	1 of 1	Cs-k2.gene7448	X	Internal	1	1; NA; NA; NA	NA	NA	.
	79379	NIRI01002155.1	Plus	75	0	0	Upstream Mono	1 of 1	Cs-k2.gene8077	X	Upstrean	75	53; NA; NA; 22	NA	NA	.
	79471	NIRI01000087.1	Plus	3	110	1	NA	1 of 1	Cs-k2.gene9004	X	Upstrean	3	3; NA; NA; NA	NA	NA	.
	79527	NIRI01000507.1	Plus	1	0	0	NA	1 of 1	Cs-k2.gene14430	X	Upstrean	1	NA; NA; NA; 1	NA	NA	.
	79580	NIRI01002394.1	Plus	1	0	0	NA	1 of 1	Cs-k2.gene14574	X	Internal	1	1; NA; NA; NA	Cs-k2.gene14574_Chimera_1__Start_79680	1	.
	79680	NIRI01002394.1	Plus	22	26	2	Chimera	1 of 1	Cs-k2.gene14574	X	Internal	22	17; NA; NA; 5	Cs-k2.gene14574_Chimera_2__79680_End	2	.
	79780	NIRI01000507.1	Plus	345	6	1	Upstream Mono	1 of 1	Cs-k2.gene14430	X	Upstrean	345	292; NA; 1; 52	NA	NA	.
	79792	NIRI01000132.1	Minus	1	226	1	NA	1 of 1	Cs-k2.gene14568	X	Internal	1	1; NA; NA; NA	NA	NA	.
	80934	NIRI01001682.1	Minus	3	3	1	NA	1 of 1	Cs-k2.gene14703	X	Internal	3	3; NA; NA; NA	NA	NA	.
	80988	NIRI01001661.1	Plus	19	0	0	Internal	1 of 1	Cs-k2.gene2363	X	Internal	19	16; NA; NA; 3	NA	NA	.
	81005	NIRI01001978.1	Plus	38	0	0	Internal	1 of 1	Cs-k2.gene12208	X	Internal	38	34; NA; NA; 4	NA	NA	.
	81026	NIRI01001682.1	Minus	3	1	1	NA	1 of 1	Cs-k2.gene14703	X	Internal	3	3; NA; NA; NA	NA	NA	.
	81052	NIRI01001682.1	Minus	2	130	1	NA	1 of 1	Cs-k2.gene14703	X	Internal	2	2; NA; NA; NA	NA	NA	.
	81069	NIRI01001682.1	Minus	1	0	0	NA	1 of 1	Cs-k2.gene14703	X	Internal	1	1; NA; NA; NA	NA	NA	.
	81113	NIRI01001682.1	Minus	4	3	1	Internal	1 of 1	Cs-k2.gene14703	X	Internal	4	4; NA; NA; NA	NA	NA	.
	81173	NIRI01000193.1	Plus	1	212	1	NA	1 of 1	Cs-k2.gene9961	X	Internal	1	1; NA; NA; NA	NA	NA	.
	81265	NIRI01001682.1	Minus	1	0	0	NA	1 of 1	Cs-k2.gene14703	X	Upstrean	1	1; NA; NA; NA	NA	NA	.
	81289	NIRI01001682.1	Minus	3	0	0	NA	1 of 1	Cs-k2.gene14703	X	Upstrean	3	3; NA; NA; NA	NA	NA	.
	81785	NIRI01002286.1	Minus	4	0	0	Upstream Mono	1 of 1	Cs-k2.gene10954	X	Upstrean	4	4; NA; NA; NA	NA	NA	.
	82045	NIRI01001812.1	Minus	12	0	0	Internal	1 of 1	Cs-k2.gene14120	X	Internal	12	10; NA; NA; 2	NA	NA	.
	82104	NIRI01001290.1	Plus	3	26	1	NA	1 of 1	Cs-k2.gene12301	X	Internal	3	3; NA; NA; NA	NA	NA	.
	82525	NIRI01000347.1	Plus	2	81	1	NA	1 of 1	Cs-k2.gene13809	X	Upstrean	2	2; NA; NA; NA	NA	NA	.
	82992	NIRI01002755.1	Minus	8	0	0	Upstream Mono	1 of 1	Cs-k2.gene12426	X	Upstrean	8	8; NA; NA; NA	NA	NA	.
	83053	NIRI01001111.1	Minus	2	251	2	NA	1 of 1	Cs-k2.gene14682	X	Internal	2	2; NA; NA; NA	NA	NA	.
	83667	NIRI01001464.1	Minus	2	228	2	NA	1 of 1	Cs-k2.gene4550	X	Internal	2	2; NA; NA; NA	NA	NA	.
	84175	NIRI01000169.1	Plus	3	0	0	NA	1 of 1	Cs-k2.gene10542	X	Upstrean	3	3; NA; NA; NA	NA	NA	.
	84193	NIRI01000169.1	Plus	77	0	0	Upstream Mono	1 of 1	Cs-k2.gene10542	X	Upstrean	77	67; NA; NA; 10	NA	NA	.
	84216	NIRI01002457.1	Plus	12	2	1	Upstream Mono	1 of 1	Cs-k2.gene1482	X	Upstrean	12	12; NA; NA; NA	NA	NA	.
	84298	NIRI01001998.1	Plus	6	0	0	Chimera	1 of 1	Cs-k2.gene127	X	Internal	6	6; NA; NA; NA	Cs-k2.gene127_Chimera_2__84298_End	2	.
	84545	NIRI01000553.1	Plus	125	0	0	Upstream Mono	1 of 1	Cs-k2.gene7914	X	Upstrean	125	110; NA; NA; 15	NA	NA	.
	84623	NIRI01000553.1	Plus	1	1	1	NA	1 of 1	Cs-k2.gene7914	X	Internal	1	1; NA; NA; NA	NA	NA	.
	84710	NIRI01000168.1	Plus	43	0	0	Upstream Mono	1 of 1	Cs-k2.gene12625	X	Upstrean	43	38; NA; NA; 5	NA	NA	.
	85609	NIRI01001111.1	Minus	28	161	1	Internal	1 of 1	Cs-k2.gene14682	X	Internal	28	25; NA; NA; 3	NA	NA	.
	86144	NIRI01001218.1	Minus	22	0	0	Chimera	1 of 1	Cs-k2.gene12086	X	Internal	22	17; NA; NA; 5	Cs-k2.gene12086_Chimera_2__86144_End	2	.
	86269	NIRI01001337.1	Plus	13	0	0	Internal	1 of 1	Cs-k2.gene11212	X	Internal	13	10; NA; NA; 3	NA	NA	.
	86525	NIRI01000740.1	Plus	10	0	0	Internal	1 of 1	Cs-k2.gene8965	X	Internal	10	10; NA; NA; NA	NA	NA	.
	86695	NIRI01001439.1	Minus	2	0	0	NA	1 of 1	Cs-k2.gene4814	X	Upstrean	2	1; NA; NA; 1	NA	2	.
	87029	NIRI01002725.1	Minus	10	18	1	Upstream Mono	1 of 1	Cs-k2.gene7363	X	Upstrean	10	8; NA; NA; 2	NA	NA	.
	87044	NIRI01001232.1	Plus	4	0	0	Internal	1 of 1	Cs-k2.gene14411	X	Internal	4	3; NA; NA; 1	NA	NA	.
	87108	NIRI01002404.1	Minus	2	566	2	NA	1 of 1	Cs-k2.gene14198	X	Internal	2	2; NA; NA; NA	NA	NA	.
	87111	NIRI01000119.1	Minus	2	122	2	NA	1 of 1	Cs-k2.gene12505	X	Internal	2	NA; NA; NA; 2	NA	NA	.
	87235	NIRI01000776.1	Minus	68	0	0	Upstream Mono	1 of 1	Cs-k2.gene13470	X	Upstrean	68	63; NA; NA; 5	NA	NA	.
	87666	NIRI01001398.1	Minus	1	1	1	NA	1 of 1	Cs-k2.gene13295	X	Upstrean	1	1; NA; NA; NA	NA	NA	.
	87710	NIRI01001398.1	Minus	18	7	1	Upstream Mono	1 of 1	Cs-k2.gene13295	X	Upstrean	18	16; NA; NA; 2	NA	NA	.
	87745	NIRI01002692.1	Minus	1	0	0	NA	1 of 1	Cs-k2.gene11493	X	Internal	1	1; NA; NA; NA	NA	NA	.
	87799	NIRI01002692.1	Minus	5	5	1	Internal	1 of 1	Cs-k2.gene11493	X	Internal	5	4; NA; NA; 1	NA	NA	.
	87814	NIRI01000628.1	Plus	48	4	1	Upstream Mono	1 of 1	Cs-k2.gene1632	X	Upstrean	48	39; NA; NA; 9	NA	NA	.
	87816	NIRI01000628.1	Plus	1	0	0	NA	1 of 1	Cs-k2.gene1632	X	Upstrean	1	1; NA; NA; NA	NA	NA	.
	88062	NIRI01001537.1	Plus	2	30	1	NA	1 of 1	Cs-k2.gene11251	X	Internal	2	2; NA; NA; NA	NA	NA	.
	88685	NIRI01001464.1	Minus	10	5	1	Upstream Mono	1 of 1	Cs-k2.gene4550	X	Upstrean	10	10; NA; NA; NA	NA	NA	.
	88760	NIRI01002335.1	Minus	10	0	0	Upstream Mono	1 of 1	Cs-k2.gene5259	X	Upstrean	10	10; NA; NA; NA	NA	NA	.
	88919	NIRI01002394.1	Plus	2	351	4	NA	1 of 1	Cs-k2.gene14574	X	Internal	2	2; NA; NA; NA	Cs-k2.gene14574_Chimera_2__79680_End	2	.
	89351	NIRI01001038.1	Plus	2	66	3	NA	1 of 1	Cs-k2.gene14651	X	Internal	2	NA; NA; NA; 2	NA	NA	.
	89774	NIRI01001564.1	Plus	1	531	1	NA	1 of 1	Cs-k2.gene14548	X	Internal	1	1; NA; NA; NA	NA	NA	.
	90076	NIRI01000249.1	Plus	1	1096	3	NA	1 of 1	Cs-k2.gene13523	X	Internal	1	1; NA; NA; NA	NA	NA	.
	90269	NIRI01002408.1	Minus	3	0	0	NA	1 of 1	Cs-k2.gene5958	X	Upstrean	3	3; NA; NA; NA	NA	NA	.
	90388	NIRI01001279.1	Plus	2	322	2	NA	1 of 1	Cs-k2.gene14755	X	Internal	2	1; NA; NA; 1	NA	2	.
	90825	NIRI01001099.1	Minus	2	96	1	NA	1 of 1	Cs-k2.gene5531	X	Internal	2	2; NA; NA; NA	NA	NA	.
	90855	NIRI01000797.1	Plus	33	0	0	Upstream Mono	1 of 1	Cs-k2.gene9228	X	Upstrean	33	29; NA; NA; 4	NA	NA	.
	90962	NIRI01000001.1	Plus	1	0	0	NA	1 of 1	Cs-k2.gene13208	X	Upstrean	1	1; NA; NA; NA	NA	NA	.
	91421	NIRI01002147.1	Minus	6	0	0	Upstream Mono	1 of 1	Cs-k2.gene14535	X	Upstrean	6	4; NA; NA; 2	NA	NA	.
	91720	NIRI01001891.1	Plus	7	0	0	Internal	1 of 1	Cs-k2.gene8583	X	Internal	7	5; NA; NA; 2	NA	NA	.
	91875	NIRI01002572.1	Minus	2	72	1	NA	1 of 1	Cs-k2.gene5100	X	Internal	2	2; NA; NA; NA	NA	NA	.
	91948	NIRI01002518.1	Plus	1	419	3	NA	1 of 1	Cs-k2.gene9781	X	Internal	1	1; NA; NA; NA	NA	NA	.
	92079	NIRI01000354.1	Plus	12	0	0	Upstream Mono	1 of 1	Cs-k2.gene10214	X	Upstrean	12	9; NA; NA; 3	NA	NA	.
	92124	NIRI01000779.1	Minus	7	0	0	Internal	1 of 1	Cs-k2.gene11980	X	Internal	7	5; NA; NA; 2	NA	NA	.
	92398	NIRI01001439.1	Minus	3	700	1	NA	1 of 1	Cs-k2.gene4816	X	Internal	3	3; NA; NA; NA	NA	NA	.
	92835	NIRI01002271.1	Minus	2	402	3	NA	1 of 1	Cs-k2.gene14645	X	Internal	2	2; NA; NA; NA	NA	NA	.
	93768	NIRI01000481.1	Plus	1	434	1	NA	1 of 1	Cs-k2.gene1172	X	Internal	1	1; NA; NA; NA	NA	NA	.
	93861	NIRI01001076.1	Plus	26	9	1	Upstream Mono	1 of 1	Cs-k2.gene14610	X	Upstrean	26	23; NA; 1; 2	NA	NA	.
	93967	NIRI01000535.1	Plus	95	129	1	Internal	1 of 1	Cs-k2.gene12556	X	Internal	95	82; NA; NA; 13	NA	NA	.
	94135	NIRI01002383.1	Plus	1	85	1	NA	1 of 1	Cs-k2.gene12126	X	Upstrean	1	1; NA; NA; NA	NA	NA	.
	94137	NIRI01001031.1	Plus	16	1	1	Upstream Mono	1 of 1	Cs-k2.gene14581	X	Upstrean	16	14; NA; NA; 2	NA	NA	.
	94288	NIRI01001076.1	Plus	13	538	4	Internal	1 of 1	Cs-k2.gene14610	X	Internal	13	10; NA; NA; 3	NA	NA	.
	94396	NIRI01002324.1	Minus	1	455	4	NA	1 of 1	Cs-k2.gene11266	X	Internal	1	1; NA; NA; NA	NA	NA	.
	94439	NIRI01001565.1	Minus	2	245	1	NA	1 of 1	Cs-k2.gene14321	X	Internal	2	2; NA; NA; NA	NA	NA	.
	94569	NIRI01000605.1	Plus	15	6	2	Internal	1 of 1	Cs-k2.gene11924	X	Internal	15	15; NA; NA; NA	NA	NA	.
	94595	NIRI01002023.1	Plus	28	7	1	Chimera	1 of 1	Cs-k2.gene10885	X	Internal	28	25; NA; NA; 3	Cs-k2.gene10885_Chimera_2__94595_End	2	.
	95460	NIRI01000524.1	Minus	4	0	0	Internal	1 of 1	Cs-k2.gene2854	X	Internal	4	4; NA; NA; NA	NA	NA	.
	95515	NIRI01000751.1	Plus	41	24	2	Chimera	1 of 1	Cs-k2.gene899	X	Internal	41	37; NA; NA; 4	Cs-k2.gene899_Chimera_2__95515_End	2	.
	95529	NIRI01002417.1	Plus	27	112	3	Internal	1 of 1	Cs-k2.gene8739	X	Internal	27	20; NA; 1; 6	NA	NA	.
	95780	NIRI01002275.1	Minus	42	261	1	Upstream Mono	1 of 1	Cs-k2.gene13330	X	Upstrean	42	34; NA; NA; 8	NA	NA	.
	95844	NIRI01002383.1	Plus	9	857	2	Internal	1 of 1	Cs-k2.gene12126	X	Internal	9	7; NA; NA; 2	NA	NA	.
	95874	NIRI01002510.1	Plus	25	0	0	Upstream Mono	1 of 1	Cs-k2.gene13499	X	Upstrean	25	22; NA; NA; 3	NA	NA	.
	96248	NIRI01002318.1	Minus	1	3	1	NA	1 of 1	Cs-k2.gene2316	X	Internal	1	1; NA; NA; NA	NA	NA	.
	96406	NIRI01002318.1	Minus	19	2	1	Upstream Mono	1 of 1	Cs-k2.gene2316	X	Upstrean	19	15; NA; NA; 4	NA	NA	.
	96745	NIRI01001206.1	Minus	3	0	0	NA	1 of 1	Cs-k2.gene10186	X	Internal	3	3; NA; NA; NA	NA	NA	.
	96832	NIRI01000157.1	Minus	21	0	0	Upstream Mono	1 of 1	Cs-k2.gene12114	X	Upstrean	21	16; NA; NA; 5	NA	NA	.
	96872	NIRI01002284.1	Plus	5	0	0	Internal	1 of 1	Cs-k2.gene10836	X	Internal	5	4; NA; NA; 1	NA	NA	.
	96876	NIRI01002284.1	Plus	1	0	0	NA	1 of 1	Cs-k2.gene10836	X	Internal	1	1; NA; NA; NA	NA	NA	.
	97059	NIRI01000956.1	Plus	3	461	2	NA	1 of 1	Cs-k2.gene3309	X	Internal	3	3; NA; NA; NA	NA	NA	.
	97068	NIRI01000159.1	Minus	1	241	1	NA	1 of 1	Cs-k2.gene14775	X	Upstrean	1	1; NA; NA; NA	NA	NA	.
	97531	NIRI01001713.1	Plus	1	30	2	NA	1 of 1	Cs-k2.gene3610	X	Internal	1	1; NA; NA; NA	NA	NA	.
	97705	NIRI01002039.1	Plus	12	13	1	Upstream Mono	1 of 1	Cs-k2.gene14045	X	Upstrean	12	10; NA; NA; 2	NA	NA	.
	97835	NIRI01000419.1	Minus	48	29	3	Upstream Mono	1 of 1	Cs-k2.gene13676	X	Upstrean	48	43; NA; NA; 5	NA	NA	.
	97921	NIRI01000998.1	Plus	1	0	0	NA	1 of 1	Cs-k2.gene4311	X	Internal	1	1; NA; NA; NA	NA	NA	.
	98333	NIRI01001076.1	Plus	4	314	2	Internal	1 of 1	Cs-k2.gene14610	X	Internal	4	2; NA; NA; 2	NA	NA	.
	99007	NIRI01001941.1	Plus	49	3	1	Upstream Mono	1 of 1	Cs-k2.gene3903	X	Upstrean	49	43; NA; NA; 6	NA	NA	.
	99468	NIRI01001495.1	Minus	74	0	0	Upstream Mono	1 of 1	Cs-k2.gene12597	X	Upstrean	74	59; NA; NA; 15	NA	NA	.
	99531	NIRI01000009.1	Plus	1	0	0	NA	1 of 1	Cs-k2.gene1050	X	Internal	1	1; NA; NA; NA	NA	NA	.
	99660	NIRI01001753.1	Minus	1	531	2	NA	1 of 1	Cs-k2.gene14653	X	Internal	1	1; NA; NA; NA	NA	NA	.
	100074	NIRI01002567.1	Minus	1	0	0	NA	1 of 1	Cs-k2.gene10862	X	Upstrean	1	1; NA; NA; NA	NA	NA	.
	100087	NIRI01002519.1	Plus	17	88	4	Internal	1 of 1	Cs-k2.gene13792	X	Internal	17	15; NA; NA; 2	NA	NA	.
	100107	NIRI01002519.1	Plus	1	2	1	NA	1 of 1	Cs-k2.gene13792	X	Internal	1	1; NA; NA; NA	NA	NA	.
	100117	NIRI01002519.1	Plus	2	46	3	NA	1 of 1	Cs-k2.gene13792	X	Internal	2	2; NA; NA; NA	NA	NA	.
	100210	NIRI01001669.1	Minus	1	16	1	NA	1 of 1	Cs-k2.gene10615	X	Upstrean	1	1; NA; NA; NA	NA	NA	.
	100466	NIRI01000978.1	Minus	247	0	0	Internal	1 of 1	Cs-k2.gene12380	X	Internal	247	197; NA; NA; 50	NA	NA	.
	100490	NIRI01001640.1	Plus	1	0	0	NA	1 of 1	Cs-k2.gene9191	X	Upstrean	1	1; NA; NA; NA	NA	NA	.
	100640	NIRI01002271.1	Minus	86	19	1	Internal	1 of 1	Cs-k2.gene14645	X	Internal	86	72; NA; NA; 14	NA	NA	.
	100927	NIRI01000054.1	Plus	1	8944	2	NA	1 of 1	Cs-k2.gene13694	X	Internal	1	1; NA; NA; NA	NA	NA	.
	100974	NIRI01001334.1	Plus	37	0	0	Internal	1 of 1	Cs-k2.gene12732	X	Internal	37	31; NA; NA; 6	NA	NA	.
	101053	NIRI01002144.1	Minus	2	1	1	NA	1 of 1	Cs-k2.gene14141	X	Upstrean	2	2; NA; NA; NA	NA	NA	.
	101559	NIRI01000735.1	Minus	2	11	2	NA	1 of 1	Cs-k2.gene10640	X	Internal	2	2; NA; NA; NA	NA	NA	.
	101906	NIRI01002472.1	Minus	2	0	0	NA	1 of 1	Cs-k2.gene12828	X	Internal	2	2; NA; NA; NA	NA	1	.
	101939	NIRI01002318.1	Minus	17	0	0	Chimera	1 of 1	Cs-k2.gene2317	X	Internal	17	12; NA; NA; 5	Cs-k2.gene2317_Chimera_2__101939_End	2	.
	102149	NIRI01002318.1	Minus	1	0	0	NA	1 of 1	Cs-k2.gene2317	X	Internal	1	1; NA; NA; NA	Cs-k2.gene2317_Chimera_1__Start_101939	1	.
	102309	NIRI01001747.1	Plus	2	33	1	NA	1 of 1	Cs-k2.gene5155	X	Internal	2	NA; NA; NA; 2	NA	NA	.
	102736	NIRI01002156.1	Plus	2	0	0	NA	1 of 1	Cs-k2.gene13892	X	Upstrean	2	2; NA; NA; NA	NA	NA	.
	102828	NIRI01001372.1	Minus	1	1086	2	NA	1 of 1	Cs-k2.gene4983	X	Internal	1	1; NA; NA; NA	NA	NA	.
	102907	NIRI01001099.1	Minus	1	15	1	NA	1 of 1	Cs-k2.gene5531	X	Internal	1	1; NA; NA; NA	NA	NA	.
	102970	NIRI01000532.1	Plus	16	0	0	Chimera	1 of 1	Cs-k2.gene14235	X	Internal	16	13; NA; NA; 3	Cs-k2.gene14235_Chimera_2__102970_End	2	.
	103375	NIRI01000647.1	Minus	1	792	1	NA	1 of 1	Cs-k2.gene13861	X	Internal	1	1; NA; NA; NA	NA	NA	.
	103446	NIRI01002624.1	Minus	1	2	1	NA	1 of 1	Cs-k2.gene14167	X	Internal	1	1; NA; NA; NA	NA	NA	.
	103502	NIRI01001244.1	Plus	10	14	2	Internal	1 of 1	Cs-k2.gene11764	X	Internal	10	10; NA; NA; NA	NA	NA	.
	103552	NIRI01002624.1	Minus	171	0	0	Upstream Mono	1 of 1	Cs-k2.gene14167	X	Upstrean	171	137; NA; NA; 34	NA	NA	.
	104001	NIRI01002319.1	Plus	11	111	2	Upstream Mono	1 of 1	Cs-k2.gene8896	X	Upstrean	11	10; NA; NA; 1	NA	NA	.
	104056	NIRI01001368.1	Minus	8	0	0	Chimera	1 of 1	Cs-k2.gene10913	X	Internal	8	8; NA; NA; NA	Cs-k2.gene10913_Chimera_2__104056_End	2	.
	104104	NIRI01000598.1	Plus	2	0	0	NA	1 of 1	Cs-k2.gene14562	X	Upstrean	2	2; NA; NA; NA	NA	NA	.
	104197	NIRI01001559.1	Minus	1	2	1	NA	1 of 1	Cs-k2.gene14603	X	Internal	1	1; NA; NA; NA	NA	NA	.
	104776	NIRI01001746.1	Plus	39	1	1	Upstream Mono	1 of 1	Cs-k2.gene13745	X	Upstrean	39	26; NA; NA; 13	NA	NA	.
	105403	NIRI01000466.1	Plus	1	0	0	NA	1 of 1	Cs-k2.gene13564	X	Internal	1	1; NA; NA; NA	NA	NA	.
	105521	NIRI01000641.1	Minus	33	0	0	Chimera	1 of 1	Cs-k2.gene8181	X	Internal	33	27; NA; NA; 6	Cs-k2.gene8181_Chimera_2__105521_End	2	.
	105912	NIRI01001729.1	Plus	30	47	2	Internal	1 of 1	Cs-k2.gene13376	X	Internal	30	27; NA; NA; 3	NA	NA	.
	106199	NIRI01001025.1	Minus	33	0	0	Upstream Mono	1 of 1	Cs-k2.gene14279	X	Upstrean	33	30; NA; NA; 3	NA	NA	.
	106363	NIRI01002144.1	Minus	1	27	1	NA	1 of 1	Cs-k2.gene14142	X	Internal	1	1; NA; NA; NA	NA	NA	.
	106526	NIRI01001464.1	Plus	18	20	2	Internal	1 of 1	Cs-k2.gene4552	X	Internal	18	12; NA; NA; 6	NA	NA	.
	107106	NIRI01002518.1	Plus	1	0	0	NA	1 of 1	Cs-k2.gene9782	X	Upstrean	1	NA; NA; NA; 1	NA	NA	.
	107230	NIRI01001446.1	Plus	4	0	0	Chimera	1 of 1	Cs-k2.gene14148	X	Internal	4	4; NA; NA; NA	Cs-k2.gene14148_Chimera_2__107230_End	2	.
	107435	NIRI01001611.1	Plus	9	0	0	Upstream Mono	1 of 1	Cs-k2.gene14206	X	Upstrean	9	8; NA; NA; 1	NA	NA	.
	107704	NIRI01000488.1	Minus	4	0	0	Internal	1 of 1	Cs-k2.gene14189	X	Internal	4	4; NA; NA; NA	NA	NA	.
	107877	NIRI01001630.1	Plus	3	626	2	NA	1 of 1	Cs-k2.gene13318	X	Internal	3	3; NA; NA; NA	NA	NA	.
	108213	NIRI01000659.1	Plus	1	321	1	NA	1 of 1	Cs-k2.gene14587	X	Internal	1	NA; NA; NA; 1	NA	NA	.
	108336	NIRI01000998.1	Plus	82	2	1	Internal	1 of 1	Cs-k2.gene4311	X	Internal	82	65; NA; NA; 17	NA	NA	.
	108440	NIRI01001992.1	Minus	1	0	0	NA	1 of 1	Cs-k2.gene14625	X	Internal	1	1; NA; NA; NA	NA	NA	.
	108523	NIRI01001968.1	Plus	16	0	0	Upstream Mono	1 of 1	Cs-k2.gene14452	X	Upstrean	16	14; NA; NA; 2	NA	NA	.
	108925	NIRI01001729.1	Plus	6	4	1	Upstream Mono	1 of 1	Cs-k2.gene13377	X	Upstrean	6	6; NA; NA; NA	NA	NA	.
	109235	NIRI01001968.1	Plus	1	0	0	NA	1 of 1	Cs-k2.gene14452	X	Internal	1	1; NA; NA; NA	NA	NA	.
	110054	NIRI01000590.1	Minus	9	2	1	Internal	1 of 1	Cs-k2.gene14074	X	Internal	9	9; NA; NA; NA	NA	NA	.
	110081	NIRI01002203.1	Plus	1	147	1	NA	1 of 1	Cs-k2.gene14472	X	Internal	1	1; NA; NA; NA	NA	NA	.
	110159	NIRI01001968.1	Plus	1	56	1	NA	1 of 1	Cs-k2.gene14452	X	Internal	1	NA; NA; NA; 1	NA	NA	.
	110192	NIRI01002725.1	Plus	1	0	0	NA	1 of 1	Cs-k2.gene7364	X	Internal	1	1; NA; NA; NA	Cs-k2.gene7364_Chimera_1__Start_110226	1	.
	110226	NIRI01002725.1	Plus	13	0	0	Chimera	1 of 1	Cs-k2.gene7364	X	Internal	13	10; NA; NA; 3	Cs-k2.gene7364_Chimera_2__110226_End	2	.
	110383	NIRI01000776.1	Plus	17	0	0	Upstream Mono	1 of 1	Cs-k2.gene13471	X	Upstrean	17	11; NA; NA; 6	NA	NA	.
	110534	NIRI01000225.1	Minus	21	0	0	Upstream Mono	1 of 1	Cs-k2.gene10148	X	Upstrean	21	19; NA; NA; 2	NA	NA	.
	110758	NIRI01002641.1	Plus	52	10	1	Chimera	1 of 1	Cs-k2.gene4662	X	Internal	52	43; NA; NA; 9	Cs-k2.gene4662_Chimera_2__110758_End	2	.
	110843	NIRI01002641.1	Plus	1	0	0	NA	1 of 1	Cs-k2.gene4662	X	Internal	1	1; NA; NA; NA	Cs-k2.gene4662_Chimera_2__110758_End	2	.
	110846	NIRI01002641.1	Plus	1	0	0	NA	1 of 1	Cs-k2.gene4662	X	Internal	1	NA; NA; NA; 1	Cs-k2.gene4662_Chimera_2__110758_End	2	.
	111292	NIRI01002208.1	Plus	22	1	1	Upstream Mono	1 of 1	Cs-k2.gene5377	X	Upstrean	22	20; NA; NA; 2	NA	NA	.
	111346	NIRI01001933.1	Minus	1	78	2	NA	1 of 1	Cs-k2.gene9721	X	Internal	1	NA; NA; NA; 1	NA	2	.
	111530	NIRI01002208.1	Plus	1	0	0	NA	1 of 1	Cs-k2.gene5377	X	Internal	1	1; NA; NA; NA	NA	NA	.
	111998	NIRI01002235.1	Plus	32	0	0	Internal	1 of 1	Cs-k2.gene4891	X	Internal	32	29; NA; NA; 3	NA	NA	.
	112430	NIRI01002458.1	Plus	36	0	0	Upstream Mono	1 of 1	Cs-k2.gene11143	X	Upstrean	36	33; NA; NA; 3	NA	NA	.
	112475	NIRI01000692.1	Minus	1	76	1	NA	1 of 1	Cs-k2.gene12276	X	Internal	1	1; NA; NA; NA	Cs-k2.gene12276_Chimera_2__121633_End	2	.
	112549	NIRI01002555.1	Minus	3	22	1	NA	1 of 1	Cs-k2.gene13715	X	Internal	3	3; NA; NA; NA	NA	NA	.
	112667	NIRI01001035.1	Minus	1	128	2	NA	1 of 1	Cs-k2.gene9528	X	Internal	1	1; NA; NA; NA	NA	2	.
	112828	NIRI01000507.1	Plus	3	0	0	NA	1 of 1	Cs-k2.gene14431	X	Upstrean	3	3; NA; NA; NA	NA	NA	.
	113181	NIRI01001113.1	Minus	1	12	1	NA	1 of 1	Cs-k2.gene7279	X	Internal	1	1; NA; NA; NA	NA	NA	.
	113505	NIRI01001891.1	Minus	1653	1790	4	Internal	1 of 1	Cs-k2.gene8585	X	Internal	1653	1362; NA; NA; 291	NA	NA	.
	113524	NIRI01001891.1	Minus	1	0	0	NA	1 of 1	Cs-k2.gene8585	X	Internal	1	1; NA; NA; NA	NA	NA	.
	113597	NIRI01002758.1	Plus	18	28	1	Upstream Mono	1 of 1	Cs-k2.gene6165	X	Upstrean	18	15; NA; NA; 3	NA	NA	.
	113840	NIRI01002144.1	Minus	5	45	1	Internal	1 of 1	Cs-k2.gene14142	X	Internal	5	3; NA; NA; 2	NA	NA	.
	113904	NIRI01001471.1	Plus	446	27	4	Upstream Mono	1 of 1	Cs-k2.gene13835	X	Upstrean	446	361; NA; NA; 85	NA	NA	.
	113907	NIRI01001130.1	Plus	24	0	0	Upstream Mono	1 of 1	Cs-k2.gene8559	X	Upstrean	24	20; NA; NA; 4	NA	NA	.
	113912	NIRI01002700.1	Minus	2	401	1	NA	1 of 1	Cs-k2.gene3056	X	Internal	2	1; NA; NA; 1	NA	NA	.
	114026	NIRI01001390.1	Minus	2	322	1	NA	1 of 1	Cs-k2.gene14012	X	Internal	2	2; NA; NA; NA	NA	NA	.
	114239	NIRI01001933.1	Minus	1	51	1	NA	1 of 1	Cs-k2.gene9721	X	Internal	1	NA; NA; NA; 1	NA	2	.
	114383	NIRI01000794.1	Minus	1	0	0	NA	1 of 1	Cs-k2.gene14628	X	Internal	1	1; NA; NA; NA	Cs-k2.gene14628_Chimera_2__114404_End	2	.
	114404	NIRI01000794.1	Minus	27	0	0	Chimera	1 of 1	Cs-k2.gene14628	X	Internal	27	22; NA; NA; 5	Cs-k2.gene14628_Chimera_2__114404_End	2	.
	114567	NIRI01001746.1	Minus	4	174	2	Chimera	1 of 1	Cs-k2.gene13746	X	Internal	4	4; NA; NA; NA	Cs-k2.gene13746_Chimera_2__114567_End	2	.
	114809	NIRI01002458.1	Plus	1	91	1	NA	1 of 1	Cs-k2.gene11143	X	Internal	1	1; NA; NA; NA	NA	NA	.
	114852	NIRI01000514.1	Plus	9	0	0	Upstream Mono	1 of 1	Cs-k2.gene14631	X	Upstrean	9	7; NA; NA; 2	NA	NA	.
	115013	NIRI01000880.1	Minus	2	107	1	NA	1 of 1	Cs-k2.gene14315	X	Internal	2	2; NA; NA; NA	NA	NA	.
	115253	NIRI01000454.1	Minus	4	0	0	Upstream Mono	1 of 1	Cs-k2.gene10939	X	Upstrean	4	4; NA; NA; NA	NA	NA	.
	115258	NIRI01000880.1	Minus	7	36	3	Upstream Mono	1 of 1	Cs-k2.gene14315	X	Upstrean	7	6; NA; NA; 1	NA	NA	.
	115259	NIRI01000454.1	Minus	20	0	0	Upstream Mono	1 of 1	Cs-k2.gene10939	X	Upstrean	20	14; NA; NA; 6	NA	NA	.
	115320	NIRI01000241.1	Plus	47	20	2	Internal	1 of 1	Cs-k2.gene14630	X	Internal	47	36; NA; NA; 11	NA	NA	.
	115702	NIRI01001390.1	Minus	25	177	2	Upstream Mono	1 of 1	Cs-k2.gene14012	X	Upstrean	25	22; NA; NA; 3	NA	NA	.
	115734	NIRI01001323.1	Minus	7	4	1	Internal	1 of 1	Cs-k2.gene7788	X	Internal	7	6; NA; NA; 1	NA	1	.
	115865	NIRI01000994.1	Minus	3	11	1	NA	1 of 1	Cs-k2.gene10062	X	Internal	3	3; NA; NA; NA	NA	NA	.
	116066	NIRI01001252.1	Minus	1	36	1	NA	1 of 1	Cs-k2.gene14557	X	Internal	1	1; NA; NA; NA	NA	NA	.
	116092	NIRI01002394.1	Minus	1	1	1	NA	1 of 1	Cs-k2.gene14575	X	Internal	1	1; NA; NA; NA	NA	NA	.
	116740	NIRI01002650.1	Minus	1	0	0	NA	1 of 1	Cs-k2.gene14622	X	Upstrean	1	1; NA; NA; NA	NA	NA	.
	116869	NIRI01001206.1	Minus	47	0	0	Upstream Mono	1 of 1	Cs-k2.gene10187	X	Upstrean	47	40; NA; NA; 7	NA	NA	.
	117048	NIRI01000579.1	Plus	4	36	1	Upstream Mono	1 of 1	Cs-k2.gene13725	X	Upstrean	4	4; NA; NA; NA	NA	NA	.
	117789	NIRI01001252.1	Minus	1	0	0	NA	1 of 1	Cs-k2.gene14557	X	Internal	1	1; NA; NA; NA	NA	NA	.
	118010	NIRI01000391.1	Minus	1	11	1	NA	1 of 1	Cs-k2.gene8115	X	Internal	1	1; NA; NA; NA	NA	NA	.
	118613	NIRI01001252.1	Minus	16	0	0	Upstream Mono	1 of 1	Cs-k2.gene14557	X	Upstrean	16	12; NA; NA; 4	NA	NA	.
	118673	NIRI01001812.1	Minus	1	53	1	NA	1 of 1	Cs-k2.gene14121	X	Internal	1	1; NA; NA; NA	NA	NA	.
	118710	NIRI01000325.1	Plus	1	0	0	NA	1 of 1	Cs-k2.gene4118	X	Internal	1	1; NA; NA; NA	NA	NA	.
	118897	NIRI01000325.1	Plus	1	34	2	NA	1 of 1	Cs-k2.gene4118	X	Internal	1	1; NA; NA; NA	NA	NA	.
	118956	NIRI01001630.1	Minus	14	0	0	Internal	1 of 1	Cs-k2.gene13319	X	Internal	14	14; NA; NA; NA	NA	NA	.
	119419	NIRI01002275.1	Plus	1	0	0	NA	1 of 1	Cs-k2.gene13331	X	Upstrean	1	1; NA; NA; NA	NA	NA	.
	119654	NIRI01000605.1	Plus	5	0	0	Internal	1 of 1	Cs-k2.gene11925	X	Internal	5	3; NA; NA; 2	NA	NA	.
	120010	NIRI01002642.1	Plus	15	5	1	Upstream Mono	1 of 1	Cs-k2.gene13411	X	Upstrean	15	14; NA; NA; 1	NA	NA	.
	120072	NIRI01001253.1	Plus	1	140	4	NA	1 of 1	Cs-k2.gene8313	X	Internal	1	1; NA; NA; NA	NA	NA	.
	120985	NIRI01001968.1	Minus	1	121	1	NA	1 of 1	Cs-k2.gene14453	X	Internal	1	NA; NA; NA; 1	NA	NA	.
	121078	NIRI01000941.1	Plus	2	3618	1	NA	1 of 1	Cs-k2.gene11893	X	Internal	2	2; NA; NA; NA	NA	NA	.
	121136	NIRI01001617.1	Minus	8	1	1	Upstream Mono	1 of 1	Cs-k2.gene9277	X	Upstrean	8	8; NA; NA; NA	NA	NA	.
	121467	NIRI01001244.1	Plus	24	11	1	Internal	1 of 1	Cs-k2.gene11765	X	Internal	24	21; NA; NA; 3	NA	NA	.
	121581	NIRI01001057.1	Minus	3	1237	1	NA	1 of 1	Cs-k2.gene13132	X	Internal	3	3; NA; NA; NA	NA	NA	.
	121592	NIRI01001998.1	Minus	1	325	2	NA	1 of 1	Cs-k2.gene129	X	Internal	1	1; NA; NA; NA	Cs-k2.gene129_Chimera_2__124070_End	2	.
	121625	NIRI01000692.1	Minus	18	0	0	Chimera	1 of 1	Cs-k2.gene12276	X	Internal	18	16; NA; NA; 2	Cs-k2.gene12276_Chimera_2__121633_End	2	.
	121633	NIRI01000692.1	Minus	24	0	0	Chimera	1 of 1	Cs-k2.gene12276	X	Internal	24	20; NA; NA; 4	Cs-k2.gene12276_Chimera_1__Start_121625	1	.
	121906	NIRI01002417.1	Minus	6	34	1	Upstream Mono	1 of 1	Cs-k2.gene8740	X	Upstrean	6	6; NA; NA; NA	NA	NA	.
	122128	NIRI01000998.1	Plus	1	10	4	NA	1 of 1	Cs-k2.gene4313	X	Internal	1	1; NA; NA; NA	NA	NA	.
	122874	NIRI01000534.1	Plus	3	5043	1	NA	1 of 1	Cs-k2.gene5491	X	Internal	3	2; NA; NA; 1	NA	NA	.
	123054	NIRI01001746.1	Minus	113	2	1	Chimera	1 of 1	Cs-k2.gene13746	X	Upstrean	113	102; NA; NA; 11	Cs-k2.gene13746_Chimera_1__Start_114567	1	.
	123199	NIRI01001987.1	Plus	3	0	0	NA	1 of 1	Cs-k2.gene2679	X	Upstrean	3	3; NA; NA; NA	NA	NA	.
	123205	NIRI01001933.1	Minus	1	1	1	NA	1 of 1	Cs-k2.gene9722	X	Upstrean	1	1; NA; NA; NA	NA	1	.
	123503	NIRI01000545.1	Plus	3	342	3	NA	1 of 1	Cs-k2.gene12523	X	Internal	3	1; NA; NA; 2	NA	NA	.
	123877	NIRI01001998.1	Minus	1	102	1	NA	1 of 1	Cs-k2.gene129	X	Internal	1	1; NA; NA; NA	Cs-k2.gene129_Chimera_2__124070_End	2	.
	123964	NIRI01001374.1	Plus	8	0	0	Upstream Mono	1 of 1	Cs-k2.gene14436	X	Upstrean	8	8; NA; NA; NA	NA	NA	.
	124070	NIRI01001998.1	Minus	20	0	0	Chimera	1 of 1	Cs-k2.gene129	X	Internal	20	18; NA; NA; 2	Cs-k2.gene129_Chimera_2__124070_End	2	.
	125286	NIRI01000132.1	Minus	24	105	3	Chimera	1 of 1	Cs-k2.gene14571	X	Internal	24	21; NA; NA; 3	Cs-k2.gene14571_Chimera_2__125286_End	2	.
	125443	NIRI01002262.1	Minus	1	255	1	NA	1 of 1	Cs-k2.gene11621	X	Internal	1	1; NA; NA; NA	NA	NA	.
	125663	NIRI01001776.1	Minus	1	0	0	NA	1 of 1	Cs-k2.gene14326	X	Internal	1	1; NA; NA; NA	NA	NA	.
	125727	NIRI01001057.1	Minus	2	0	0	NA	1 of 1	Cs-k2.gene13132	X	Upstrean	2	1; NA; NA; 1	NA	NA	.
	125730	NIRI01000735.1	Minus	17	0	0	Internal	1 of 1	Cs-k2.gene10641	X	Internal	17	12; NA; NA; 5	NA	NA	.
	125845	NIRI01001057.1	Minus	147	2	2	Upstream Mono	1 of 1	Cs-k2.gene13132	X	Upstrean	147	126; NA; NA; 21	NA	NA	.
	125861	NIRI01001776.1	Minus	1	0	0	NA	1 of 1	Cs-k2.gene14326	X	Upstrean	1	1; NA; NA; NA	NA	NA	.
	125863	NIRI01001031.1	Minus	1	0	0	NA	1 of 1	Cs-k2.gene14583	X	Internal	1	1; NA; NA; NA	Cs-k2.gene14583_Chimera_2__125866_End	2	.
	125866	NIRI01001031.1	Minus	16	0	0	Chimera	1 of 1	Cs-k2.gene14583	X	Internal	16	11; NA; NA; 5	Cs-k2.gene14583_Chimera_2__125866_End	2	.
	125867	NIRI01001776.1	Minus	170	80	1	Upstream Mono	1 of 1	Cs-k2.gene14326	X	Upstrean	170	149; NA; 1; 20	NA	NA	.
	126045	NIRI01000923.1	Minus	1	1928	3	NA	1 of 1	Cs-k2.gene10272	X	Internal	1	1; NA; NA; NA	NA	NA	.
	126632	NIRI01002604.1	Minus	1	911	2	NA	1 of 1	Cs-k2.gene11950	X	Internal	1	1; NA; NA; NA	NA	NA	.
	127675	NIRI01000481.1	Plus	11	44	1	Upstream Mono	1 of 1	Cs-k2.gene1174	X	Upstrean	11	11; NA; NA; NA	NA	NA	.
	127768	NIRI01000001.1	Plus	16	9	1	Internal	1 of 1	Cs-k2.gene13209	X	Internal	16	14; NA; NA; 2	NA	NA	.
	128024	NIRI01001946.1	Minus	35	0	0	Upstream Mono	1 of 1	Cs-k2.gene9135	X	Upstrean	35	28; NA; NA; 7	NA	NA	.
	128247	NIRI01000219.1	Plus	1	1707	2	NA	1 of 1	Cs-k2.gene7761	X	Internal	1	1; NA; NA; NA	NA	NA	.
	128613	NIRI01002396.1	Minus	50	13	1	Chimera	1 of 1	Cs-k2.gene7984	X	Internal	50	45; 1; NA; 4	Cs-k2.gene7984_Chimera_2__128613_End	2	.
	128664	NIRI01001640.1	Plus	1	29	2	NA	1 of 1	Cs-k2.gene9191	X	Internal	1	NA; NA; NA; 1	NA	NA	.
	129013	NIRI01000203.1	Plus	1	16	3	NA	1 of 1	Cs-k2.gene14275	X	Internal	1	1; NA; NA; NA	NA	NA	.
	129177	NIRI01002201.1	Plus	25	51	2	Upstream Mono	1 of 1	Cs-k2.gene13028	X	Upstrean	25	22; NA; NA; 3	NA	NA	.
	129365	NIRI01000021.1	Minus	7	0	0	Internal	1 of 1	Cs-k2.gene14154	X	Internal	7	6; NA; NA; 1	NA	NA	.
	129385	NIRI01000021.1	Minus	1	0	0	NA	1 of 1	Cs-k2.gene14154	X	Internal	1	1; NA; NA; NA	NA	NA	.
	129544	NIRI01001878.1	Minus	50	3	1	Internal	1 of 1	Cs-k2.gene14483	X	Internal	50	43; NA; NA; 7	NA	NA	.
	130427	NIRI01000477.1	Minus	2	0	0	NA	1 of 1	Cs-k2.gene14620	X	Internal	2	1; NA; NA; 1	NA	NA	.
	131181	NIRI01001031.1	Minus	3	107	1	NA	1 of 1	Cs-k2.gene14583	X	Internal	3	3; NA; NA; NA	Cs-k2.gene14583_Chimera_1__Start_125866	1	.
	131253	NIRI01002516.1	Minus	1	1626	1	NA	1 of 1	Cs-k2.gene11722	X	Internal	1	1; NA; NA; NA	NA	NA	.
	131501	NIRI01001374.1	Plus	2	204	2	NA	1 of 1	Cs-k2.gene14436	X	Internal	2	2; NA; NA; NA	NA	NA	.
	131502	NIRI01000493.1	Plus	1	0	0	NA	1 of 1	Cs-k2.gene14656	X	Upstrean	1	1; NA; NA; NA	NA	NA	.
	131700	NIRI01001496.1	Plus	1	105	2	NA	1 of 1	Cs-k2.gene14386	X	Internal	1	NA; NA; NA; 1	NA	NA	.
	132729	NIRI01001733.1	Minus	56	3	1	Internal	1 of 1	Cs-k2.gene7815	X	Internal	56	48; NA; NA; 8	NA	2	.
	132868	NIRI01000033.1	Plus	1	0	0	NA	1 of 1	Cs-k2.gene6760	X	Upstrean	1	1; NA; NA; NA	NA	NA	.
	132870	NIRI01001031.1	Minus	1	0	0	NA	1 of 1	Cs-k2.gene14583	X	Internal	1	1; NA; NA; NA	Cs-k2.gene14583_Chimera_1__Start_125866	1	.
	132979	NIRI01001031.1	Minus	38	10	1	Chimera	1 of 1	Cs-k2.gene14583	X	Upstrean	38	36; NA; NA; 2	Cs-k2.gene14583_Chimera_1__Start_125866	1	.
	133021	NIRI01000994.1	Plus	2	0	0	NA	1 of 1	Cs-k2.gene10063	X	Internal	2	2; NA; NA; NA	NA	NA	.
	133039	NIRI01000994.1	Plus	56	0	0	Internal	1 of 1	Cs-k2.gene10063	X	Internal	56	43; NA; NA; 13	NA	NA	.
	133044	NIRI01000994.1	Plus	1	0	0	NA	1 of 1	Cs-k2.gene10063	X	Internal	1	1; NA; NA; NA	NA	NA	.
	133066	NIRI01000535.1	Minus	9	0	0	Upstream Mono	1 of 1	Cs-k2.gene12557	X	Upstrean	9	7; NA; NA; 2	NA	NA	.
	133146	NIRI01001031.1	Minus	4	0	0	Chimera	1 of 1	Cs-k2.gene14583	X	Upstrean	4	4; NA; NA; NA	Cs-k2.gene14583_Chimera_1__Start_125866	1	.
	133151	NIRI01001452.1	Minus	7	336	1	Internal	1 of 1	Cs-k2.gene11822	X	Internal	7	6; NA; NA; 1	NA	NA	.
	133209	NIRI01002036.1	Plus	21	76	4	Upstream Mono	1 of 1	Cs-k2.gene13769	X	Upstrean	21	17; NA; NA; 4	NA	NA	.
	133254	NIRI01001452.1	Minus	89	5	1	Internal	1 of 1	Cs-k2.gene11822	X	Internal	89	76; NA; NA; 13	NA	NA	.
	133256	NIRI01001610.1	Plus	1	144	1	NA	1 of 1	Cs-k2.gene8622	X	Upstrean	1	1; NA; NA; NA	Cs-k2.gene8622_Chimera_1__Start_148280	1	.
	133257	NIRI01000022.1	Minus	3	290	1	NA	1 of 1	Cs-k2.gene8683	X	Internal	3	1; NA; NA; 2	NA	NA	.
	133261	NIRI01002036.1	Plus	2	0	0	NA	1 of 1	Cs-k2.gene13769	X	Internal	2	2; NA; NA; NA	NA	NA	.
	133280	NIRI01002758.1	Plus	1	159	1	NA	1 of 1	Cs-k2.gene6165	X	Internal	1	1; NA; NA; NA	NA	NA	.
	133434	NIRI01000419.1	Plus	30	4	2	Internal	1 of 1	Cs-k2.gene13677	X	Internal	30	18; NA; 1; 11	NA	NA	.
	133446	NIRI01002604.1	Minus	5	474	2	Internal	1 of 1	Cs-k2.gene11950	X	Internal	5	5; NA; NA; NA	NA	NA	.
	133547	NIRI01002282.1	Minus	11	1	1	Chimera	1 of 1	Cs-k2.gene13949	X	Internal	11	11; NA; NA; NA	Cs-k2.gene13949_Chimera_2__133547_End	2	.
	133568	NIRI01001368.1	Plus	3	1	1	NA	1 of 1	Cs-k2.gene10915	X	Upstrean	3	2; NA; NA; 1	NA	NA	.
	133917	NIRI01002404.1	Plus	6	10	1	Internal	1 of 1	Cs-k2.gene14200	X	Internal	6	6; NA; NA; NA	NA	NA	.
	134585	NIRI01001035.1	Minus	29	0	0	Internal	1 of 1	Cs-k2.gene9528	X	Internal	29	24; NA; NA; 5	NA	2	.
	134699	NIRI01002039.1	Plus	2	0	0	NA	1 of 1	Cs-k2.gene14046	X	Upstrean	2	2; NA; NA; NA	NA	NA	.
	135102	NIRI01002023.1	Minus	8	0	0	Internal	1 of 1	Cs-k2.gene10886	X	Internal	8	5; 1; NA; 2	NA	NA	.
	135104	NIRI01001101.1	Minus	2	0	0	NA	1 of 1	Cs-k2.gene12571	X	Internal	2	2; NA; NA; NA	NA	2	.
	135274	NIRI01001101.1	Minus	5	0	0	Upstream Poly	1 of 1	Cs-k2.gene12571	X	Upstrean	5	5; NA; NA; NA	NA	2	.
	135357	NIRI01002457.1	Plus	18	0	0	Upstream Mono	1 of 1	Cs-k2.gene1486	X	Upstrean	18	15; NA; NA; 3	NA	NA	.
	135383	NIRI01000053.1	Plus	218	0	0	Upstream Mono	1 of 1	Cs-k2.gene5783	X	Upstrean	218	203; NA; NA; 15	NA	NA	.
	135443	NIRI01001680.1	Minus	21	3	2	Internal	1 of 1	Cs-k2.gene6925	X	Internal	21	18; NA; NA; 3	NA	NA	.
	135741	NIRI01002306.1	Plus	1	185	2	NA	1 of 1	Cs-k2.gene10167	X	Internal	1	1; NA; NA; NA	NA	NA	.
	135744	NIRI01000996.1	Plus	66	0	0	Upstream Mono	1 of 1	Cs-k2.gene13936	X	Upstrean	66	55; NA; NA; 11	NA	NA	.
	135902	NIRI01002222.1	Minus	5	0	0	Upstream Mono	1 of 1	Cs-k2.gene12412	X	Upstrean	5	5; NA; NA; NA	NA	NA	.
	136324	NIRI01002555.1	Plus	1	19	3	NA	1 of 1	Cs-k2.gene13716	X	Upstrean	1	1; NA; NA; NA	NA	NA	.
	136399	NIRI01001118.1	Plus	1	57	1	NA	1 of 1	Cs-k2.gene12538	X	Internal	1	1; NA; NA; NA	NA	NA	.
	137100	NIRI01001537.1	Minus	39	0	0	Chimera	1 of 1	Cs-k2.gene11252	X	Internal	39	35; NA; NA; 4	Cs-k2.gene11252_Chimera_2__137100_End	2	.
	137350	NIRI01000419.1	Plus	1	4	1	NA	1 of 1	Cs-k2.gene13677	X	Internal	1	1; NA; NA; NA	NA	NA	.
	137359	NIRI01002064.1	Plus	2	0	0	NA	1 of 1	Cs-k2.gene14665	X	Internal	2	2; NA; NA; NA	NA	NA	.
	137382	NIRI01000705.1	Minus	48	0	0	Internal	1 of 1	Cs-k2.gene14504	X	Internal	48	41; NA; NA; 7	NA	NA	.
	137383	NIRI01000419.1	Plus	1	69	1	NA	1 of 1	Cs-k2.gene13677	X	Internal	1	1; NA; NA; NA	NA	NA	.
	137539	NIRI01000312.1	Minus	13	0	0	Upstream Mono	1 of 1	Cs-k2.gene1824	X	Upstrean	13	10; NA; NA; 3	NA	NA	.
	138553	NIRI01000524.1	Plus	1	2	2	NA	1 of 1	Cs-k2.gene2856	X	Upstrean	1	1; NA; NA; NA	NA	NA	.
	138603	NIRI01001669.1	Plus	4	196	1	Internal	1 of 1	Cs-k2.gene10616	X	Internal	4	4; NA; NA; NA	NA	NA	.
	139356	NIRI01001856.1	Plus	29	0	0	Internal	1 of 1	Cs-k2.gene11711	X	Internal	29	21; NA; NA; 8	NA	NA	.
	139397	NIRI01001856.1	Plus	2	0	0	NA	1 of 1	Cs-k2.gene11711	X	Internal	2	1; NA; NA; 1	NA	NA	.
	139400	NIRI01002147.1	Plus	31	5	2	Internal	1 of 1	Cs-k2.gene14538	X	Internal	31	29; NA; NA; 2	NA	NA	.
	139403	NIRI01002214.1	Minus	11	0	0	Internal	1 of 1	Cs-k2.gene2059	X	Internal	11	8; NA; NA; 3	NA	2	.
	139963	NIRI01001801.1	Plus	8	0	0	Chimera	1 of 1	Cs-k2.gene9855	X	Internal	8	8; NA; NA; NA	Cs-k2.gene9855_Chimera_2__139963_End	2	.
	140456	NIRI01000475.1	Plus	1	0	0	NA	1 of 1	Cs-k2.gene13158	X	Upstrean	1	NA; NA; NA; 1	NA	1	.
	140527	NIRI01001852.1	Minus	2	109	1	NA	1 of 1	Cs-k2.gene13617	X	Internal	2	2; NA; NA; NA	NA	NA	.
	140707	NIRI01000634.1	Minus	2	0	0	NA	1 of 1	Cs-k2.gene13287	X	Upstrean	2	2; NA; NA; NA	NA	NA	.
	140707	NIRI01001941.1	Minus	44	0	0	Upstream Mono	1 of 1	Cs-k2.gene3904	X	Upstrean	44	42; NA; NA; 2	NA	NA	.
	140984	NIRI01000941.1	Minus	14	0	0	Upstream Mono	1 of 1	Cs-k2.gene11894	X	Upstrean	14	11; NA; NA; 3	NA	NA	.
	141032	NIRI01002710.1	Plus	119	1	1	Chimera	1 of 1	Cs-k2.gene8503	X	Internal	119	98; NA; NA; 21	Cs-k2.gene8503_Chimera_1__141032_141363	1	.
	141061	NIRI01002710.1	Plus	1	0	0	NA	1 of 1	Cs-k2.gene8503	X	Internal	1	1; NA; NA; NA	Cs-k2.gene8503_Chimera_1__141032_141363	1	.
	141351	NIRI01002710.1	Plus	1	0	0	NA	1 of 1	Cs-k2.gene8503	X	Internal	1	1; NA; NA; NA	Cs-k2.gene8503_Chimera_1__141032_141363	1	.
	141363	NIRI01002710.1	Plus	97	0	0	Chimera	1 of 1	Cs-k2.gene8503	X	Internal	97	91; NA; 1; 5	Cs-k2.gene8503_Chimera_1__141032_141363	1	.
	141671	NIRI01002222.1	Minus	3	550	1	NA	1 of 1	Cs-k2.gene12413	X	Internal	3	2; NA; NA; 1	NA	NA	.
	141771	NIRI01000579.1	Plus	89	0	0	Upstream Mono	1 of 1	Cs-k2.gene13726	X	Upstrean	89	70; NA; 1; 18	NA	1	.
	141988	NIRI01001946.1	Minus	2	54	2	NA	1 of 1	Cs-k2.gene9136	X	Internal	2	2; NA; NA; NA	NA	NA	.
	142367	NIRI01000668.1	Minus	3	0	0	NA	1 of 1	Cs-k2.gene14466	X	Upstrean	3	2; NA; NA; 1	NA	NA	.
	142375	NIRI01001946.1	Minus	9	0	0	Upstream Mono	1 of 1	Cs-k2.gene9136	X	Upstrean	9	9; NA; NA; NA	NA	NA	.
	142453	NIRI01002595.1	Plus	23	0	0	Chimera	1 of 1	Cs-k2.gene13272	X	Internal	23	17; NA; NA; 6	Cs-k2.gene13272_Chimera_2__142453_End	2	.
	142574	NIRI01002595.1	Plus	2	54	1	NA	1 of 1	Cs-k2.gene13272	X	Internal	2	2; NA; NA; NA	Cs-k2.gene13272_Chimera_2__142453_End	2	.
	142646	NIRI01002030.1	Minus	26	2	1	Internal	1 of 1	Cs-k2.gene10087	X	Internal	26	23; NA; NA; 3	NA	NA	.
	142700	NIRI01002252.1	Minus	1	1437	4	NA	1 of 1	Cs-k2.gene14383	X	Internal	1	1; NA; NA; NA	NA	NA	.
	142831	NIRI01000407.1	Plus	15	489	1	Internal	1 of 1	Cs-k2.gene2155	X	Internal	15	12; 1; NA; 2	NA	NA	.
	142859	NIRI01001801.1	Plus	5	69	2	Chimera	1 of 1	Cs-k2.gene9855	X	Internal	5	5; NA; NA; NA	Cs-k2.gene9855_Chimera_2__139963_End	2	.
	143366	NIRI01002509.1	Plus	1	38	1	NA	1 of 1	Cs-k2.gene13251	X	Internal	1	1; NA; NA; NA	NA	NA	.
	143556	NIRI01002710.1	Plus	1	1306	4	NA	1 of 1	Cs-k2.gene8503	X	Internal	1	1; NA; NA; NA	Cs-k2.gene8503_Chimera_2__141363_End	2	.
	143683	NIRI01001421.1	Plus	1	0	0	NA	1 of 1	Cs-k2.gene13013	X	Upstrean	1	1; NA; NA; NA	NA	NA	.
	143715	NIRI01000970.1	Minus	121	1	1	Internal	1 of 1	Cs-k2.gene13739	X	Internal	121	93; NA; NA; 28	NA	NA	.
	143940	NIRI01001971.1	Minus	106	4	2	Upstream Mono	1 of 1	Cs-k2.gene13655	X	Upstrean	106	102; NA; NA; 4	NA	NA	.
	144575	NIRI01000668.1	Minus	3	0	0	NA	1 of 1	Cs-k2.gene14467	X	Upstrean	3	1; NA; NA; 2	NA	NA	.
	144633	NIRI01000668.1	Minus	1	0	0	NA	1 of 1	Cs-k2.gene14467	X	Upstrean	1	1; NA; NA; NA	NA	NA	.
	144706	NIRI01002286.1	Minus	4	1	1	Upstream Mono	1 of 1	Cs-k2.gene10957	X	Upstrean	4	4; NA; NA; NA	NA	NA	.
	144915	NIRI01000795.1	Minus	1	28	2	NA	1 of 1	Cs-k2.gene6721	X	Internal	1	1; NA; NA; NA	NA	NA	.
	145304	NIRI01002726.1	Minus	153	131	1	Upstream Mono	1 of 1	Cs-k2.gene12397	X	Upstrean	153	118; NA; NA; 35	NA	NA	.
	145353	NIRI01000419.1	Plus	1	158	2	NA	1 of 1	Cs-k2.gene13677	X	Internal	1	NA; NA; NA; 1	NA	NA	.
	145688	NIRI01001237.1	Plus	2	1485	2	NA	1 of 1	Cs-k2.gene9307	X	Internal	2	1; NA; NA; 1	NA	NA	.
	145740	NIRI01000795.1	Minus	11	0	0	Internal	1 of 1	Cs-k2.gene6721	X	Internal	11	11; NA; NA; NA	NA	NA	.
	145886	NIRI01002673.1	Plus	15	0	0	Internal	1 of 1	Cs-k2.gene10322	X	Internal	15	11; NA; NA; 4	NA	NA	.
	145902	NIRI01002614.1	Minus	1	0	0	NA	1 of 1	Cs-k2.gene14333	X	Internal	1	1; NA; NA; NA	NA	NA	.
	146443	NIRI01002297.1	Plus	20	2	1	Internal	1 of 1	Cs-k2.gene13104	X	Internal	20	17; NA; NA; 3	NA	NA	.
	146567	NIRI01001367.1	Plus	15	58	3	Internal	1 of 1	Cs-k2.gene11230	X	Internal	15	13; NA; NA; 2	NA	NA	.
	146591	NIRI01000712.1	Minus	30	0	0	Upstream Mono	1 of 1	Cs-k2.gene14351	X	Upstrean	30	27; NA; NA; 3	NA	NA	.
	146642	NIRI01000641.1	Plus	1	195	1	NA	1 of 1	Cs-k2.gene8182	X	Internal	1	1; NA; NA; NA	NA	NA	.
	146659	NIRI01001529.1	Minus	2	51	1	NA	1 of 1	Cs-k2.gene7031	X	Internal	2	2; NA; NA; NA	NA	NA	.
	147128	NIRI01001027.1	Minus	92	0	0	Upstream Mono	1 of 1	Cs-k2.gene7065	X	Upstrean	92	76; NA; NA; 16	NA	NA	.
	147310	NIRI01002613.1	Minus	2	0	0	NA	1 of 1	Cs-k2.gene10709	X	Upstrean	2	2; NA; NA; NA	NA	NA	.
	147336	NIRI01002613.1	Minus	55	58	1	Upstream Mono	1 of 1	Cs-k2.gene10709	X	Upstrean	55	47; NA; NA; 8	NA	NA	.
	147370	NIRI01001669.1	Plus	32	36	1	Internal	1 of 1	Cs-k2.gene10617	X	Internal	32	24; NA; NA; 8	NA	NA	.
	147382	NIRI01000826.1	Plus	3	49	1	NA	1 of 1	Cs-k2.gene12256	X	Internal	3	3; NA; NA; NA	NA	NA	.
	147758	NIRI01000419.1	Plus	1	372	4	NA	1 of 1	Cs-k2.gene13677	X	Internal	1	1; NA; NA; NA	NA	NA	.
	147810	NIRI01000231.1	Minus	11	0	0	Upstream Mono	1 of 1	Cs-k2.gene12365	X	Upstrean	11	9; NA; NA; 2	NA	NA	.
	148280	NIRI01001610.1	Plus	72	1	1	Chimera	1 of 1	Cs-k2.gene8622	X	Internal	72	60; NA; NA; 12	Cs-k2.gene8622_Chimera_2__148280_End	2	.
	148523	NIRI01002673.1	Plus	233	105	2	Upstream Mono	1 of 1	Cs-k2.gene10323	X	Upstrean	233	188; NA; NA; 45	NA	NA	.
	149107	NIRI01001610.1	Plus	1	179	2	NA	1 of 1	Cs-k2.gene8622	X	Internal	1	1; NA; NA; NA	Cs-k2.gene8622_Chimera_2__148280_End	2	.
	149153	NIRI01001669.1	Plus	2	48	1	NA	1 of 1	Cs-k2.gene10617	X	Internal	2	2; NA; NA; NA	NA	NA	.
	149894	NIRI01002324.1	Plus	2	1	1	NA	1 of 1	Cs-k2.gene11269	X	Upstrean	2	1; NA; NA; 1	NA	NA	.
	149945	NIRI01000022.1	Minus	37	0	0	Internal	1 of 1	Cs-k2.gene8683	X	Internal	37	32; NA; NA; 5	NA	NA	.
	150335	NIRI01002297.1	Plus	1	108	1	NA	1 of 1	Cs-k2.gene13104	X	Internal	1	NA; NA; NA; 1	NA	NA	.
	150807	NIRI01000559.1	Plus	78	109	1	Internal	1 of 1	Cs-k2.gene7669	X	Internal	78	62; NA; NA; 16	NA	NA	.
	150836	NIRI01001787.1	Plus	1	0	0	NA	1 of 1	Cs-k2.gene13927	X	Upstrean	1	1; NA; NA; NA	NA	NA	.
	150924	NIRI01002099.1	Minus	4	0	0	Upstream Mono	1 of 1	Cs-k2.gene13785	X	Upstrean	4	4; NA; NA; NA	NA	NA	.
	151473	NIRI01001054.1	Plus	4	0	0	Upstream Mono	1 of 1	Cs-k2.gene13531	X	Upstrean	4	3; NA; NA; 1	NA	NA	.
	151503	NIRI01001099.1	Plus	137	3	2	Upstream Mono	1 of 1	Cs-k2.gene5532	X	Upstrean	137	104; NA; NA; 33	NA	NA	.
	151548	NIRI01002275.1	Minus	16	0	0	Upstream Mono	1 of 1	Cs-k2.gene13332	X	Upstrean	16	13; NA; NA; 3	NA	NA	.
	152712	NIRI01002642.1	Minus	21	0	0	Upstream Mono	1 of 1	Cs-k2.gene13412	X	Upstrean	21	17; NA; NA; 4	NA	NA	.
	152770	NIRI01002006.1	Minus	3	1	1	NA	1 of 1	Cs-k2.gene5299	X	Internal	3	2; NA; NA; 1	NA	NA	.
	152773	NIRI01002006.1	Minus	13	1	1	Internal	1 of 1	Cs-k2.gene5299	X	Internal	13	9; NA; NA; 4	NA	NA	.
	152853	NIRI01002518.1	Plus	12	0	0	Upstream Mono	1 of 1	Cs-k2.gene9785	X	Upstrean	12	10; NA; NA; 2	NA	NA	.
	153005	NIRI01000641.1	Plus	1	105	2	NA	1 of 1	Cs-k2.gene8182	X	Internal	1	1; NA; NA; NA	NA	NA	.
	153373	NIRI01002616.1	Plus	665	941	2	Internal	1 of 1	Cs-k2.gene5640	X	Internal	665	544; NA; NA; 121	NA	NA	.
	153628	NIRI01000579.1	Plus	1	0	0	NA	1 of 1	Cs-k2.gene13727	X	Upstrean	1	1; NA; NA; NA	NA	2	.
	153652	NIRI01000579.1	Plus	143	0	0	Upstream Poly	1 of 1	Cs-k2.gene13727	X	Upstrean	143	130; NA; NA; 13	NA	2	.
	153663	NIRI01000115.1	Plus	63	3	1	Upstream Mono	1 of 1	Cs-k2.gene5678	X	Upstrean	63	47; NA; NA; 16	NA	NA	.
	153759	NIRI01000642.1	Minus	1	3	2	NA	1 of 1	Cs-k2.gene14160	X	Upstrean	1	1; NA; NA; NA	NA	NA	.
	154055	NIRI01000260.1	Plus	47	0	0	Internal	1 of 1	Cs-k2.gene5	X	Internal	47	35; NA; NA; 12	NA	NA	.
	154062	NIRI01001911.1	Plus	3	0	0	NA	1 of 1	Cs-k2.gene13803	X	Upstrean	3	1; NA; NA; 2	NA	NA	.
	154080	NIRI01001832.1	Minus	10	0	0	Upstream Mono	1 of 1	Cs-k2.gene12813	X	Upstrean	10	7; NA; NA; 3	NA	NA	.
	155160	NIRI01001610.1	Plus	34	7	1	Internal	1 of 1	Cs-k2.gene8623	X	Internal	34	26; NA; NA; 8	NA	NA	.
	155429	NIRI01000598.1	Minus	233	0	0	Internal	1 of 1	Cs-k2.gene14564	X	Internal	233	207; NA; 1; 25	NA	NA	.
	155776	NIRI01002289.1	Plus	1	0	0	NA	1 of 1	Cs-k2.gene3690	X	Internal	1	NA; NA; NA; 1	NA	NA	.
	155811	NIRI01002289.1	Plus	1	0	0	NA	1 of 1	Cs-k2.gene3690	X	Internal	1	1; NA; NA; NA	NA	NA	.
	155908	NIRI01002289.1	Plus	1	3	1	NA	1 of 1	Cs-k2.gene3690	X	Internal	1	1; NA; NA; NA	NA	NA	.
	156420	NIRI01002245.1	Minus	5	0	0	Internal	1 of 1	Cs-k2.gene12758	X	Internal	5	4; NA; NA; 1	NA	NA	.
	156847	NIRI01001586.1	Plus	1	0	0	NA	1 of 1	Cs-k2.gene12227	X	Upstrean	1	1; NA; NA; NA	NA	NA	.
	156866	NIRI01001586.1	Plus	10	23	2	Upstream Mono	1 of 1	Cs-k2.gene12227	X	Upstrean	10	10; NA; NA; NA	NA	NA	.
	157385	NIRI01001746.1	Plus	62	0	0	Upstream Mono	1 of 1	Cs-k2.gene13747	X	Upstrean	62	53; NA; NA; 9	NA	NA	.
	157435	NIRI01001746.1	Plus	8	0	0	Upstream Mono	1 of 1	Cs-k2.gene13747	X	Upstrean	8	7; NA; NA; 1	NA	NA	.
	157453	NIRI01000647.1	Plus	8	1	1	Internal	1 of 1	Cs-k2.gene13862	X	Internal	8	6; NA; NA; 2	NA	NA	.
	157961	NIRI01000312.1	Minus	2	10	1	NA	1 of 1	Cs-k2.gene1825	X	Upstrean	2	2; NA; NA; NA	NA	NA	.
	158442	NIRI01000808.1	Minus	3	0	0	NA	1 of 1	Cs-k2.gene14215	X	Upstrean	3	3; NA; NA; NA	NA	NA	.
	158862	NIRI01002036.1	Plus	1	0	0	NA	1 of 1	Cs-k2.gene13770	X	Upstrean	1	1; NA; NA; NA	NA	NA	.
	159291	NIRI01000831.1	Minus	33	37	3	Upstream Mono	1 of 1	Cs-k2.gene8820	X	Upstrean	33	30; NA; NA; 3	NA	NA	.
	159570	NIRI01002245.1	Minus	20	0	0	Internal	1 of 1	Cs-k2.gene12758	X	Internal	20	13; NA; NA; 7	NA	NA	.
	159583	NIRI01002245.1	Minus	1	0	0	NA	1 of 1	Cs-k2.gene12758	X	Internal	1	1; NA; NA; NA	NA	NA	.
	159930	NIRI01002647.1	Minus	6	269	2	Internal	1 of 1	Cs-k2.gene231	X	Internal	6	6; NA; NA; NA	NA	NA	.
	160417	NIRI01000127.1	Plus	31	8	1	Upstream Mono	1 of 1	Cs-k2.gene13463	X	Upstrean	31	26; NA; NA; 5	NA	NA	.
	160696	NIRI01000231.1	Minus	1	0	0	NA	1 of 1	Cs-k2.gene12366	X	Internal	1	1; NA; NA; NA	Cs-k2.gene12366_Chimera_2__160869_End	2	.
	160861	NIRI01000009.1	Minus	1	0	0	NA	1 of 1	Cs-k2.gene1053	X	Upstrean	1	1; NA; NA; NA	NA	NA	.
	160869	NIRI01000231.1	Minus	8	0	0	Chimera	1 of 1	Cs-k2.gene12366	X	Internal	8	8; NA; NA; NA	Cs-k2.gene12366_Chimera_2__160869_End	2	.
	160883	NIRI01000009.1	Minus	40	0	0	Upstream Mono	1 of 1	Cs-k2.gene1053	X	Upstrean	40	32; NA; NA; 8	NA	NA	.
	161956	NIRI01001735.1	Plus	9	3	1	Upstream Mono	1 of 1	Cs-k2.gene13687	X	Upstrean	9	9; NA; NA; NA	NA	NA	.
	162187	NIRI01001323.1	Plus	26	53	6	Upstream Mono	1 of 1	Cs-k2.gene7789	X	Upstrean	26	24; NA; NA; 2	NA	NA	.
	162837	NIRI01001905.1	Plus	1	57	3	NA	1 of 1	Cs-k2.gene7721	X	Upstrean	1	1; NA; NA; NA	NA	NA	.
	162872	NIRI01002616.1	Minus	8	562	3	Internal	1 of 1	Cs-k2.gene5641	X	Internal	8	7; NA; NA; 1	NA	NA	.
	163024	NIRI01000647.1	Plus	4	43	1	Internal	1 of 1	Cs-k2.gene13862	X	Internal	4	2; NA; NA; 2	NA	NA	.
	163446	NIRI01001323.1	Plus	2	577	8	NA	1 of 1	Cs-k2.gene7789	X	Internal	2	2; NA; NA; NA	NA	NA	.
	163858	NIRI01001669.1	Minus	3	1	1	NA	1 of 1	Cs-k2.gene10618	X	Internal	3	3; NA; NA; NA	NA	NA	.
	163980	NIRI01002653.1	Plus	29	0	0	Upstream Mono	1 of 1	Cs-k2.gene7174	X	Upstrean	29	25; NA; NA; 4	NA	NA	.
	164065	NIRI01000787.1	Plus	11	0	0	Upstream Mono	1 of 1	Cs-k2.gene14379	X	Upstrean	11	10; NA; NA; 1	NA	NA	.
	164103	NIRI01000787.1	Plus	3	0	0	NA	1 of 1	Cs-k2.gene14379	X	Upstrean	3	2; NA; NA; 1	NA	NA	.
	164243	NIRI01001464.1	Plus	67	1	1	Internal	1 of 1	Cs-k2.gene4554	X	Internal	67	59; NA; NA; 8	NA	NA	.
	164321	NIRI01001899.1	Plus	6	130	2	Chimera	1 of 1	Cs-k2.gene7416	X	Upstrean	6	5; NA; NA; 1	Cs-k2.gene7416_Chimera_1__Start_169780	1	.
	164621	NIRI01002250.1	Plus	1	302	1	NA	1 of 1	Cs-k2.gene4497	X	Internal	1	NA; NA; NA; 1	NA	1	.
	164817	NIRI01001218.1	Plus	142	0	0	Upstream Mono	1 of 1	Cs-k2.gene12087	X	Upstrean	142	123; NA; NA; 19	NA	NA	.
	164820	NIRI01001218.1	Plus	1	0	0	NA	1 of 1	Cs-k2.gene12087	X	Upstrean	1	1; NA; NA; NA	NA	NA	.
	164862	NIRI01001733.1	Plus	50	0	0	Upstream Mono	1 of 1	Cs-k2.gene7817	X	Upstrean	50	41; NA; NA; 9	NA	NA	.
	165074	NIRI01002477.1	Minus	1	33	1	NA	1 of 1	Cs-k2.gene13994	X	Upstrean	1	1; NA; NA; NA	NA	NA	.
	165115	NIRI01001669.1	Minus	4	200	2	Upstream Mono	1 of 1	Cs-k2.gene10618	X	Upstrean	4	3; NA; NA; 1	NA	NA	.
	165153	NIRI01002214.1	Plus	43	2	2	Upstream Mono	1 of 1	Cs-k2.gene2061	X	Upstrean	43	37; NA; NA; 6	NA	NA	.
	165276	NIRI01000103.1	Plus	22	50	1	Upstream Mono	1 of 1	Cs-k2.gene13344	X	Upstrean	22	18; NA; NA; 4	NA	NA	.
	165343	NIRI01001320.1	Plus	8	0	0	Upstream Mono	1 of 1	Cs-k2.gene7594	X	Upstrean	8	6; NA; NA; 2	NA	NA	.
	165450	NIRI01000776.1	Minus	61	0	0	Upstream Mono	1 of 1	Cs-k2.gene13473	X	Upstrean	61	51; NA; NA; 10	NA	NA	.
	165674	NIRI01002455.1	Minus	18	0	0	Upstream Mono	1 of 1	Cs-k2.gene14460	X	Upstrean	18	14; NA; NA; 4	NA	NA	.
	165694	NIRI01001403.1	Minus	1	1	1	NA	1 of 1	Cs-k2.gene4931	X	Upstrean	1	1; NA; NA; NA	NA	2	.
	165731	NIRI01002344.1	Minus	1	141	1	NA	1 of 1	Cs-k2.gene11061	X	Internal	1	1; NA; NA; NA	NA	NA	.
	166210	NIRI01001225.1	Minus	240	0	0	Upstream Mono	1 of 1	Cs-k2.gene12163	X	Upstrean	240	175; NA; NA; 65	NA	NA	.
	166308	NIRI01001374.1	Minus	134	0	0	Upstream Mono	1 of 1	Cs-k2.gene14438	X	Upstrean	134	113; NA; NA; 21	NA	NA	.
	166377	NIRI01001523.1	Plus	1	17	1	NA	1 of 1	Cs-k2.gene8408	X	Internal	1	1; NA; NA; NA	NA	NA	.
	166454	NIRI01000193.1	Minus	5	187	4	Internal	1 of 1	Cs-k2.gene9967	X	Internal	5	5; NA; NA; NA	NA	NA	.
	166578	NIRI01002023.1	Minus	20	0	0	Chimera	1 of 1	Cs-k2.gene10887	X	Internal	20	16; NA; NA; 4	Cs-k2.gene10887_Chimera_2__166578_End	2	.
	166610	NIRI01000461.1	Minus	1	0	0	NA	1 of 1	Cs-k2.gene14440	X	Upstrean	1	1; NA; NA; NA	NA	NA	.
	166837	NIRI01002448.1	Plus	2	428	3	NA	1 of 1	Cs-k2.gene12293	X	Upstrean	2	1; NA; NA; 1	NA	NA	.
	167361	NIRI01000773.1	Plus	36	1011	2	Internal	1 of 1	Cs-k2.gene14089	X	Internal	36	29; NA; NA; 7	NA	NA	.
	167463	NIRI01000731.1	Minus	1	1249	1	NA	1 of 1	Cs-k2.gene2775	X	Internal	1	1; NA; NA; NA	NA	NA	.
	167590	NIRI01001057.1	Plus	102	2	1	Upstream Mono	1 of 1	Cs-k2.gene13133	X	Upstrean	102	88; NA; NA; 14	NA	NA	.
	167722	NIRI01002396.1	Plus	4	0	0	Internal	1 of 1	Cs-k2.gene7986	X	Internal	4	4; NA; NA; NA	NA	NA	.
	168037	NIRI01000808.1	Minus	1	0	0	NA	1 of 1	Cs-k2.gene14216	X	Internal	1	1; NA; NA; NA	NA	NA	.
	168391	NIRI01001977.1	Plus	116	0	0	Internal	1 of 1	Cs-k2.gene10596	X	Internal	116	94; NA; NA; 22	NA	NA	.
	168409	NIRI01002396.1	Plus	1	202	1	NA	1 of 1	Cs-k2.gene7986	X	Internal	1	1; NA; NA; NA	NA	NA	.
	168575	NIRI01000625.1	Minus	10	7	2	Internal	1 of 1	Cs-k2.gene11197	X	Internal	10	7; NA; NA; 3	NA	NA	.
	169106	NIRI01000260.1	Plus	63	3	1	Upstream Mono	1 of 1	Cs-k2.gene7	X	Upstrean	63	50; NA; NA; 13	NA	NA	.
	169280	NIRI01000914.1	Minus	2	37	1	NA	1 of 1	Cs-k2.gene11364	X	Internal	2	2; NA; NA; NA	NA	NA	.
	169759	NIRI01001899.1	Plus	1	0	0	NA	1 of 1	Cs-k2.gene7416	X	Internal	1	1; NA; NA; NA	Cs-k2.gene7416_Chimera_1__Start_169780	1	.
	169780	NIRI01001899.1	Plus	152	135	4	Chimera	1 of 1	Cs-k2.gene7416	X	Internal	152	113; NA; NA; 39	Cs-k2.gene7416_Chimera_2__169780_End	2	.
	169931	NIRI01000423.1	Minus	26	7	2	Upstream Mono	1 of 1	Cs-k2.gene14271	X	Upstrean	26	23; NA; NA; 3	NA	NA	.
	170129	NIRI01000182.1	Minus	1	0	0	NA	1 of 1	Cs-k2.gene14380	X	Internal	1	1; NA; NA; NA	NA	NA	.
	170691	NIRI01001471.1	Plus	163	0	0	Upstream Mono	1 of 1	Cs-k2.gene13838	X	Upstrean	163	145; NA; NA; 18	NA	NA	.
	170785	NIRI01001471.1	Plus	3	0	0	NA	1 of 1	Cs-k2.gene13838	X	Internal	3	3; NA; NA; NA	NA	NA	.
	170936	NIRI01002572.1	Minus	2	0	0	NA	1 of 1	Cs-k2.gene5102	X	Internal	2	2; NA; NA; NA	NA	NA	.
	171061	NIRI01000087.1	Plus	11	0	0	Upstream Mono	1 of 1	Cs-k2.gene9008	X	Upstrean	11	8; NA; NA; 3	NA	NA	.
	171703	NIRI01000454.1	Minus	39	0	0	Internal	1 of 1	Cs-k2.gene10940	X	Internal	39	36; NA; NA; 3	NA	NA	.
	172202	NIRI01000880.1	Minus	3	228	1	NA	1 of 1	Cs-k2.gene14317	X	Internal	3	2; NA; NA; 1	NA	NA	.
	172338	NIRI01001035.1	Plus	3	11	1	NA	1 of 1	Cs-k2.gene9530	X	Internal	3	2; NA; NA; 1	NA	NA	.
	172683	NIRI01002694.1	Plus	1	0	0	NA	1 of 1	Cs-k2.gene14061	X	Internal	1	1; NA; NA; NA	NA	NA	.
	173139	NIRI01001680.1	Plus	212	0	0	Upstream Mono	1 of 1	Cs-k2.gene6926	X	Upstrean	212	182; NA; NA; 30	NA	NA	.
	173639	NIRI01000859.1	Minus	1	0	0	NA	1 of 1	Cs-k2.gene14408	X	Internal	1	1; NA; NA; NA	NA	NA	.
	173698	NIRI01000859.1	Minus	172	18	2	Upstream Mono	1 of 1	Cs-k2.gene14408	X	Upstrean	172	148; 2; NA; 22	NA	NA	.
	173909	NIRI01000421.1	Minus	2	240	1	NA	1 of 1	Cs-k2.gene12840	X	Internal	2	2; NA; NA; NA	Cs-k2.gene12840_Chimera_2__180919_End	2	.
	174298	NIRI01000745.1	Minus	73	0	0	Upstream Mono	1 of 1	Cs-k2.gene14288	X	Upstrean	73	69; NA; NA; 4	NA	NA	.
	174562	NIRI01002275.1	Plus	2	0	0	NA	1 of 1	Cs-k2.gene13333	X	Upstrean	2	2; NA; NA; NA	NA	NA	.
	174931	NIRI01002345.1	Minus	1	285	2	NA	1 of 1	Cs-k2.gene3489	X	Internal	1	1; NA; NA; NA	NA	NA	.
	174991	NIRI01000183.1	Plus	12	22	5	Internal	1 of 1	Cs-k2.gene4428	X	Internal	12	12; NA; NA; NA	NA	NA	.
	176534	NIRI01001471.1	Plus	2	141	1	NA	1 of 1	Cs-k2.gene13838	X	Internal	2	1; NA; NA; 1	NA	NA	.
	176716	NIRI01001652.1	Minus	16	0	0	Upstream Mono	1 of 1	Cs-k2.gene13987	X	Upstrean	16	13; NA; NA; 3	NA	NA	.
	176783	NIRI01000466.1	Plus	38	0	0	Upstream Mono	1 of 1	Cs-k2.gene13566	X	Upstrean	38	34; NA; NA; 4	NA	NA	.
	177124	NIRI01001503.1	Minus	1	5	1	NA	1 of 1	Cs-k2.gene14348	X	Upstrean	1	1; NA; NA; NA	NA	NA	.
	177187	NIRI01001503.1	Minus	5	1	1	Upstream Mono	1 of 1	Cs-k2.gene14348	X	Upstrean	5	5; NA; NA; NA	NA	NA	.
	177242	NIRI01001640.1	Minus	2	0	0	NA	1 of 1	Cs-k2.gene9192	X	Upstrean	2	2; NA; NA; NA	NA	NA	.
	177460	NIRI01002030.1	Plus	12	0	0	Internal	1 of 1	Cs-k2.gene10089	X	Internal	12	11; NA; NA; 1	NA	NA	.
	177483	NIRI01000792.1	Plus	38	2	1	Chimera	1 of 1	Cs-k2.gene14034	X	Internal	38	29; NA; NA; 9	Cs-k2.gene14034_Chimera_2__177483_End	2	.
	177718	NIRI01001496.1	Minus	4	0	0	Upstream Mono	1 of 1	Cs-k2.gene14388	X	Upstrean	4	2; NA; NA; 2	NA	NA	.
	177776	NIRI01001987.1	Minus	76	0	0	Upstream Mono	1 of 1	Cs-k2.gene2680	X	Upstrean	76	64; NA; NA; 12	NA	NA	.
	178136	NIRI01000692.1	Plus	61	9	4	Upstream Mono	1 of 1	Cs-k2.gene12277	X	Upstrean	61	45; NA; NA; 16	NA	NA	.
	178284	NIRI01001471.1	Plus	47	379	4	Internal	1 of 1	Cs-k2.gene13838	X	Internal	47	38; NA; NA; 9	NA	NA	.
	178874	NIRI01000274.1	Plus	1	0	0	NA	1 of 1	Cs-k2.gene12980	X	Internal	1	NA; NA; NA; 1	Cs-k2.gene12980_Chimera_1__Start_178890	1	.
	178890	NIRI01000274.1	Plus	76	0	0	Chimera	1 of 1	Cs-k2.gene12980	X	Internal	76	62; NA; NA; 14	Cs-k2.gene12980_Chimera_2__178890_End	2	.
	179348	NIRI01000083.1	Minus	10	1	1	Upstream Mono	1 of 1	Cs-k2.gene7250	X	Upstrean	10	8; NA; NA; 2	NA	NA	.
	179402	NIRI01000978.1	Minus	3	0	0	NA	1 of 1	Cs-k2.gene12382	X	Internal	3	3; NA; NA; NA	Cs-k2.gene12382_Chimera_2__179441_End	2	.
	179441	NIRI01000978.1	Minus	75	0	0	Chimera	1 of 1	Cs-k2.gene12382	X	Internal	75	65; NA; NA; 10	Cs-k2.gene12382_Chimera_2__179441_End	2	.
	179666	NIRI01002430.1	Minus	43	0	0	Internal	1 of 1	Cs-k2.gene14416	X	Internal	43	39; NA; NA; 4	NA	NA	.
	179955	NIRI01001101.1	Minus	1	1	1	NA	1 of 1	Cs-k2.gene12574	X	Internal	1	1; NA; NA; NA	NA	NA	.
	180226	NIRI01000087.1	Plus	2	137	1	NA	1 of 1	Cs-k2.gene9008	X	Internal	2	2; NA; NA; NA	NA	NA	.
	180585	NIRI01001905.1	Plus	11	58	3	Upstream Mono	1 of 1	Cs-k2.gene7722	X	Upstrean	11	8; NA; NA; 3	NA	NA	.
	180592	NIRI01002036.1	Minus	1	91	1	NA	1 of 1	Cs-k2.gene13772	X	Internal	1	1; NA; NA; NA	Cs-k2.gene13772_Chimera_2__180790_End	2	.
	180790	NIRI01002036.1	Minus	140	0	0	Chimera	1 of 1	Cs-k2.gene13772	X	Internal	140	116; NA; 1; 23	Cs-k2.gene13772_Chimera_2__180790_End	2	.
	180919	NIRI01000421.1	Minus	16	28	2	Chimera	1 of 1	Cs-k2.gene12840	X	Internal	16	13; NA; NA; 3	Cs-k2.gene12840_Chimera_2__180919_End	2	.
	181094	NIRI01001130.1	Plus	11	14	2	Upstream Mono	1 of 1	Cs-k2.gene8562	X	Upstrean	11	8; NA; NA; 3	NA	NA	.
	181247	NIRI01000407.1	Plus	1	485	1	NA	1 of 1	Cs-k2.gene2155	X	Internal	1	1; NA; NA; NA	NA	NA	.
	181269	NIRI01002220.1	Minus	2	527	1	NA	1 of 1	Cs-k2.gene13758	X	Internal	2	2; NA; NA; NA	NA	NA	.
	181424	NIRI01002472.1	Minus	23	3	2	Upstream Mono	1 of 1	Cs-k2.gene12830	X	Upstrean	23	20; NA; NA; 3	NA	NA	.
	181988	NIRI01001713.1	Minus	2	0	0	NA	1 of 1	Cs-k2.gene3614	X	Upstrean	2	2; NA; NA; NA	NA	NA	.
	182029	NIRI01000823.1	Plus	184	0	0	Chimera	1 of 1	Cs-k2.gene13709	X	Internal	184	167; NA; NA; 17	Cs-k2.gene13709_Chimera_2__182029_End	2	.
	182744	NIRI01000823.1	Plus	2	718	1	NA	1 of 1	Cs-k2.gene13709	X	Internal	2	1; NA; NA; 1	Cs-k2.gene13709_Chimera_2__182029_End	2	.
	183191	NIRI01001905.1	Plus	5	218	3	Internal	1 of 1	Cs-k2.gene7722	X	Internal	5	4; NA; NA; 1	NA	NA	.
	183319	NIRI01002648.1	Minus	1	237	1	NA	1 of 1	Cs-k2.gene9076	X	Internal	1	1; NA; NA; NA	NA	NA	.
	183699	NIRI01002002.1	Minus	2	0	0	NA	1 of 1	Cs-k2.gene5589	X	Internal	2	1; NA; NA; 1	NA	NA	.
	184160	NIRI01000143.1	Minus	32	0	0	Upstream Mono	1 of 1	Cs-k2.gene13201	X	Upstrean	32	25; NA; NA; 7	NA	NA	.
	184708	NIRI01001141.1	Plus	1	217	1	NA	1 of 1	Cs-k2.gene11665	X	Internal	1	1; NA; NA; NA	NA	NA	.
	184955	NIRI01000033.1	Minus	47	63	1	Internal	1 of 1	Cs-k2.gene6764	X	Internal	47	38; NA; NA; 9	NA	NA	.
	185139	NIRI01001891.1	Minus	7	5947	2	Internal	1 of 1	Cs-k2.gene8586	X	Internal	7	5; NA; NA; 2	NA	NA	.
	185161	NIRI01000574.1	Minus	1	72	2	NA	1 of 1	Cs-k2.gene6201	X	Internal	1	1; NA; NA; NA	NA	NA	.
	185164	NIRI01002318.1	Plus	1	49	2	NA	1 of 1	Cs-k2.gene2321	X	Upstrean	1	1; NA; NA; NA	NA	NA	.
	185174	NIRI01002064.1	Minus	55	4	1	Upstream Mono	1 of 1	Cs-k2.gene14666	X	Upstrean	55	49; NA; NA; 6	NA	NA	.
	187373	NIRI01002417.1	Minus	51	0	0	Upstream Mono	1 of 1	Cs-k2.gene8742	X	Upstrean	51	46; NA; NA; 5	NA	NA	.
	187393	NIRI01000648.1	Plus	2	4435	2	NA	1 of 1	Cs-k2.gene7134	X	Internal	2	1; NA; NA; 1	NA	NA	.
	187479	NIRI01001025.1	Minus	6	103	1	Chimera	1 of 1	Cs-k2.gene14282	X	Internal	6	6; NA; NA; NA	Cs-k2.gene14282_Chimera_2__187479_End	3	.
	187540	NIRI01002201.1	Minus	1	0	0	NA	1 of 1	Cs-k2.gene13030	X	Upstrean	1	1; NA; NA; NA	NA	NA	.
	187725	NIRI01001439.1	Plus	75	0	0	Upstream Mono	1 of 1	Cs-k2.gene4820	X	Upstrean	75	59; NA; NA; 16	NA	NA	.
	187814	NIRI01000735.1	Plus	1	2	1	NA	1 of 1	Cs-k2.gene10643	X	Internal	1	1; NA; NA; NA	NA	NA	.
	187915	NIRI01000421.1	Minus	5	0	0	Chimera	1 of 1	Cs-k2.gene12840	X	Internal	5	5; NA; NA; NA	NA	1	.
	188428	NIRI01000574.1	Minus	66	1	1	Upstream Mono	1 of 1	Cs-k2.gene6201	X	Upstrean	66	57; NA; NA; 9	NA	NA	.
	188608	NIRI01001785.1	Plus	3	0	0	NA	1 of 1	Cs-k2.gene11164	X	Upstrean	3	3; NA; NA; NA	NA	NA	.
	188772	NIRI01000579.1	Plus	143	0	0	Internal	1 of 1	Cs-k2.gene13728	X	Internal	143	124; NA; NA; 19	NA	NA	.
	188843	NIRI01001594.1	Minus	138	0	0	Internal	1 of 1	Cs-k2.gene7951	X	Internal	138	113; NA; NA; 25	NA	2	.
	188923	NIRI01000421.1	Minus	182	235	1	Chimera	1 of 1	Cs-k2.gene12840	X	Internal	182	131; NA; NA; 51	Cs-k2.gene12840_Chimera_1__Start_187915	1	.
	188931	NIRI01000493.1	Minus	4	30	2	Upstream Mono	1 of 1	Cs-k2.gene14657	X	Upstrean	4	4; NA; NA; NA	NA	NA	.
	188944	NIRI01001785.1	Plus	6	357	1	Internal	1 of 1	Cs-k2.gene11164	X	Internal	6	5; NA; NA; 1	NA	NA	.
	189078	NIRI01001785.1	Plus	1	0	0	NA	1 of 1	Cs-k2.gene11164	X	Internal	1	1; NA; NA; NA	NA	NA	.
	189165	NIRI01000493.1	Minus	1	11	1	NA	1 of 1	Cs-k2.gene14657	X	Upstrean	1	1; NA; NA; NA	NA	NA	.
	189586	NIRI01001594.1	Minus	25	0	0	Upstream Mono	1 of 1	Cs-k2.gene7952	X	Upstrean	25	23; NA; NA; 2	NA	1	.
	189599	NIRI01000792.1	Plus	2	170	4	NA	1 of 1	Cs-k2.gene14034	X	Internal	2	2; NA; NA; NA	Cs-k2.gene14034_Chimera_2__177483_End	2	.
	189735	NIRI01002276.1	Plus	161	1	1	Upstream Mono	1 of 1	Cs-k2.gene706	X	Upstrean	161	137; NA; 1; 23	NA	NA	.
	189764	NIRI01002416.1	Minus	2	1610	1	NA	1 of 1	Cs-k2.gene9254	X	Internal	2	2; NA; NA; NA	NA	NA	.
	190111	NIRI01001025.1	Minus	76	83	1	Internal	1 of 1	Cs-k2.gene14283	X	Internal	76	62; NA; NA; 14	NA	1	.
	190681	NIRI01002653.1	Minus	27	3	2	Internal	1 of 1	Cs-k2.gene7175	X	Internal	27	22; NA; NA; 5	NA	NA	.
	190851	NIRI01001399.1	Minus	41	20	2	Chimera	1 of 1	Cs-k2.gene9828	X	Internal	41	35; NA; NA; 6	Cs-k2.gene9828_Chimera_2__190851_End	2	.
	191011	NIRI01001027.1	Plus	5	0	0	Internal	1 of 1	Cs-k2.gene7067	X	Internal	5	4; NA; NA; 1	NA	NA	.
	191051	NIRI01000618.1	Minus	1	0	0	NA	1 of 1	Cs-k2.gene9802	X	Upstrean	1	1; NA; NA; NA	NA	NA	.
	191063	NIRI01000618.1	Minus	39	8	3	Upstream Mono	1 of 1	Cs-k2.gene9802	X	Upstrean	39	33; NA; NA; 6	NA	NA	.
	191155	NIRI01001027.1	Plus	1	30	2	NA	1 of 1	Cs-k2.gene7067	X	Internal	1	NA; NA; NA; 1	NA	NA	.
	191793	NIRI01000712.1	Minus	11	0	0	Internal	1 of 1	Cs-k2.gene14353	X	Internal	11	10; NA; NA; 1	NA	NA	.
	192017	NIRI01001240.1	Plus	3	259	1	NA	1 of 1	Cs-k2.gene5908	X	Upstrean	3	3; NA; NA; NA	NA	NA	.
	192038	NIRI01002023.1	Plus	18	185	1	Internal	1 of 1	Cs-k2.gene10888	X	Internal	18	15; NA; NA; 3	NA	NA	.
	192153	NIRI01000712.1	Minus	11	2	1	Upstream Mono	1 of 1	Cs-k2.gene14353	X	Upstrean	11	9; NA; NA; 2	NA	NA	.
	192251	NIRI01002262.1	Plus	1	0	0	NA	1 of 1	Cs-k2.gene11622	X	Upstrean	1	1; NA; NA; NA	NA	NA	.
	192276	NIRI01002262.1	Plus	2	0	0	NA	1 of 1	Cs-k2.gene11622	X	Upstrean	2	1; NA; NA; 1	NA	NA	.
	192524	NIRI01000598.1	Plus	1	178	2	NA	1 of 1	Cs-k2.gene14565	X	Internal	1	NA; NA; NA; 1	NA	NA	.
	192530	NIRI01000795.1	Plus	6	561	1	Internal	1 of 1	Cs-k2.gene6723	X	Internal	6	4; NA; NA; 2	NA	NA	.
	192543	NIRI01002208.1	Plus	1	134	1	NA	1 of 1	Cs-k2.gene5379	X	Upstrean	1	1; NA; NA; NA	NA	NA	.
	192620	NIRI01000087.1	Minus	1	0	0	NA	1 of 1	Cs-k2.gene9009	X	Internal	1	1; NA; NA; NA	NA	NA	.
	192890	NIRI01000087.1	Minus	30	47	1	Upstream Mono	1 of 1	Cs-k2.gene9009	X	Upstrean	30	21; NA; NA; 9	NA	NA	.
	194250	NIRI01001027.1	Plus	3	4	1	NA	1 of 1	Cs-k2.gene7067	X	Internal	3	2; NA; NA; 1	NA	NA	.
	194299	NIRI01002340.1	Plus	1	190	1	NA	1 of 1	Cs-k2.gene6599	X	Internal	1	1; NA; NA; NA	NA	NA	.
	195347	NIRI01002245.1	Plus	21	1	1	Upstream Mono	1 of 1	Cs-k2.gene12760	X	Upstrean	21	16; NA; NA; 5	NA	NA	.
	195927	NIRI01001537.1	Minus	30	57	1	Upstream Mono	1 of 1	Cs-k2.gene11253	X	Upstrean	30	28; NA; NA; 2	NA	NA	.
	196486	NIRI01001801.1	Minus	3	0	0	NA	1 of 1	Cs-k2.gene9858	.	Internal	3	3; NA; NA; NA	NA	NA	.
	196607	NIRI01001787.1	Minus	19	673	1	Internal	1 of 1	Cs-k2.gene13929	X	Internal	19	14; NA; NA; 5	NA	NA	.
	196815	NIRI01001680.1	Minus	64	18	1	Upstream Mono	1 of 1	Cs-k2.gene6928	X	Upstrean	64	54; NA; NA; 10	NA	NA	.
	196819	NIRI01000099.1	Plus	2	275	2	NA	1 of 1	Cs-k2.gene13454	X	Internal	2	2; NA; NA; NA	NA	NA	.
	196926	NIRI01001441.1	Minus	1	77	1	NA	1 of 1	Cs-k2.gene13541	X	Upstrean	1	1; NA; NA; NA	NA	NA	.
	197928	NIRI01000570.1	Minus	64	9	3	Upstream Mono	1 of 1	Cs-k2.gene13516	X	Upstrean	64	50; NA; NA; 14	NA	NA	.
	198122	NIRI01000378.1	Plus	63	1	1	Internal	1 of 1	Cs-k2.gene4037	X	Internal	63	56; NA; NA; 7	NA	NA	.
	198856	NIRI01000008.1	Plus	78	34	4	Upstream Mono	1 of 1	Cs-k2.gene8775	X	Upstrean	78	56; NA; NA; 22	NA	NA	.
	199062	NIRI01000083.1	Plus	56	3	1	Internal	1 of 1	Cs-k2.gene7251	X	Internal	56	43; NA; NA; 13	NA	NA	.
	199068	NIRI01000083.1	Plus	1	0	0	NA	1 of 1	Cs-k2.gene7251	X	Internal	1	1; NA; NA; NA	NA	NA	.
	199097	NIRI01001244.1	Minus	1	0	0	NA	1 of 1	Cs-k2.gene11769	X	Internal	1	NA; NA; NA; 1	Cs-k2.gene11769_Chimera_2__199201_End	3	.
	199188	NIRI01001585.1	Plus	3	16	3	NA	1 of 1	Cs-k2.gene9617	X	Upstrean	3	1; NA; 1; 1	NA	NA	.
	199201	NIRI01001244.1	Minus	23	0	0	Chimera	1 of 1	Cs-k2.gene11769	X	Internal	23	21; NA; NA; 2	Cs-k2.gene11769_Chimera_2__199201_End	3	.
	199528	NIRI01002414.1	Minus	20	0	0	Upstream Mono	1 of 1	Cs-k2.gene8651	X	Upstrean	20	19; NA; NA; 1	NA	NA	.
	199903	NIRI01000488.1	Plus	20	3	2	Upstream Mono	1 of 1	Cs-k2.gene14191	X	Upstrean	20	17; NA; NA; 3	NA	NA	.
	200283	NIRI01001334.1	Plus	3	0	0	NA	1 of 1	Cs-k2.gene12735	X	Upstrean	3	3; NA; NA; NA	NA	NA	.
	200895	NIRI01001078.1	Minus	3	265	1	NA	1 of 1	Cs-k2.gene6809	X	Internal	3	3; NA; NA; NA	NA	NA	.
	201092	NIRI01001078.1	Minus	129	0	0	Upstream Mono	1 of 1	Cs-k2.gene6809	X	Upstrean	129	111; NA; NA; 18	NA	NA	.
	201117	NIRI01002486.1	Minus	178	310	3	Upstream Mono	1 of 1	Cs-k2.gene3402	X	Upstrean	178	145; NA; NA; 33	NA	NA	.
	201980	NIRI01001099.1	Plus	250	1	1	Upstream Mono	1 of 1	Cs-k2.gene5534	X	Upstrean	250	199; NA; NA; 51	NA	NA	.
	202086	NIRI01001368.1	Minus	1	0	0	NA	1 of 1	Cs-k2.gene10917	X	Internal	1	1; NA; NA; NA	NA	NA	.
	202348	NIRI01001977.1	Minus	6	11	1	Upstream Mono	1 of 1	Cs-k2.gene10597	X	Upstrean	6	5; NA; NA; 1	NA	NA	.
	203155	NIRI01002324.1	Plus	31	0	0	Upstream Mono	1 of 1	Cs-k2.gene11270	X	Upstrean	31	28; NA; NA; 3	NA	NA	.
	204076	NIRI01001222.1	Plus	9	87	1	Internal	1 of 1	Cs-k2.gene6102	X	Internal	9	7; NA; NA; 2	NA	NA	.
	204238	NIRI01002595.1	Minus	18	0	0	Internal	1 of 1	Cs-k2.gene13274	X	Internal	18	13; NA; NA; 5	NA	NA	.
	204747	NIRI01000454.1	Plus	2	83	2	NA	1 of 1	Cs-k2.gene10941	X	Internal	2	2; NA; NA; NA	NA	NA	.
	204979	NIRI01002539.1	Plus	4	8	1	Internal	1 of 1	Cs-k2.gene2242	X	Internal	4	3; NA; NA; 1	NA	NA	.
	205022	NIRI01002692.1	Plus	27	2	1	Internal	1 of 1	Cs-k2.gene11501	X	Internal	27	24; NA; NA; 3	NA	NA	.
	205078	NIRI01002692.1	Plus	1	2	1	NA	1 of 1	Cs-k2.gene11501	X	Internal	1	1; NA; NA; NA	NA	NA	.
	205435	NIRI01001104.1	Minus	2	467	3	NA	1 of 1	Cs-k2.gene3176	X	Internal	2	2; NA; NA; NA	NA	NA	.
	206053	NIRI01000219.1	Minus	1	138	3	NA	1 of 1	Cs-k2.gene7764	X	Internal	1	1; NA; NA; NA	NA	NA	.
	206075	NIRI01000598.1	Plus	90	109	2	Internal	1 of 1	Cs-k2.gene14566	X	Internal	90	73; NA; NA; 17	NA	NA	.
	206333	NIRI01000559.1	Plus	9	0	0	Internal	1 of 1	Cs-k2.gene7672	X	Internal	9	7; NA; NA; 2	NA	NA	.
	206441	NIRI01000559.1	Plus	2	74	2	NA	1 of 1	Cs-k2.gene7672	X	Internal	2	1; NA; NA; 1	NA	NA	.
	206726	NIRI01001713.1	Plus	1	0	0	NA	1 of 1	Cs-k2.gene3615	X	Internal	1	1; NA; NA; NA	NA	NA	.
	206743	NIRI01002711.1	Minus	2	104	1	NA	1 of 1	Cs-k2.gene14265	X	Internal	2	1; NA; NA; 1	NA	NA	.
	206827	NIRI01001136.1	Minus	8	0	0	Internal	1 of 1	Cs-k2.gene14249	X	Internal	8	3; NA; NA; 5	NA	NA	.
	208975	NIRI01001320.1	Minus	12	0	0	Upstream Mono	1 of 1	Cs-k2.gene7595	X	Upstrean	12	7; NA; NA; 5	NA	NA	.
	209153	NIRI01001908.1	Minus	31	17	1	Internal	1 of 1	Cs-k2.gene2979	X	Internal	31	23; NA; NA; 8	NA	NA	.
	209178	NIRI01001832.1	Minus	1	734	3	NA	1 of 1	Cs-k2.gene12815	X	Internal	1	1; NA; NA; NA	NA	NA	.
	209221	NIRI01001078.1	Minus	1	103	1	NA	1 of 1	Cs-k2.gene6810	X	Internal	1	1; NA; NA; NA	NA	NA	.
	209332	NIRI01000559.1	Plus	2	444	1	NA	1 of 1	Cs-k2.gene7672	X	Internal	2	2; NA; NA; NA	NA	NA	.
	209570	NIRI01002414.1	Minus	2	0	0	NA	1 of 1	Cs-k2.gene8652	X	Internal	2	2; NA; NA; NA	NA	NA	.
	209697	NIRI01002155.1	Minus	13	1	1	Chimera	1 of 1	Cs-k2.gene8081	X	Internal	13	10; NA; NA; 3	Cs-k2.gene8081_Chimera_2__209697_End	2	.
	209805	NIRI01002711.1	Minus	34	0	0	Internal	1 of 1	Cs-k2.gene14265	X	Internal	34	26; NA; NA; 8	NA	NA	.
	209945	NIRI01002604.1	Minus	1	2	1	NA	1 of 1	Cs-k2.gene11951	X	Upstrean	1	1; NA; NA; NA	NA	NA	.
	209984	NIRI01000421.1	Plus	30	0	0	Upstream Mono	1 of 1	Cs-k2.gene12841	X	Upstrean	30	20; NA; NA; 10	NA	NA	.
	210190	NIRI01002458.1	Minus	1	53	3	NA	1 of 1	Cs-k2.gene11145	X	Internal	1	1; NA; NA; NA	NA	NA	.
	210369	NIRI01000735.1	Plus	3	0	0	NA	1 of 1	Cs-k2.gene10643	X	Internal	3	1; NA; NA; 2	NA	NA	.
	210493	NIRI01000249.1	Minus	1	47	2	NA	1 of 1	Cs-k2.gene13525	X	Internal	1	1; NA; NA; NA	NA	NA	.
	210601	NIRI01000590.1	Plus	1	0	0	NA	1 of 1	Cs-k2.gene14078	X	Internal	1	1; NA; NA; NA	NA	NA	.
	210625	NIRI01000590.1	Plus	1	0	0	NA	1 of 1	Cs-k2.gene14078	X	Internal	1	1; NA; NA; NA	NA	NA	.
	210785	NIRI01000590.1	Plus	1	89	1	NA	1 of 1	Cs-k2.gene14078	X	Internal	1	1; NA; NA; NA	NA	NA	.
	211024	NIRI01000103.1	Plus	1	0	0	NA	1 of 1	Cs-k2.gene13345	.	Internal	1	1; NA; NA; NA	NA	NA	.
	211132	NIRI01002458.1	Minus	2	3	1	NA	1 of 1	Cs-k2.gene11145	X	Upstrean	2	2; NA; NA; NA	NA	NA	.
	211251	NIRI01001253.1	Plus	1	88	1	NA	1 of 1	Cs-k2.gene8315	X	Internal	1	1; NA; NA; NA	NA	NA	.
	211268	NIRI01000625.1	Minus	6	0	0	Upstream Mono	1 of 1	Cs-k2.gene11198	X	Upstrean	6	5; NA; NA; 1	NA	NA	.
	211319	NIRI01000625.1	Minus	1	0	0	NA	1 of 1	Cs-k2.gene11198	X	Upstrean	1	1; NA; NA; NA	NA	NA	.
	211409	NIRI01000708.1	Plus	15	14	1	Internal	1 of 1	Cs-k2.gene12803	X	Internal	15	13; NA; NA; 2	NA	NA	.
	212649	NIRI01002519.1	Plus	39	70	1	Internal	1 of 1	Cs-k2.gene13796	X	Internal	39	36; NA; NA; 3	NA	NA	.
	212671	NIRI01002156.1	Minus	164	237	1	Upstream Mono	1 of 1	Cs-k2.gene13896	X	Internal	164	145; NA; NA; 19	NA	NA	Complete Overlap
	212805	NIRI01001625.1	Minus	1	1	1	NA	1 of 1	Cs-k2.gene12146	X	Upstrean	1	1; NA; NA; NA	NA	NA	.
	213340	NIRI01000008.1	Plus	1	601	2	NA	1 of 1	Cs-k2.gene8775	X	Internal	1	1; NA; NA; NA	NA	NA	.
	213455	NIRI01000421.1	Plus	20	2	1	Upstream Mono	1 of 1	Cs-k2.gene12842	X	Upstrean	20	18; NA; NA; 2	NA	NA	.
	214779	NIRI01002268.1	Minus	1	1269	1	NA	1 of 1	Cs-k2.gene12916	X	Internal	1	1; NA; NA; NA	NA	NA	.
	214978	NIRI01000619.1	Minus	1	300	1	NA	1 of 1	Cs-k2.gene5036	X	Internal	1	1; NA; NA; NA	NA	NA	.
	215359	NIRI01000320.1	Minus	1	29	1	NA	1 of 1	Cs-k2.gene14137	X	Internal	1	1; NA; NA; NA	NA	NA	.
	215732	NIRI01002449.1	Minus	7	1	1	Chimera	1 of 1	Cs-k2.gene12967	X	Internal	7	6; NA; NA; 1	Cs-k2.gene12967_Chimera_2__215732_End	2	.
	216058	NIRI01001153.1	Minus	1	202	1	NA	1 of 1	Cs-k2.gene520	X	Internal	1	1; NA; NA; NA	NA	NA	.
	217135	NIRI01000350.1	Plus	1	340	3	NA	1 of 1	Cs-k2.gene6533	X	Internal	1	1; NA; NA; NA	NA	NA	.
	217139	NIRI01001242.1	Plus	1	49	3	NA	1 of 1	Cs-k2.gene11798	X	Internal	1	NA; NA; NA; 1	NA	NA	.
	217157	NIRI01000590.1	Plus	4	71	1	Internal	1 of 1	Cs-k2.gene14078	X	Internal	4	4; NA; NA; NA	NA	NA	.
	217357	NIRI01001529.1	Plus	7	0	0	Internal	1 of 1	Cs-k2.gene7035	X	Internal	7	7; NA; NA; NA	NA	NA	.
	217543	NIRI01000466.1	Minus	2	715	1	NA	1 of 1	Cs-k2.gene13567	X	Internal	2	2; NA; NA; NA	NA	NA	.
	217591	NIRI01002324.1	Minus	44	0	0	Upstream Mono	1 of 1	Cs-k2.gene11271	X	Upstrean	44	36; NA; 1; 7	NA	NA	.
	217598	NIRI01001320.1	Minus	117	218	4	Upstream Mono	1 of 1	Cs-k2.gene7596	X	Upstrean	117	95; 1; NA; 21	NA	NA	.
	217708	NIRI01000354.1	Plus	9	0	0	Chimera	1 of 1	Cs-k2.gene10218	X	Internal	9	9; NA; NA; NA	Cs-k2.gene10218_Chimera_2__217708_End	2	.
	217713	NIRI01001101.1	Minus	1	413	3	NA	1 of 1	Cs-k2.gene12575	X	Internal	1	1; NA; NA; NA	NA	NA	.
	217894	NIRI01001404.1	Minus	187	0	0	Chimera	1 of 1	Cs-k2.gene13574	X	Internal	187	159; NA; NA; 28	Cs-k2.gene13574_Chimera_2__217894_End	2	.
	218255	NIRI01000035.1	Minus	1	147	3	NA	1 of 1	Cs-k2.gene5227	X	Internal	1	1; NA; NA; NA	NA	NA	.
	218432	NIRI01001218.1	Minus	58	0	0	Chimera	1 of 1	Cs-k2.gene12088	X	Internal	58	49; NA; NA; 9	Cs-k2.gene12088_Chimera_2__218432_End	2	.
	218838	NIRI01001273.1	Plus	1	10	3	NA	1 of 1	Cs-k2.gene9634	X	Upstrean	1	1; NA; NA; NA	NA	NA	.
	219775	NIRI01002490.1	Minus	1	19	1	NA	1 of 1	Cs-k2.gene10447	X	Internal	1	1; NA; NA; NA	NA	NA	.
	219955	NIRI01000826.1	Minus	1	10	2	NA	1 of 1	Cs-k2.gene12258	X	Internal	1	1; NA; NA; NA	NA	NA	.
	220388	NIRI01000559.1	Minus	9	0	0	Internal	1 of 1	Cs-k2.gene7673	X	Internal	9	9; NA; NA; NA	NA	2	.
	220785	NIRI01002516.1	Minus	1	94	3	NA	1 of 1	Cs-k2.gene11725	X	Internal	1	1; NA; NA; NA	NA	NA	.
	220839	NIRI01000312.1	Plus	71	2	1	Internal	1 of 1	Cs-k2.gene1827	X	Internal	71	61; NA; NA; 10	NA	NA	.
	221158	NIRI01001078.1	Minus	20	5	2	Internal	1 of 1	Cs-k2.gene6810	X	Internal	20	18; NA; NA; 2	NA	NA	.
	221285	NIRI01002477.1	Plus	1	0	0	NA	1 of 1	Cs-k2.gene13995	X	Internal	1	1; NA; NA; NA	NA	NA	.
	221497	NIRI01000418.1	Plus	1	95	1	NA	1 of 1	Cs-k2.gene12871	X	Internal	1	1; NA; NA; NA	NA	NA	.
	222198	NIRI01002477.1	Plus	1	55	1	NA	1 of 1	Cs-k2.gene13995	X	Internal	1	1; NA; NA; NA	NA	NA	.
	222272	NIRI01001594.1	Plus	54	0	0	Upstream Mono	1 of 1	Cs-k2.gene7953	X	Upstrean	54	48; NA; NA; 6	NA	NA	.
	222317	NIRI01001594.1	Plus	13	0	0	Upstream Mono	1 of 1	Cs-k2.gene7953	X	Upstrean	13	11; NA; NA; 2	NA	NA	.
	222479	NIRI01000941.1	Plus	1	0	0	NA	1 of 1	Cs-k2.gene11895	X	Upstrean	1	1; NA; NA; NA	NA	NA	.
	222800	NIRI01000817.1	Minus	6	0	0	Internal	1 of 1	Cs-k2.gene11075	X	Internal	6	5; NA; NA; 1	NA	NA	.
	223849	NIRI01002354.1	Minus	60	3	1	Upstream Mono	1 of 1	Cs-k2.gene12028	X	Upstrean	60	48; NA; NA; 12	NA	NA	.
	224462	NIRI01002599.1	Minus	3	0	0	NA	1 of 1	Cs-k2.gene12924	X	Upstrean	3	1; NA; NA; 2	NA	NA	.
	224485	NIRI01001218.1	Minus	130	10	1	Chimera	1 of 1	Cs-k2.gene12088	X	Internal	130	112; NA; NA; 18	Cs-k2.gene12088_Chimera_1__Start_218432	1	.
	224847	NIRI01000640.1	Plus	1	365	3	NA	1 of 1	Cs-k2.gene13650	X	Internal	1	1; NA; NA; NA	NA	NA	.
	225233	NIRI01000619.1	Minus	3	0	0	NA	1 of 1	Cs-k2.gene5036	X	Upstrean	3	3; NA; NA; NA	NA	NA	.
	225606	NIRI01000446.1	Plus	17	0	0	Upstream Mono	1 of 1	Cs-k2.gene14005	X	Upstrean	17	13; NA; NA; 4	NA	NA	.
	225759	NIRI01002490.1	Minus	2	0	0	NA	1 of 1	Cs-k2.gene10447	X	Upstrean	2	1; NA; NA; 1	NA	NA	.
	225940	NIRI01001027.1	Plus	1	5122	2	NA	1 of 1	Cs-k2.gene7067	X	Internal	1	1; NA; NA; NA	NA	NA	.
	226080	NIRI01002396.1	Minus	1	156	1	NA	1 of 1	Cs-k2.gene7987	X	Internal	1	1; NA; NA; NA	Cs-k2.gene7987_Chimera_2__232353_End	2	.
	226184	NIRI01002030.1	Minus	1	331	1	NA	1 of 1	Cs-k2.gene10091	X	Internal	1	1; NA; NA; NA	NA	NA	.
	226821	NIRI01000618.1	Plus	13	30	2	Chimera	1 of 1	Cs-k2.gene9803	X	Internal	13	11; NA; NA; 2	Cs-k2.gene9803_Chimera_2__226821_End	2	.
	227414	NIRI01001046.1	Plus	68	2	1	Internal	1 of 1	Cs-k2.gene8448	X	Internal	68	64; NA; NA; 4	NA	NA	.
	227475	NIRI01000173.1	Plus	1	0	0	NA	1 of 1	Cs-k2.gene11877	X	Upstrean	1	1; NA; NA; NA	NA	NA	.
	227750	NIRI01000173.1	Plus	1	21	2	NA	1 of 1	Cs-k2.gene11877	X	Upstrean	1	1; NA; NA; NA	NA	NA	.
	227771	NIRI01000173.1	Plus	63	2	1	Upstream Mono	1 of 1	Cs-k2.gene11877	X	Upstrean	63	54; NA; NA; 9	NA	NA	.
	227794	NIRI01002607.1	Minus	31	1	1	Chimera	1 of 1	Cs-k2.gene11185	X	Internal	31	28; NA; NA; 3	Cs-k2.gene11185_Chimera_2__227794_End	2	.
	227860	NIRI01000347.1	Minus	10	36	1	Chimera	1 of 1	Cs-k2.gene13814	X	Internal	10	7; NA; NA; 3	Cs-k2.gene13814_Chimera_2__227860_End	2	.
	229211	NIRI01000628.1	Minus	1	0	0	NA	1 of 1	Cs-k2.gene1636	X	Upstrean	1	NA; NA; 1; NA	NA	NA	.
	229256	NIRI01000628.1	Minus	10	0	0	Upstream Mono	1 of 1	Cs-k2.gene1636	X	Upstrean	10	9; NA; NA; 1	NA	NA	.
	229300	NIRI01000628.1	Minus	100	0	0	Upstream Mono	1 of 1	Cs-k2.gene1636	X	Upstrean	100	89; NA; NA; 11	NA	NA	.
	229323	NIRI01000605.1	Plus	1	1	1	NA	1 of 1	Cs-k2.gene11928	X	Upstrean	1	1; NA; NA; NA	NA	NA	.
	229343	NIRI01000696.1	Minus	1	2	1	NA	1 of 1	Cs-k2.gene11581	X	Internal	1	NA; NA; NA; 1	NA	NA	.
	229399	NIRI01002289.1	Minus	1	0	0	NA	1 of 1	Cs-k2.gene3691	X	Upstrean	1	1; NA; NA; NA	NA	NA	.
	229533	NIRI01002657.1	Plus	1	0	0	NA	1 of 1	Cs-k2.gene7212	X	Internal	1	1; NA; NA; NA	Cs-k2.gene7212_Chimera_1__Start_229554	1	.
	229546	NIRI01000315.1	Minus	4	727	2	Internal	1 of 1	Cs-k2.gene14117	X	Internal	4	3; NA; NA; 1	NA	NA	.
	229554	NIRI01002657.1	Plus	26	0	0	Chimera	1 of 1	Cs-k2.gene7212	X	Internal	26	22; NA; NA; 4	NA	NA	.
	229598	NIRI01002657.1	Plus	16	2	1	Chimera	1 of 1	Cs-k2.gene7212	X	Internal	16	12; NA; 1; 3	Cs-k2.gene7212_Chimera_2__229598_End	2	.
	230119	NIRI01002673.1	Plus	2	438	1	NA	1 of 1	Cs-k2.gene10325	X	Internal	2	2; NA; NA; NA	NA	NA	.
	230360	NIRI01002306.1	Minus	1	5	1	NA	1 of 1	Cs-k2.gene10171	X	Internal	1	1; NA; NA; NA	NA	NA	.
	230593	NIRI01001801.1	Plus	134	0	0	Chimera	1 of 1	Cs-k2.gene9861	X	Internal	134	120; NA; 1; 13	Cs-k2.gene9861_Chimera_2__230593_End	2	.
	230732	NIRI01001911.1	Plus	2	0	0	NA	1 of 1	Cs-k2.gene13805	X	Internal	2	2; NA; NA; NA	NA	NA	.
	230762	NIRI01002030.1	Minus	2	144	2	NA	1 of 1	Cs-k2.gene10091	X	Upstrean	2	2; NA; NA; NA	NA	NA	.
	230941	NIRI01002175.1	Minus	5	0	0	Chimera	1 of 1	Cs-k2.gene13185	X	Internal	5	4; NA; NA; 1	Cs-k2.gene13185_Chimera_2__230941_End	2	.
	230963	NIRI01002056.1	Plus	18	0	0	Upstream Mono	1 of 1	Cs-k2.gene12317	X	Upstrean	18	12; NA; NA; 6	NA	NA	.
	231239	NIRI01000590.1	Minus	2	735	1	NA	1 of 1	Cs-k2.gene14079	X	Internal	2	2; NA; NA; NA	NA	NA	.
	231826	NIRI01002449.1	Minus	3	99	2	NA	1 of 1	Cs-k2.gene12967	X	Upstrean	3	3; NA; NA; NA	Cs-k2.gene12967_Chimera_1__Start_215732	1	.
	231895	NIRI01002657.1	Plus	1	369	5	NA	1 of 1	Cs-k2.gene7212	X	Internal	1	1; NA; NA; NA	Cs-k2.gene7212_Chimera_2__229598_End	2	.
	232353	NIRI01002396.1	Minus	28	0	0	Chimera	1 of 1	Cs-k2.gene7987	X	Internal	28	25; NA; NA; 3	Cs-k2.gene7987_Chimera_2__232353_End	2	.
	232700	NIRI01000570.1	Plus	12	187	3	Internal	1 of 1	Cs-k2.gene13518	X	Internal	12	10; NA; NA; 2	NA	NA	.
	233907	NIRI01002640.1	Plus	5	9	2	Upstream Mono	1 of 1	Cs-k2.gene9032	X	Upstrean	5	4; NA; NA; 1	NA	NA	.
	233962	NIRI01002640.1	Plus	1	0	0	NA	1 of 1	Cs-k2.gene9032	X	Upstrean	1	NA; NA; NA; 1	NA	NA	.
	234119	NIRI01000418.1	Plus	1	151	1	NA	1 of 1	Cs-k2.gene12871	X	Internal	1	1; NA; NA; NA	NA	NA	.
	234270	NIRI01001737.1	Plus	33	0	0	Chimera	1 of 1	Cs-k2.gene10489	X	Internal	33	31; NA; NA; 2	Cs-k2.gene10489_Chimera_2__234270_End	2	.
	234705	NIRI01001828.1	Minus	1	2438	1	NA	1 of 1	Cs-k2.gene13875	X	Internal	1	NA; NA; NA; 1	NA	NA	.
	234707	NIRI01000625.1	Plus	9	1	1	Upstream Mono	1 of 1	Cs-k2.gene11199	X	Upstrean	9	8; NA; NA; 1	NA	NA	.
	234718	NIRI01002472.1	Plus	6	0	0	Upstream Mono	1 of 1	Cs-k2.gene12832	X	Upstrean	6	5; NA; NA; 1	NA	NA	.
	234776	NIRI01000021.1	Minus	1	0	0	NA	1 of 1	Cs-k2.gene14156	X	Upstrean	1	1; NA; NA; NA	NA	NA	.
	234791	NIRI01000021.1	Minus	53	0	0	Upstream Mono	1 of 1	Cs-k2.gene14156	X	Upstrean	53	48; NA; NA; 5	NA	NA	.
	235851	NIRI01000312.1	Minus	133	0	0	Upstream Mono	1 of 1	Cs-k2.gene1828	X	Upstrean	133	111; NA; NA; 22	NA	NA	.
	236253	NIRI01001337.1	Minus	1	59	2	NA	1 of 1	Cs-k2.gene11213	X	Upstrean	1	1; NA; NA; NA	NA	NA	.
	236414	NIRI01001027.1	Plus	2	0	0	NA	1 of 1	Cs-k2.gene7067	X	Internal	2	2; NA; NA; NA	NA	NA	.
	236437	NIRI01001027.1	Plus	10	0	0	Internal	1 of 1	Cs-k2.gene7067	X	Internal	10	9; NA; NA; 1	NA	NA	.
	236614	NIRI01001661.1	Minus	99	546	5	Internal	1 of 1	Cs-k2.gene2369	X	Internal	99	86; NA; NA; 13	NA	NA	.
	236617	NIRI01001027.1	Plus	78	16	1	Internal	1 of 1	Cs-k2.gene7067	X	Internal	78	62; NA; NA; 16	NA	NA	.
	236807	NIRI01000423.1	Plus	1	63	2	NA	1 of 1	Cs-k2.gene14272	X	Internal	1	1; NA; NA; NA	NA	NA	.
	236880	NIRI01001054.1	Minus	17	9	2	Upstream Mono	1 of 1	Cs-k2.gene13532	X	Upstrean	17	15; NA; NA; 2	NA	NA	.
	237145	NIRI01002335.1	Minus	10	0	0	Internal	1 of 1	Cs-k2.gene5262	X	Internal	10	8; NA; 1; 1	NA	NA	.
	237169	NIRI01001253.1	Plus	63	0	0	Chimera	1 of 1	Cs-k2.gene8316	X	Internal	63	55; NA; NA; 8	Cs-k2.gene8316_Chimera_2__237169_End	2	.
	237177	NIRI01000393.1	Plus	19	0	0	Upstream Mono	1 of 1	Cs-k2.gene12351	X	Upstrean	19	17; NA; NA; 2	NA	NA	.
	237290	NIRI01000640.1	Plus	1	373	1	NA	1 of 1	Cs-k2.gene13650	X	Internal	1	1; NA; NA; NA	NA	NA	.
	237626	NIRI01000761.1	Minus	21	3	1	Upstream Mono	1 of 1	Cs-k2.gene12102	X	Upstrean	21	20; NA; NA; 1	NA	NA	.
	237701	NIRI01000169.1	Minus	9	0	0	Upstream Mono	1 of 1	Cs-k2.gene10547	X	Upstrean	9	9; NA; NA; NA	NA	NA	.
	238156	NIRI01000984.1	Minus	1	180	2	NA	1 of 1	Cs-k2.gene6458	X	Internal	1	1; NA; NA; NA	Cs-k2.gene6458_Chimera_2__244609_End	2	.
	238931	NIRI01002477.1	Plus	62	0	0	Internal	1 of 1	Cs-k2.gene13996	X	Internal	62	55; NA; NA; 7	NA	NA	.
	238936	NIRI01002477.1	Plus	4	0	0	Internal	1 of 1	Cs-k2.gene13996	X	Internal	4	4; NA; NA; NA	NA	NA	.
	239821	NIRI01000007.1	Minus	40	2	1	Internal	1 of 1	Cs-k2.gene11104	X	Internal	40	37; NA; NA; 3	NA	NA	.
	240850	NIRI01000473.1	Minus	115	46	1	Upstream Mono	1 of 1	Cs-k2.gene12444	X	Upstrean	115	100; NA; NA; 15	NA	NA	.
	241037	NIRI01000984.1	Minus	1	73	2	NA	1 of 1	Cs-k2.gene6458	X	Internal	1	NA; NA; NA; 1	Cs-k2.gene6458_Chimera_2__244609_End	2	.
	241169	NIRI01000574.1	Plus	1	140	2	NA	1 of 1	Cs-k2.gene6203	X	Internal	1	1; NA; NA; NA	NA	NA	.
	242195	NIRI01001617.1	Minus	7	0	0	Internal	1 of 1	Cs-k2.gene9280	X	Internal	7	5; NA; NA; 2	NA	NA	.
	242269	NIRI01001203.1	Plus	1	47	3	NA	1 of 1	Cs-k2.gene12855	X	Internal	1	NA; NA; NA; 1	NA	NA	.
	242438	NIRI01002640.1	Plus	1	105	3	NA	1 of 1	Cs-k2.gene9032	X	Internal	1	1; NA; NA; NA	NA	NA	.
	242704	NIRI01002657.1	Minus	218	0	0	Internal	1 of 1	Cs-k2.gene7213	X	Internal	218	186; NA; NA; 32	NA	NA	.
	242957	NIRI01000421.1	Minus	24	0	0	Upstream Mono	1 of 1	Cs-k2.gene12843	X	Upstrean	24	22; NA; NA; 2	NA	NA	.
	243411	NIRI01000996.1	Plus	1	1	1	NA	1 of 1	Cs-k2.gene13938	X	Internal	1	NA; NA; NA; 1	NA	NA	.
	243587	NIRI01001702.1	Minus	40	204	3	Upstream Mono	1 of 1	Cs-k2.gene6352	X	Upstrean	40	37; NA; NA; 3	NA	NA	.
	243800	NIRI01000744.1	Minus	80	2	1	Chimera	1 of 1	Cs-k2.gene10785	X	Internal	80	70; NA; NA; 10	Cs-k2.gene10785_Chimera_2__243800_End	2	.
	244029	NIRI01002318.1	Plus	87	131	4	Upstream Mono	1 of 1	Cs-k2.gene2322	X	Upstrean	87	74; NA; NA; 13	NA	NA	.
	244391	NIRI01002700.1	Minus	65	2	1	Internal	1 of 1	Cs-k2.gene3059	X	Internal	65	56; NA; NA; 9	NA	NA	.
	244395	NIRI01001203.1	Plus	1	83	3	NA	1 of 1	Cs-k2.gene12855	X	Internal	1	NA; NA; NA; 1	NA	NA	.
	244609	NIRI01000984.1	Minus	4	0	0	Chimera	1 of 1	Cs-k2.gene6458	X	Internal	4	1; NA; NA; 3	Cs-k2.gene6458_Chimera_2__244609_End	2	.
	244880	NIRI01000419.1	Minus	1	102	2	NA	1 of 1	Cs-k2.gene13680	X	Internal	1	1; NA; NA; NA	NA	NA	.
	245199	NIRI01000099.1	Plus	5	0	0	Internal	1 of 1	Cs-k2.gene13455	X	Internal	5	3; NA; NA; 2	NA	NA	.
	245204	NIRI01000099.1	Plus	2	0	0	NA	1 of 1	Cs-k2.gene13455	X	Internal	2	2; NA; NA; NA	NA	NA	.
	245244	NIRI01000099.1	Plus	3	0	0	NA	1 of 1	Cs-k2.gene13455	X	Internal	3	3; NA; NA; NA	NA	NA	.
	245270	NIRI01002758.1	Plus	1	149	2	NA	1 of 1	Cs-k2.gene6169	X	Internal	1	1; NA; NA; NA	NA	NA	.
	245342	NIRI01000243.1	Plus	1	129	1	NA	1 of 1	Cs-k2.gene13123	X	Internal	1	1; NA; NA; NA	NA	NA	.
	245403	NIRI01001383.1	Plus	1	0	0	NA	1 of 1	Cs-k2.gene13904	X	Internal	1	NA; NA; NA; 1	NA	NA	.
	245423	NIRI01001383.1	Plus	67	121	3	Internal	1 of 1	Cs-k2.gene13904	X	Internal	67	46; NA; NA; 21	NA	NA	.
	245671	NIRI01001596.1	Plus	19	90	1	Upstream Mono	1 of 1	Cs-k2.gene13227	X	Upstrean	19	15; NA; NA; 4	NA	NA	.
	246065	NIRI01000866.1	Plus	127	18	1	Internal	1 of 1	Cs-k2.gene11401	X	Internal	127	98; NA; NA; 29	NA	NA	.
	246171	NIRI01000792.1	Minus	439	1909	4	Internal	1 of 1	Cs-k2.gene14035	X	Internal	439	395; NA; NA; 44	NA	NA	.
	246264	NIRI01000030.1	Minus	5	129	2	Internal	1 of 1	Cs-k2.gene9678	X	Internal	5	4; NA; NA; 1	NA	NA	.
	246373	NIRI01002692.1	Plus	1	0	0	NA	1 of 1	Cs-k2.gene11502	X	Upstrean	1	1; NA; NA; NA	NA	NA	.
	246391	NIRI01002692.1	Plus	21	0	0	Upstream Mono	1 of 1	Cs-k2.gene11502	X	Upstrean	21	19; NA; NA; 2	NA	NA	.
	246862	NIRI01002642.1	Plus	5	2042	1	Internal	1 of 1	Cs-k2.gene13414	X	Internal	5	4; NA; NA; 1	NA	NA	.
	247257	NIRI01000866.1	Plus	11	391	1	Internal	1 of 1	Cs-k2.gene11401	X	Internal	11	5; NA; NA; 6	NA	NA	.
	248239	NIRI01002417.1	Plus	14	0	0	Upstream Mono	1 of 1	Cs-k2.gene8744	X	Upstrean	14	14; NA; NA; NA	NA	NA	.
	248521	NIRI01002416.1	Plus	1	0	0	NA	1 of 1	Cs-k2.gene9255	X	Upstrean	1	1; NA; NA; NA	NA	NA	.
	248804	NIRI01001849.1	Minus	1	109	1	NA	1 of 1	Cs-k2.gene1558	X	Internal	1	1; NA; NA; NA	Cs-k2.gene1558_Chimera_2__257556_End	2	.
	249045	NIRI01000706.1	Minus	1	0	0	NA	1 of 1	Cs-k2.gene8535	X	Internal	1	1; NA; NA; NA	NA	NA	.
	249091	NIRI01002214.1	Minus	7	668	2	Internal	1 of 1	Cs-k2.gene2064	X	Internal	7	6; NA; NA; 1	NA	NA	.
	249332	NIRI01000475.1	Minus	36	0	0	Upstream Mono	1 of 1	Cs-k2.gene13162	X	Upstrean	36	32; NA; NA; 4	NA	NA	.
	249658	NIRI01002306.1	Plus	49	25	2	Upstream Mono	1 of 1	Cs-k2.gene10172	X	Upstrean	49	40; NA; NA; 9	NA	NA	.
	249681	NIRI01002657.1	Minus	17	228	2	Upstream Mono	1 of 1	Cs-k2.gene7213	X	Upstrean	17	15; NA; NA; 2	NA	NA	.
	250007	NIRI01000393.1	Plus	49	62	1	Chimera	1 of 1	Cs-k2.gene12352	X	Internal	49	44; NA; NA; 5	Cs-k2.gene12352_Chimera_2__250007_End	2	.
	250549	NIRI01000751.1	Plus	1	267	2	NA	1 of 1	Cs-k2.gene904	X	Internal	1	1; NA; NA; NA	NA	NA	.
	250859	NIRI01000446.1	Minus	16	0	0	Chimera	1 of 1	Cs-k2.gene14006	X	Internal	16	15; NA; NA; 1	Cs-k2.gene14006_Chimera_2__250859_End	2	.
	250889	NIRI01001865.1	Minus	9	0	0	Upstream Mono	1 of 1	Cs-k2.gene8385	X	Upstrean	9	6; NA; NA; 3	NA	NA	.
	251196	NIRI01002258.1	Minus	1	299	1	NA	1 of 1	Cs-k2.gene10395	X	Internal	1	1; NA; NA; NA	NA	NA	.
	251284	NIRI01000054.1	Plus	414	0	0	Internal	1 of 1	Cs-k2.gene13700	X	Internal	414	348; NA; NA; 66	NA	NA	.
	251559	NIRI01000446.1	Minus	81	8	1	Chimera	1 of 1	Cs-k2.gene14006	X	Internal	81	72; NA; NA; 9	NA	NA	.
	251578	NIRI01000446.1	Minus	3	0	0	NA	1 of 1	Cs-k2.gene14006	X	Internal	3	2; NA; NA; 1	Cs-k2.gene14006_Chimera_1__Start_251559	1	.
	252387	NIRI01000446.1	Minus	51	0	0	Chimera	1 of 1	Cs-k2.gene14006	X	Internal	51	40; NA; NA; 11	Cs-k2.gene14006_Chimera_1__Start_251559	1	.
	252399	NIRI01002500.1	Plus	40	1	1	Upstream Mono	1 of 1	Cs-k2.gene13607	X	Upstrean	40	35; NA; NA; 5	NA	NA	.
	252541	NIRI01001596.1	Minus	2	757	1	NA	1 of 1	Cs-k2.gene13228	X	Internal	2	2; NA; NA; NA	NA	NA	.
	252778	NIRI01001047.1	Minus	7	0	0	Chimera	1 of 1	Cs-k2.gene10511	X	Internal	7	6; NA; NA; 1	Cs-k2.gene10511_Chimera_2__252778_End	2	.
	253508	NIRI01002354.1	Minus	228	0	0	Internal	1 of 1	Cs-k2.gene12029	X	Internal	228	202; 1; NA; 25	NA	NA	.
	253528	NIRI01001383.1	Plus	2	239	2	NA	1 of 1	Cs-k2.gene13904	X	Internal	2	2; NA; NA; NA	NA	NA	.
	254052	NIRI01002335.1	Plus	5	31	1	Internal	1 of 1	Cs-k2.gene5263	X	Internal	5	4; NA; NA; 1	NA	NA	.
	254143	NIRI01000378.1	Minus	1	0	0	NA	1 of 1	Cs-k2.gene4038	X	Internal	1	1; NA; NA; NA	NA	NA	.
	254236	NIRI01000378.1	Minus	16	0	0	Upstream Mono	1 of 1	Cs-k2.gene4038	X	Upstrean	16	12; NA; NA; 4	NA	NA	.
	254266	NIRI01002214.1	Minus	18	0	0	Upstream Mono	1 of 1	Cs-k2.gene2064	X	Upstrean	18	16; NA; NA; 2	NA	NA	.
	254278	NIRI01002214.1	Minus	18	1	1	Upstream Mono	1 of 1	Cs-k2.gene2064	X	Upstrean	18	14; NA; NA; 4	NA	NA	.
	255457	NIRI01002030.1	Plus	121	0	0	Upstream Mono	1 of 1	Cs-k2.gene10092	X	Upstrean	121	100; NA; NA; 21	NA	NA	.
	255662	NIRI01000970.1	Plus	6	13	1	Internal	1 of 1	Cs-k2.gene13741	X	Internal	6	6; NA; NA; NA	NA	NA	.
	256996	NIRI01002516.1	Plus	1	37	1	NA	1 of 1	Cs-k2.gene11728	X	Upstrean	1	1; NA; NA; NA	NA	NA	.
	257165	NIRI01002340.1	Plus	16	0	0	Internal	1 of 1	Cs-k2.gene6600	X	Internal	16	12; NA; NA; 4	NA	NA	.
	257234	NIRI01001383.1	Minus	1	50	3	NA	1 of 1	Cs-k2.gene13905	X	Internal	1	1; NA; NA; NA	NA	NA	.
	257388	NIRI01002458.1	Minus	3	3	1	NA	1 of 1	Cs-k2.gene11149	X	Upstrean	3	3; NA; NA; NA	NA	NA	.
	257556	NIRI01001849.1	Minus	6	17	1	Chimera	1 of 1	Cs-k2.gene1558	X	Internal	6	6; NA; NA; NA	Cs-k2.gene1558_Chimera_2__257556_End	2	.
	258062	NIRI01001582.1	Plus	1	0	0	NA	1 of 1	Cs-k2.gene8045	X	Internal	1	1; NA; NA; NA	NA	NA	.
	258266	NIRI01000590.1	Plus	4	0	0	Upstream Mono	1 of 1	Cs-k2.gene14081	X	Upstrean	4	2; NA; NA; 2	NA	NA	.
	258305	NIRI01000354.1	Minus	10	0	0	Chimera	1 of 1	Cs-k2.gene10219	X	Internal	10	9; NA; NA; 1	Cs-k2.gene10219_Chimera_2__258305_End	2	.
	258789	NIRI01002563.1	Minus	70	0	0	NA	1 of 1	Cs-k2.gene9916	.	Internal	70	56; NA; NA; 14	NA	2	.
	258993	NIRI01001824.1	Minus	2	47	3	NA	1 of 1	Cs-k2.gene14022	X	Internal	2	2; NA; NA; NA	NA	NA	.
	259012	NIRI01000692.1	Plus	12	0	0	Upstream Mono	1 of 1	Cs-k2.gene12279	X	Upstrean	12	11; NA; NA; 1	NA	NA	.
	259064	NIRI01000118.1	Minus	9	2	1	Upstream Mono	1 of 1	Cs-k2.gene12015	X	Upstrean	9	8; NA; NA; 1	NA	NA	.
	259307	NIRI01002599.1	Minus	14	11	1	Upstream Mono	1 of 1	Cs-k2.gene12926	X	Upstrean	14	13; NA; NA; 1	NA	NA	.
	260199	NIRI01000751.1	Plus	2	223	1	NA	1 of 1	Cs-k2.gene904	X	Internal	2	1; NA; NA; 1	NA	NA	.
	260397	NIRI01000149.1	Plus	22	0	0	Upstream Mono	1 of 1	Cs-k2.gene6239	X	Upstrean	22	16; NA; NA; 6	NA	NA	.
	260679	NIRI01002518.1	Plus	1	228	1	NA	1 of 1	Cs-k2.gene9786	X	Internal	1	1; NA; NA; NA	NA	NA	.
	261157	NIRI01001998.1	Minus	1	41	1	NA	1 of 1	Cs-k2.gene134	X	Internal	1	NA; NA; NA; 1	NA	NA	.
	261451	NIRI01000618.1	Minus	138	23	2	Upstream Mono	1 of 1	Cs-k2.gene9804	X	Upstrean	138	115; NA; NA; 23	NA	NA	.
	261678	NIRI01000779.1	Minus	17	0	0	Upstream Mono	1 of 1	Cs-k2.gene11985	X	Upstrean	17	15; NA; NA; 2	NA	NA	.
	262028	NIRI01000625.1	Plus	1	52	3	NA	1 of 1	Cs-k2.gene11199	X	Internal	1	1; NA; NA; NA	NA	NA	.
	262224	NIRI01000033.1	Minus	8	31	2	Upstream Mono	1 of 1	Cs-k2.gene6765	X	Upstrean	8	7; NA; NA; 1	NA	NA	.
	262348	NIRI01000713.1	Plus	1	507	2	NA	1 of 1	Cs-k2.gene11748	X	Internal	1	1; NA; NA; NA	NA	NA	.
	262529	NIRI01001320.1	Minus	1	229	2	NA	1 of 1	Cs-k2.gene7598	X	Internal	1	1; NA; NA; NA	NA	NA	.
	262679	NIRI01000001.1	Plus	48	0	0	Internal	1 of 1	Cs-k2.gene13213	X	Internal	48	39; NA; NA; 9	NA	NA	.
	262908	NIRI01001911.1	Plus	4	454	2	Internal	1 of 1	Cs-k2.gene13805	X	Internal	4	3; NA; NA; 1	NA	NA	.
	263144	NIRI01002340.1	Plus	18	0	0	Chimera	1 of 1	Cs-k2.gene6601	X	Internal	18	11; NA; NA; 7	Cs-k2.gene6601_Chimera_2__263144_End	2	.
	264464	NIRI01002025.1	Plus	3	8	1	NA	1 of 1	Cs-k2.gene9048	X	Internal	3	2; NA; NA; 1	NA	NA	.
	265338	NIRI01000347.1	Plus	45	665	1	Internal	1 of 1	Cs-k2.gene13815	X	Internal	45	41; NA; NA; 4	NA	NA	.
	265483	NIRI01000634.1	Plus	2	0	0	NA	1 of 1	Cs-k2.gene13289	X	Upstrean	2	2; NA; NA; NA	NA	NA	.
	265552	NIRI01000634.1	Plus	7	9	1	Upstream Mono	1 of 1	Cs-k2.gene13289	X	Upstrean	7	7; NA; NA; NA	NA	NA	.
	265681	NIRI01001035.1	Minus	24	0	0	Upstream Mono	1 of 1	Cs-k2.gene9533	X	Upstrean	24	17; NA; NA; 7	NA	NA	.
	265720	NIRI01001035.1	Minus	3	0	0	NA	1 of 1	Cs-k2.gene9533	X	Upstrean	3	2; NA; NA; 1	NA	NA	.
	265924	NIRI01001383.1	Minus	1	49	1	NA	1 of 1	Cs-k2.gene13905	X	Internal	1	1; NA; NA; NA	NA	NA	.
	266250	NIRI01002396.1	Plus	2	35	1	NA	1 of 1	Cs-k2.gene7988	X	Upstrean	2	1; NA; NA; 1	NA	NA	.
	266389	NIRI01001891.1	Minus	32	1	1	Chimera	1 of 1	Cs-k2.gene8590	X	Internal	32	28; NA; NA; 4	Cs-k2.gene8590_Chimera_2__266389_End	2	.
	266862	NIRI01000751.1	Plus	1	512	3	NA	1 of 1	Cs-k2.gene904	X	Internal	1	1; NA; NA; NA	NA	NA	.
	266958	NIRI01001891.1	Minus	1	104	1	NA	1 of 1	Cs-k2.gene8590	X	Internal	1	1; NA; NA; NA	Cs-k2.gene8590_Chimera_1__Start_266389	1	.
	266965	NIRI01002567.1	Minus	2	166	1	NA	1 of 1	Cs-k2.gene10869	X	Internal	2	2; NA; NA; NA	NA	NA	.
	266986	NIRI01002605.1	Minus	2	473	2	NA	1 of 1	Cs-k2.gene13921	X	Internal	2	2; NA; NA; NA	NA	NA	.
	267357	NIRI01001891.1	Minus	74	0	0	Chimera	1 of 1	Cs-k2.gene8590	X	Upstrean	74	51; NA; NA; 23	Cs-k2.gene8590_Chimera_1__Start_266389	1	.
	268055	NIRI01002473.1	Minus	18	21	1	Upstream Mono	1 of 1	Cs-k2.gene12773	X	Upstrean	18	14; NA; NA; 4	NA	NA	.
	268103	NIRI01000970.1	Plus	1	1184	1	NA	1 of 1	Cs-k2.gene13741	X	Internal	1	1; NA; NA; NA	NA	NA	.
	269478	NIRI01001439.1	Minus	1	415	1	NA	1 of 1	Cs-k2.gene4826	X	Internal	1	1; NA; NA; NA	NA	NA	.
	269561	NIRI01000275.1	Plus	60	0	0	Upstream Mono	1 of 1	Cs-k2.gene10816	X	Upstrean	60	50; NA; NA; 10	NA	NA	.
	269681	NIRI01002371.1	Plus	174	22	1	Chimera	1 of 1	Cs-k2.gene12334	X	Internal	174	148; NA; NA; 26	Cs-k2.gene12334_Chimera_2__269681_End	2	.
	269765	NIRI01000378.1	Plus	3	0	0	NA	1 of 1	Cs-k2.gene4039	X	Upstrean	3	3; NA; NA; NA	NA	NA	.
	270163	NIRI01000275.1	Plus	1	63	1	NA	1 of 1	Cs-k2.gene10816	X	Internal	1	1; NA; NA; NA	NA	NA	.
	270256	NIRI01001582.1	Plus	1	59	1	NA	1 of 1	Cs-k2.gene8045	X	Internal	1	1; NA; NA; NA	NA	NA	.
	270529	NIRI01000169.1	Plus	1	0	0	NA	1 of 1	Cs-k2.gene10550	X	Upstrean	1	1; NA; NA; NA	NA	NA	.
	271140	NIRI01000022.1	Minus	2	5	1	NA	1 of 1	Cs-k2.gene8689	X	Upstrean	2	2; NA; NA; NA	NA	NA	.
	271261	NIRI01000219.1	Plus	4	0	0	Internal	1 of 1	Cs-k2.gene7765	X	Internal	4	4; NA; NA; NA	NA	NA	.
	271459	NIRI01002442.1	Plus	16	0	0	Internal	1 of 1	Cs-k2.gene1399	X	Internal	16	14; NA; NA; 2	NA	NA	.
	271837	NIRI01001052.1	Minus	2	0	0	NA	1 of 1	Cs-k2.gene13980	X	Upstrean	2	2; NA; NA; NA	NA	NA	.
	271944	NIRI01001113.1	Minus	2	500	1	NA	1 of 1	Cs-k2.gene7282	X	Internal	2	2; NA; NA; NA	NA	NA	.
	272162	NIRI01000062.1	Minus	1	37	2	NA	1 of 1	Cs-k2.gene9421	X	Internal	1	1; NA; NA; NA	NA	NA	.
	272375	NIRI01001977.1	Minus	95	30	2	Upstream Mono	1 of 1	Cs-k2.gene10599	X	Upstrean	95	90; NA; NA; 5	NA	NA	.
	273355	NIRI01002700.1	Plus	82	1	1	Upstream Mono	1 of 1	Cs-k2.gene3060	X	Upstrean	82	67; NA; NA; 15	NA	NA	.
	273433	NIRI01002324.1	Minus	60	0	0	Upstream Mono	1 of 1	Cs-k2.gene11273	X	Upstrean	60	54; NA; NA; 6	NA	NA	.
	273860	NIRI01001696.1	Minus	1	34	2	NA	1 of 1	Cs-k2.gene13088	X	Internal	1	NA; NA; NA; 1	NA	NA	.
	273965	NIRI01000773.1	Plus	2	328	1	NA	1 of 1	Cs-k2.gene14091	X	Internal	2	2; NA; NA; NA	NA	NA	.
	274003	NIRI01000751.1	Plus	1	514	2	NA	1 of 1	Cs-k2.gene904	X	Internal	1	1; NA; NA; NA	NA	NA	.
	274416	NIRI01000231.1	Plus	1	2091	1	NA	1 of 1	Cs-k2.gene12370	X	Internal	1	1; NA; NA; NA	NA	NA	.
	274571	NIRI01001206.1	Minus	1	1024	2	NA	1 of 1	Cs-k2.gene10189	X	Internal	1	1; NA; NA; NA	NA	NA	.
	275464	NIRI01001113.1	Minus	1	0	0	NA	1 of 1	Cs-k2.gene7282	X	Internal	1	1; NA; NA; NA	NA	NA	.
	276021	NIRI01000487.1	Minus	1	180	2	NA	1 of 1	Cs-k2.gene3110	X	Internal	1	1; NA; NA; NA	NA	NA	.
	276564	NIRI01001852.1	Minus	6	0	0	Upstream Mono	1 of 1	Cs-k2.gene13619	X	Upstrean	6	5; NA; NA; 1	NA	NA	.
	276639	NIRI01002289.1	Plus	19	0	0	Internal	1 of 1	Cs-k2.gene3693	X	Internal	19	17; NA; NA; 2	NA	NA	.
	276979	NIRI01002657.1	Plus	3	0	0	NA	1 of 1	Cs-k2.gene7214	X	Upstrean	3	3; NA; NA; NA	NA	NA	.
	277219	NIRI01001439.1	Minus	2	0	0	NA	1 of 1	Cs-k2.gene4826	X	Internal	2	2; NA; NA; NA	NA	NA	.
	277337	NIRI01000115.1	Plus	21	0	0	Upstream Mono	1 of 1	Cs-k2.gene5681	X	Upstrean	21	18; NA; NA; 3	NA	NA	.
	277537	NIRI01001495.1	Minus	1	103	2	NA	1 of 1	Cs-k2.gene12601	X	Upstrean	1	1; NA; NA; NA	NA	NA	.
	277550	NIRI01001383.1	Minus	15	0	0	Upstream Mono	1 of 1	Cs-k2.gene13905	X	Upstrean	15	13; NA; NA; 2	NA	NA	.
	277765	NIRI01000866.1	Plus	21	1032	1	Internal	1 of 1	Cs-k2.gene11403	X	Internal	21	17; NA; NA; 4	NA	NA	.
	277871	NIRI01001104.1	Minus	1	67	1	NA	1 of 1	Cs-k2.gene3179	X	Internal	1	1; NA; NA; NA	NA	NA	.
	277963	NIRI01002594.1	Plus	36	0	0	Upstream Mono	1 of 1	Cs-k2.gene10464	X	Upstrean	36	27; NA; NA; 9	NA	NA	.
	279262	NIRI01001141.1	Minus	6	0	0	Internal	1 of 1	Cs-k2.gene11669	X	Internal	6	5; NA; NA; 1	NA	NA	.
	279358	NIRI01000713.1	Plus	23	6	1	Upstream Mono	1 of 1	Cs-k2.gene11749	X	Upstrean	23	21; NA; NA; 2	NA	NA	.
	279366	NIRI01001941.1	Minus	11	1	1	Upstream Mono	1 of 1	Cs-k2.gene3906	X	Upstrean	11	7; NA; NA; 4	NA	NA	.
	279485	NIRI01000260.1	Plus	3	1	1	NA	1 of 1	Cs-k2.gene11	X	Internal	3	3; NA; NA; NA	NA	NA	.
	279522	NIRI01000275.1	Plus	4	165	2	Internal	1 of 1	Cs-k2.gene10816	X	Internal	4	4; NA; NA; NA	NA	NA	.
	280050	NIRI01000007.1	Plus	1	41	2	NA	1 of 1	Cs-k2.gene11105	X	Internal	1	1; NA; NA; NA	NA	1	.
	280058	NIRI01000466.1	Minus	1	41	2	NA	1 of 1	Cs-k2.gene13568	X	Internal	1	NA; NA; NA; 1	NA	NA	.
	280122	NIRI01000312.1	Plus	60	0	0	Internal	1 of 1	Cs-k2.gene1829	X	Internal	60	49; NA; NA; 11	NA	NA	.
	280270	NIRI01000347.1	Plus	6	0	0	Internal	1 of 1	Cs-k2.gene13817	X	Internal	6	6; NA; NA; NA	NA	NA	.
	280275	NIRI01000347.1	Plus	1	0	0	NA	1 of 1	Cs-k2.gene13817	X	Internal	1	1; NA; NA; NA	NA	NA	.
	280884	NIRI01000219.1	Plus	1	54	1	NA	1 of 1	Cs-k2.gene7765	X	Internal	1	1; NA; NA; NA	NA	NA	.
	280913	NIRI01000231.1	Plus	1	7790	2	NA	1 of 1	Cs-k2.gene12370	X	Internal	1	1; NA; NA; NA	NA	NA	.
	281137	NIRI01000347.1	Plus	1	33	1	NA	1 of 1	Cs-k2.gene13817	X	Internal	1	1; NA; NA; NA	NA	NA	.
	281341	NIRI01001337.1	Plus	17	4	1	Upstream Mono	1 of 1	Cs-k2.gene11215	X	Upstrean	17	14; NA; NA; 3	NA	NA	.
	281405	NIRI01000143.1	Minus	1	30	2	NA	1 of 1	Cs-k2.gene13204	X	Internal	1	1; NA; NA; NA	NA	NA	.
	281460	NIRI01001218.1	Plus	106	0	0	Internal	1 of 1	Cs-k2.gene12089	X	Internal	106	92; NA; NA; 14	NA	NA	.
	281556	NIRI01002214.1	Plus	8	0	0	Upstream Mono	1 of 1	Cs-k2.gene2065	X	Upstrean	8	8; NA; NA; NA	NA	NA	.
	281616	NIRI01001218.1	Plus	8	0	0	Internal	1 of 1	Cs-k2.gene12089	X	Internal	8	8; NA; NA; NA	NA	NA	.
	281847	NIRI01001218.1	Plus	1	0	0	NA	1 of 1	Cs-k2.gene12089	X	Internal	1	1; NA; NA; NA	NA	NA	.
	283491	NIRI01001661.1	Plus	6	24	1	Upstream Mono	1 of 1	Cs-k2.gene2370	X	Upstrean	6	5; NA; NA; 1	NA	NA	.
	283589	NIRI01002306.1	Minus	1	761	2	NA	1 of 1	Cs-k2.gene10173	X	Internal	1	NA; NA; NA; 1	NA	NA	.
	283671	NIRI01001785.1	Minus	1	43	3	NA	1 of 1	Cs-k2.gene11167	X	Internal	1	1; NA; NA; NA	NA	NA	.
	284150	NIRI01001931.1	Plus	1	1	1	NA	1 of 1	Cs-k2.gene10430	X	Internal	1	1; NA; NA; NA	NA	NA	.
	284204	NIRI01001931.1	Plus	8	12	2	Internal	1 of 1	Cs-k2.gene10430	X	Internal	8	8; NA; NA; NA	NA	NA	.
	284842	NIRI01001931.1	Plus	24	0	0	Internal	1 of 1	Cs-k2.gene10430	X	Internal	24	18; NA; NA; 6	NA	NA	.
	284897	NIRI01001931.1	Plus	1	0	0	NA	1 of 1	Cs-k2.gene10430	X	Internal	1	1; NA; NA; NA	NA	NA	.
	284993	NIRI01001483.1	Plus	9	100	2	Upstream Mono	1 of 1	Cs-k2.gene13313	X	Upstrean	9	8; NA; NA; 1	NA	NA	.
	285070	NIRI01002417.1	Plus	41	1	1	Internal	1 of 1	Cs-k2.gene8747	X	Internal	41	35; NA; NA; 6	NA	NA	.
	285265	NIRI01001218.1	Plus	17	1349	2	Internal	1 of 1	Cs-k2.gene12089	X	Internal	17	16; NA; NA; 1	NA	NA	.
	285344	NIRI01000890.1	Plus	98	0	0	Chimera	1 of 1	Cs-k2.gene9390	X	Internal	98	82; NA; NA; 16	Cs-k2.gene9390_Chimera_2__285344_End	2	.
	285658	NIRI01002472.1	Minus	1	40	1	NA	1 of 1	Cs-k2.gene12833	X	Internal	1	1; NA; NA; NA	NA	NA	.
	285716	NIRI01002673.1	Plus	1	2	2	NA	1 of 1	Cs-k2.gene10327	X	Internal	1	1; NA; NA; NA	NA	NA	.
	285717	NIRI01001027.1	Minus	334	1	1	Internal	1 of 1	Cs-k2.gene7068	X	Internal	334	281; NA; NA; 53	NA	NA	.
	286457	NIRI01002068.1	Minus	2	0	0	NA	1 of 1	Cs-k2.gene5720	X	Upstrean	2	2; NA; NA; NA	NA	NA	.
	286564	NIRI01001594.1	Minus	124	39	3	Upstream Mono	1 of 1	Cs-k2.gene7956	X	Upstrean	124	104; NA; NA; 20	NA	NA	.
	286597	NIRI01002030.1	Minus	3	173	1	NA	1 of 1	Cs-k2.gene10093	X	Internal	3	3; NA; NA; NA	NA	NA	.
	286749	NIRI01002030.1	Minus	30	1	1	Internal	1 of 1	Cs-k2.gene10093	X	Internal	30	27; NA; NA; 3	NA	NA	.
	287178	NIRI01000625.1	Minus	24	0	0	Upstream Mono	1 of 1	Cs-k2.gene11200	X	Upstrean	24	18; NA; NA; 6	NA	NA	.
	287359	NIRI01001225.1	Minus	95	2	1	Upstream Mono	1 of 1	Cs-k2.gene12166	X	Upstrean	95	84; NA; NA; 11	NA	NA	.
	287549	NIRI01001104.1	Minus	1	99	1	NA	1 of 1	Cs-k2.gene3179	X	Internal	1	1; NA; NA; NA	NA	NA	.
	288177	NIRI01000713.1	Plus	1	90	1	NA	1 of 1	Cs-k2.gene11749	X	Internal	1	1; NA; NA; NA	NA	NA	.
	288537	NIRI01000884.1	Plus	2	5	2	NA	1 of 1	Cs-k2.gene13851	X	Internal	2	NA; NA; NA; 2	NA	NA	.
	288602	NIRI01002208.1	Minus	13	2	1	Upstream Mono	1 of 1	Cs-k2.gene5382	X	Upstrean	13	12; NA; NA; 1	NA	NA	.
	288920	NIRI01001452.1	Plus	1	81	2	NA	1 of 1	Cs-k2.gene11826	X	Internal	1	1; NA; NA; NA	NA	NA	.
	290223	NIRI01002641.1	Plus	21	58	4	Internal	1 of 1	Cs-k2.gene4670	X	Internal	21	18; NA; NA; 3	NA	NA	.
	290226	NIRI01002641.1	Plus	2	9	2	NA	1 of 1	Cs-k2.gene4670	X	Internal	2	1; NA; NA; 1	NA	NA	.
	290427	NIRI01000647.1	Plus	1	7	2	NA	1 of 1	Cs-k2.gene13866	X	Internal	1	1; NA; NA; NA	NA	NA	.
	290537	NIRI01000949.1	Plus	627	2	2	Upstream Mono	1 of 1	Cs-k2.gene13586	X	Upstrean	627	514; NA; NA; 113	NA	NA	.
	290740	NIRI01000003.1	Plus	6	1	1	Upstream Mono	1 of 1	Cs-k2.gene5446	X	Upstrean	6	6; NA; NA; NA	NA	NA	.
	291359	NIRI01001035.1	Plus	1	206	1	NA	1 of 1	Cs-k2.gene9534	X	Internal	1	1; NA; NA; NA	NA	NA	.
	291395	NIRI01002599.1	Plus	1	0	0	NA	1 of 1	Cs-k2.gene12928	X	Upstrean	1	1; NA; NA; NA	NA	NA	.
	291849	NIRI01001865.1	Plus	33	0	0	Internal	1 of 1	Cs-k2.gene8389	X	Internal	33	30; NA; NA; 3	NA	NA	.
	291897	NIRI01002567.1	Minus	34	1	1	Internal	1 of 1	Cs-k2.gene10870	X	Internal	34	29; NA; NA; 5	NA	NA	.
	292333	NIRI01001104.1	Minus	15	0	0	Upstream Mono	1 of 1	Cs-k2.gene3179	X	Upstrean	15	14; NA; NA; 1	NA	NA	.
	292669	NIRI01000984.1	Minus	20	916	1	Internal	1 of 1	Cs-k2.gene6460	X	Internal	20	18; NA; NA; 2	NA	NA	.
	292831	NIRI01002694.1	Plus	51	6	1	Internal	1 of 1	Cs-k2.gene14066	X	Internal	51	47; NA; NA; 4	NA	NA	.
	293790	NIRI01001799.1	Plus	2	43	2	NA	1 of 1	Cs-k2.gene11971	X	Internal	2	2; NA; NA; NA	NA	NA	.
	294316	NIRI01000984.1	Minus	3	0	0	NA	1 of 1	Cs-k2.gene6460	X	Internal	3	2; NA; NA; 1	NA	NA	.
	294355	NIRI01000984.1	Minus	1	0	0	NA	1 of 1	Cs-k2.gene6460	X	Upstrean	1	1; NA; NA; NA	NA	NA	.
	294394	NIRI01000984.1	Minus	266	0	0	Upstream Mono	1 of 1	Cs-k2.gene6460	X	Upstrean	266	229; NA; NA; 37	NA	NA	.
	294426	NIRI01000984.1	Minus	8	0	0	Upstream Mono	1 of 1	Cs-k2.gene6460	X	Upstrean	8	7; NA; NA; 1	NA	NA	.
	294623	NIRI01000651.1	Minus	47	6	1	Upstream Mono	1 of 1	Cs-k2.gene12708	X	Upstrean	47	41; NA; NA; 6	NA	NA	.
	295767	NIRI01001625.1	Plus	166	2	1	Internal	1 of 1	Cs-k2.gene12149	X	Internal	166	140; NA; NA; 26	NA	NA	.
	295776	NIRI01002030.1	Plus	55	0	0	Upstream Mono	1 of 1	Cs-k2.gene10094	X	Upstrean	55	43; NA; NA; 12	NA	NA	.
	295829	NIRI01002523.1	Minus	2	0	0	NA	1 of 1	Cs-k2.gene8367	X	Upstrean	2	2; NA; NA; NA	NA	NA	.
	296051	NIRI01000551.1	Minus	75	1	1	Internal	1 of 1	Cs-k2.gene12749	X	Internal	75	65; NA; NA; 10	NA	NA	.
	296465	NIRI01002490.1	Plus	1	262	2	NA	1 of 1	Cs-k2.gene10449	X	Internal	1	NA; NA; NA; 1	NA	NA	.
	296678	NIRI01002396.1	Plus	3	0	0	NA	1 of 1	Cs-k2.gene7990	X	Internal	3	3; NA; NA; NA	NA	NA	.
	296697	NIRI01002396.1	Plus	15	0	0	Internal	1 of 1	Cs-k2.gene7990	X	Internal	15	12; NA; NA; 3	NA	NA	.
	296975	NIRI01000553.1	Plus	4	0	0	Upstream Mono	1 of 1	Cs-k2.gene7920	X	Upstrean	4	3; NA; NA; 1	NA	NA	.
	297078	NIRI01000817.1	Plus	4	0	0	Internal	1 of 1	Cs-k2.gene11077	X	Internal	4	3; NA; NA; 1	NA	NA	.
	297240	NIRI01000817.1	Plus	10	3	1	Internal	1 of 1	Cs-k2.gene11077	X	Internal	10	9; NA; NA; 1	NA	NA	.
	297448	NIRI01002220.1	Plus	1	306	2	NA	1 of 1	Cs-k2.gene13760	X	Internal	1	1; NA; NA; NA	NA	NA	.
	297916	NIRI01000035.1	Minus	33	0	0	Chimera	1 of 1	Cs-k2.gene5228	X	Internal	33	31; NA; NA; 2	Cs-k2.gene5228_Chimera_2__297916_End	2	.
	298434	NIRI01000260.1	Plus	100	1	1	Upstream Mono	1 of 1	Cs-k2.gene12	X	Upstrean	100	91; NA; NA; 9	NA	NA	.
	298501	NIRI01002340.1	Minus	226	0	0	Chimera	1 of 1	Cs-k2.gene6602	X	Internal	226	198; NA; NA; 28	Cs-k2.gene6602_Chimera_2__298501_End	2	.
	298575	NIRI01000634.1	Plus	1	132	1	NA	1 of 1	Cs-k2.gene13290	X	Internal	1	1; NA; NA; NA	NA	NA	.
	299194	NIRI01002289.1	Plus	4	51	3	Internal	1 of 1	Cs-k2.gene3693	X	Internal	4	4; NA; NA; NA	NA	NA	.
	300049	NIRI01002516.1	Minus	16	2	2	Upstream Mono	1 of 1	Cs-k2.gene11729	X	Upstrean	16	10; NA; NA; 6	NA	NA	.
	300188	NIRI01001598.1	Minus	1	0	0	NA	1 of 1	Cs-k2.gene7531	X	Upstrean	1	1; NA; NA; NA	NA	NA	.
	300421	NIRI01000776.1	Plus	1	0	0	NA	1 of 1	Cs-k2.gene13477	X	Upstrean	1	NA; NA; NA; 1	NA	NA	.
	301145	NIRI01002371.1	Minus	16	16	1	Upstream Mono	1 of 1	Cs-k2.gene12335	X	Upstrean	16	16; NA; NA; NA	NA	NA	.
	301242	NIRI01001891.1	Plus	37	0	0	Chimera	1 of 1	Cs-k2.gene8592	X	Internal	37	31; NA; NA; 6	Cs-k2.gene8592_Chimera_2__301242_End	2	.
	302557	NIRI01001856.1	Plus	1	712	4	NA	1 of 1	Cs-k2.gene11715	X	Upstrean	1	1; NA; NA; NA	NA	NA	.
	302718	NIRI01001625.1	Plus	2	462	1	NA	1 of 1	Cs-k2.gene12149	X	Internal	2	2; NA; NA; NA	NA	NA	.
	302962	NIRI01000082.1	Plus	20	0	0	Upstream Mono	1 of 1	Cs-k2.gene7881	X	Upstrean	20	17; NA; NA; 3	NA	NA	.
	302966	NIRI01001737.1	Plus	2	1	1	NA	1 of 1	Cs-k2.gene10490	X	Internal	2	2; NA; NA; NA	NA	NA	.
	303074	NIRI01001596.1	Plus	109	3	1	Internal	1 of 1	Cs-k2.gene13229	X	Internal	109	88; NA; NA; 21	NA	NA	.
	304058	NIRI01000949.1	Minus	1	90	2	NA	1 of 1	Cs-k2.gene13587	X	Internal	1	1; NA; NA; NA	NA	NA	.
	304121	NIRI01000475.1	Minus	132	1	1	Chimera	1 of 1	Cs-k2.gene13164	X	Internal	132	111; NA; NA; 21	Cs-k2.gene13164_Chimera_3__304121_End	3	.
	304334	NIRI01002036.1	Minus	36	0	0	Upstream Mono	1 of 1	Cs-k2.gene13781	X	Upstrean	36	31; NA; NA; 5	NA	NA	.
	305228	NIRI01002220.1	Minus	12	0	0	Internal	1 of 1	Cs-k2.gene13761	X	Internal	12	11; NA; NA; 1	NA	NA	.
	305347	NIRI01002539.1	Minus	263	52	1	Internal	1 of 1	Cs-k2.gene2243	X	Internal	263	219; NA; NA; 44	NA	NA	.
	305380	NIRI01001368.1	Minus	5	95	1	Internal	1 of 1	Cs-k2.gene10918	X	Internal	5	5; NA; NA; NA	NA	NA	.
	305776	NIRI01000322.1	Minus	7	453	5	Chimera	1 of 1	Cs-k2.gene11042	X	Internal	7	4; NA; NA; 3	Cs-k2.gene11042_Chimera_2__309762_End	2	.
	306221	NIRI01000022.1	Plus	6	7	1	Upstream Mono	1 of 1	Cs-k2.gene8690	X	Upstrean	6	5; NA; NA; 1	NA	NA	.
	306527	NIRI01000260.1	Plus	13	0	0	Upstream Mono	1 of 1	Cs-k2.gene13	X	Upstrean	13	12; NA; NA; 1	NA	NA	.
	307126	NIRI01001141.1	Plus	3	0	0	NA	1 of 1	Cs-k2.gene11670	X	Internal	3	3; NA; NA; NA	NA	NA	.
	307251	NIRI01001383.1	Plus	2	0	0	NA	1 of 1	Cs-k2.gene13906	X	Upstrean	2	2; NA; NA; NA	NA	NA	.
	307360	NIRI01002417.1	Minus	1	52	2	NA	1 of 1	Cs-k2.gene8748	X	Internal	1	1; NA; NA; NA	NA	NA	.
	308698	NIRI01000393.1	Minus	24	48	3	Internal	1 of 1	Cs-k2.gene12353	X	Internal	24	22; NA; NA; 2	NA	NA	.
	309069	NIRI01000776.1	Plus	2	349	4	NA	1 of 1	Cs-k2.gene13477	X	Internal	2	2; NA; NA; NA	NA	NA	.
	309101	NIRI01002417.1	Minus	5	4	1	Internal	1 of 1	Cs-k2.gene8748	X	Internal	5	2; NA; NA; 3	NA	NA	.
	309762	NIRI01000322.1	Minus	22	0	0	Chimera	1 of 1	Cs-k2.gene11042	X	Internal	22	15; 1; NA; 6	Cs-k2.gene11042_Chimera_2__309762_End	2	.
	309819	NIRI01002692.1	Minus	4	1	1	Upstream Mono	1 of 1	Cs-k2.gene11504	X	Upstrean	4	3; NA; NA; 1	NA	NA	.
	310321	NIRI01001104.1	Plus	13	153	3	Upstream Mono	1 of 1	Cs-k2.gene3180	X	Upstrean	13	11; NA; NA; 2	NA	NA	.
	310341	NIRI01001104.1	Plus	1	0	0	NA	1 of 1	Cs-k2.gene3180	X	Upstrean	1	1; NA; NA; NA	NA	NA	.
	310546	NIRI01000325.1	Plus	55	0	0	Upstream Mono	1 of 1	Cs-k2.gene4129	X	Upstrean	55	40; NA; NA; 15	NA	NA	.
	311063	NIRI01000146.1	Plus	65	6302	1	Internal	1 of 1	Cs-k2.gene10297	X	Internal	65	51; NA; NA; 14	NA	NA	.
	311114	NIRI01000949.1	Minus	9	0	0	Internal	1 of 1	Cs-k2.gene13587	X	Internal	9	6; NA; NA; 3	NA	NA	.
	311331	NIRI01002192.1	Plus	8	87	1	Upstream Mono	1 of 1	Cs-k2.gene13236	X	Upstrean	8	6; NA; NA; 2	NA	NA	.
	312593	NIRI01000243.1	Minus	3	192	1	NA	1 of 1	Cs-k2.gene13125	X	Upstrean	3	3; NA; NA; NA	NA	NA	.
	312978	NIRI01002071.1	Plus	1	201	1	NA	1 of 1	Cs-k2.gene3224	X	Internal	1	1; NA; NA; NA	NA	NA	.
	313638	NIRI01002522.1	Minus	24	36	1	Internal	1 of 1	Cs-k2.gene604	X	Internal	24	17; NA; NA; 7	NA	NA	.
	314103	NIRI01000146.1	Plus	1	10795	1	NA	1 of 1	Cs-k2.gene10297	X	Internal	1	1; NA; NA; NA	NA	NA	.
	314413	NIRI01001383.1	Plus	1	301	2	NA	1 of 1	Cs-k2.gene13906	X	Internal	1	1; NA; NA; NA	NA	NA	.
	314498	NIRI01001737.1	Plus	10	183	6	Internal	1 of 1	Cs-k2.gene10490	X	Internal	10	8; NA; NA; 2	NA	NA	.
	314633	NIRI01001222.1	Plus	4	60	2	Internal	1 of 1	Cs-k2.gene6105	X	Internal	4	4; NA; NA; NA	NA	NA	.
	315199	NIRI01002580.1	Minus	2	253	2	NA	1 of 1	Cs-k2.gene10118	X	Internal	2	1; NA; NA; 1	NA	NA	.
	315285	NIRI01000502.1	Minus	1	2314	1	NA	1 of 1	Cs-k2.gene6851	X	Internal	1	1; NA; NA; NA	NA	NA	.
	315831	NIRI01001767.1	Plus	2	107	2	NA	1 of 1	Cs-k2.gene9885	X	Upstrean	2	1; NA; NA; 1	NA	NA	.
	315918	NIRI01000579.1	Minus	19	0	0	Chimera	1 of 1	Cs-k2.gene13730	X	Internal	19	17; NA; NA; 2	Cs-k2.gene13730_Chimera_2__315918_End	2	.
	316282	NIRI01000157.1	Minus	46	0	0	Internal	1 of 1	Cs-k2.gene12118	X	Internal	46	42; 1; NA; 3	NA	NA	.
	316932	NIRI01000157.1	Minus	2	0	0	NA	1 of 1	Cs-k2.gene12118	X	Upstrean	2	2; NA; NA; NA	NA	NA	.
	316978	NIRI01000157.1	Minus	48	0	0	Upstream Mono	1 of 1	Cs-k2.gene12118	X	Upstrean	48	42; NA; NA; 6	NA	NA	.
	317366	NIRI01000640.1	Minus	68	0	0	Internal	1 of 1	Cs-k2.gene13652	X	Internal	68	53; NA; NA; 15	NA	NA	.
	317592	NIRI01001625.1	Minus	2	0	0	NA	1 of 1	Cs-k2.gene12150	X	Upstrean	2	2; NA; NA; NA	NA	NA	.
	317605	NIRI01000938.1	Minus	1	8	1	NA	1 of 1	Cs-k2.gene2913	X	Internal	1	1; NA; NA; NA	NA	NA	.
	317770	NIRI01002175.1	Plus	99	142	2	Chimera	1 of 1	Cs-k2.gene13188	X	Internal	99	76; NA; NA; 23	Cs-k2.gene13188_Chimera_2__317770_End	2	.
	318091	NIRI01002460.1	Plus	29	0	0	Internal	1 of 1	Cs-k2.gene12055	X	Internal	29	24; NA; NA; 5	NA	4	.
	319045	NIRI01000502.1	Minus	268	295	1	Upstream Mono	1 of 1	Cs-k2.gene6851	X	Upstrean	268	236; NA; NA; 32	NA	NA	.
	319405	NIRI01002245.1	Plus	2	11	1	NA	1 of 1	Cs-k2.gene12762	X	Upstrean	2	2; NA; NA; NA	NA	NA	.
	319563	NIRI01000776.1	Plus	1	548	1	NA	1 of 1	Cs-k2.gene13477	X	Internal	1	1; NA; NA; NA	NA	NA	.
	319569	NIRI01001745.1	Minus	7	0	0	Upstream Mono	1 of 1	Cs-k2.gene13268	X	Upstrean	7	6; NA; NA; 1	NA	NA	.
	319584	NIRI01001367.1	Minus	2	187	1	NA	1 of 1	Cs-k2.gene11234	X	Internal	2	2; NA; NA; NA	NA	NA	.
	319591	NIRI01002414.1	Minus	54	0	0	Upstream Mono	1 of 1	Cs-k2.gene8655	X	Upstrean	54	40; NA; 1; 13	NA	NA	.
	319865	NIRI01000169.1	Plus	2	3	1	NA	1 of 1	Cs-k2.gene10551	X	Upstrean	2	2; NA; NA; NA	NA	NA	.
	319925	NIRI01002700.1	Plus	2	53	1	NA	1 of 1	Cs-k2.gene3060	X	Internal	2	2; NA; NA; NA	NA	NA	.
	321055	NIRI01001064.1	Minus	12	0	0	Upstream Mono	1 of 1	Cs-k2.gene4398	X	Upstrean	12	11; NA; NA; 1	NA	NA	.
	321164	NIRI01002071.1	Minus	3	555	1	NA	1 of 1	Cs-k2.gene3225	X	Internal	3	3; NA; NA; NA	Cs-k2.gene3225_Chimera_2__321792_End	2	.
	321559	NIRI01002071.1	Minus	2	817	1	NA	1 of 1	Cs-k2.gene3225	X	Internal	2	2; NA; NA; NA	Cs-k2.gene3225_Chimera_2__321792_End	2	.
	321792	NIRI01002071.1	Minus	51	39	2	Chimera	1 of 1	Cs-k2.gene3225	X	Internal	51	42; NA; NA; 9	Cs-k2.gene3225_Chimera_2__321792_End	2	.
	322316	NIRI01000559.1	Minus	119	0	0	Upstream Mono	1 of 1	Cs-k2.gene7678	X	Upstrean	119	96; NA; NA; 23	NA	NA	.
	322483	NIRI01000344.1	Plus	1	0	0	NA	1 of 1	Cs-k2.gene11125	X	Upstrean	1	NA; NA; NA; 1	NA	NA	.
	322574	NIRI01001737.1	Plus	25	3	1	Internal	1 of 1	Cs-k2.gene10490	X	Internal	25	23; NA; NA; 2	NA	NA	.
	322591	NIRI01001737.1	Plus	1	0	0	NA	1 of 1	Cs-k2.gene10490	X	Internal	1	NA; NA; NA; 1	NA	NA	.
	322778	NIRI01000735.1	Plus	8	0	0	Upstream Mono	1 of 1	Cs-k2.gene10645	X	Upstrean	8	8; NA; NA; NA	NA	NA	.
	323064	NIRI01000276.1	Plus	2	0	0	NA	1 of 1	Cs-k2.gene11346	X	Internal	2	2; NA; NA; NA	NA	NA	.
	323997	NIRI01000751.1	Plus	11	68	1	Upstream Mono	1 of 1	Cs-k2.gene906	X	Upstrean	11	7; NA; NA; 4	NA	NA	.
	324439	NIRI01002023.1	Minus	2	0	0	NA	1 of 1	Cs-k2.gene10894	X	Internal	2	2; NA; NA; NA	NA	NA	.
	324751	NIRI01000219.1	Plus	6	2	1	Chimera	1 of 1	Cs-k2.gene7766	X	Internal	6	5; NA; NA; 1	Cs-k2.gene7766_Chimera_2__324751_End	2	.
	325080	NIRI01001661.1	Plus	1	28	1	NA	1 of 1	Cs-k2.gene2370	X	Internal	1	1; NA; NA; NA	NA	NA	.
	325252	NIRI01001911.1	Minus	3	48	1	NA	1 of 1	Cs-k2.gene13807	X	Internal	3	3; NA; NA; NA	NA	NA	.
	325700	NIRI01001661.1	Plus	1	74	2	NA	1 of 1	Cs-k2.gene2370	X	Internal	1	1; NA; NA; NA	NA	NA	.
	325927	NIRI01001483.1	Plus	75	0	0	Internal	1 of 1	Cs-k2.gene13314	X	Internal	75	61; NA; NA; 14	NA	NA	.
	326013	NIRI01002510.1	Plus	32	0	0	Internal	1 of 1	Cs-k2.gene13506	X	Internal	32	26; NA; NA; 6	NA	NA	.
	326039	NIRI01001483.1	Plus	2	1	1	NA	1 of 1	Cs-k2.gene13314	X	Internal	2	2; NA; NA; NA	NA	NA	.
	326317	NIRI01001911.1	Minus	47	0	0	Upstream Mono	1 of 1	Cs-k2.gene13807	X	Upstrean	47	39; NA; NA; 8	NA	NA	.
	327206	NIRI01001733.1	Plus	61	57	1	Internal	1 of 1	Cs-k2.gene7821	X	Internal	61	56; NA; NA; 5	NA	NA	.
	327272	NIRI01000319.1	Plus	1	0	0	NA	1 of 1	Cs-k2.gene7495	X	Upstrean	1	1; NA; NA; NA	NA	NA	.
	327287	NIRI01000319.1	Plus	73	0	0	Upstream Mono	1 of 1	Cs-k2.gene7495	X	Upstrean	73	63; NA; NA; 10	NA	NA	.
	327896	NIRI01000740.1	Plus	1	85	1	NA	1 of 1	Cs-k2.gene8975	X	Internal	1	1; NA; NA; NA	NA	NA	.
	328294	NIRI01000249.1	Minus	45	0	0	Chimera	1 of 1	Cs-k2.gene13526	X	Internal	45	40; NA; NA; 5	Cs-k2.gene13526_Chimera_2__328294_End	2	.
	328746	NIRI01001203.1	Minus	131	0	0	Upstream Mono	1 of 1	Cs-k2.gene12858	X	Upstrean	131	113; NA; NA; 18	NA	NA	.
	329219	NIRI01002340.1	Plus	6	0	0	Internal	1 of 1	Cs-k2.gene6603	X	Internal	6	6; NA; NA; NA	NA	NA	.
	330192	NIRI01001368.1	Plus	30	0	0	Upstream Mono	1 of 1	Cs-k2.gene10920	X	Upstrean	30	25; NA; NA; 5	NA	NA	.
	330691	NIRI01001404.1	Minus	1	78	1	NA	1 of 1	Cs-k2.gene13578	X	Internal	1	1; NA; NA; NA	NA	NA	.
	330893	NIRI01000735.1	Plus	1	20	1	NA	1 of 1	Cs-k2.gene10645	X	Internal	1	1; NA; NA; NA	NA	NA	.
	331229	NIRI01001372.1	Minus	7	0	0	Upstream Mono	1 of 1	Cs-k2.gene4990	X	Upstrean	7	5; NA; NA; 2	NA	NA	.
	331229	NIRI01002473.1	Minus	3	92	2	NA	1 of 1	Cs-k2.gene12775	X	Internal	3	2; NA; NA; 1	NA	NA	.
	331844	NIRI01000475.1	Minus	2	0	0	NA	1 of 1	Cs-k2.gene13164	X	Internal	2	1; NA; NA; 1	NA	NA	.
	331998	NIRI01000249.1	Minus	627	4	1	Chimera	1 of 1	Cs-k2.gene13526	X	Upstrean	627	531; NA; NA; 96	Cs-k2.gene13526_Chimera_1__Start_328294	1	.
	332029	NIRI01000249.1	Minus	11	0	0	Chimera	1 of 1	Cs-k2.gene13526	X	Upstrean	11	9; NA; NA; 2	Cs-k2.gene13526_Chimera_1__Start_328294	1	.
	332045	NIRI01000249.1	Minus	7	0	0	Chimera	1 of 1	Cs-k2.gene13526	X	Upstrean	7	7; NA; NA; NA	Cs-k2.gene13526_Chimera_1__Start_328294	1	.
	332085	NIRI01001483.1	Plus	7	373	1	Internal	1 of 1	Cs-k2.gene13314	X	Internal	7	6; NA; NA; 1	NA	NA	.
	332087	NIRI01000249.1	Minus	2	0	0	NA	1 of 1	Cs-k2.gene13526	X	Upstrean	2	2; NA; NA; NA	Cs-k2.gene13526_Chimera_1__Start_328294	1	.
	332119	NIRI01000475.1	Minus	25	0	0	Chimera	1 of 1	Cs-k2.gene13164	X	Internal	25	19; NA; NA; 6	NA	1	.
	333778	NIRI01002354.1	Plus	1	150	2	NA	1 of 1	Cs-k2.gene12032	X	Upstrean	1	1; NA; NA; NA	NA	NA	.
	334395	NIRI01001523.1	Minus	1	699	1	NA	1 of 1	Cs-k2.gene8414	X	Internal	1	NA; NA; NA; 1	NA	NA	.
	334435	NIRI01001421.1	Plus	92	96	4	Chimera	1 of 1	Cs-k2.gene13016	X	Internal	92	79; NA; NA; 13	Cs-k2.gene13016_Chimera_1__Start_346886	1	.
	334586	NIRI01000393.1	Plus	1	10	2	NA	1 of 1	Cs-k2.gene12355	X	Upstrean	1	1; NA; NA; NA	NA	NA	.
	335017	NIRI01001737.1	Plus	9	0	0	Upstream Mono	1 of 1	Cs-k2.gene10491	X	Upstrean	9	7; NA; NA; 2	NA	NA	.
	335430	NIRI01000735.1	Minus	5	45	2	Internal	1 of 1	Cs-k2.gene10646	X	Internal	5	5; NA; NA; NA	NA	NA	.
	335505	NIRI01001582.1	Minus	1	543	1	NA	1 of 1	Cs-k2.gene8049	X	Internal	1	NA; NA; NA; 1	NA	NA	.
	335624	NIRI01002510.1	Plus	2	58	1	NA	1 of 1	Cs-k2.gene13506	X	Internal	2	2; NA; NA; NA	NA	NA	.
	335682	NIRI01002324.1	Minus	102	0	0	Upstream Mono	1 of 1	Cs-k2.gene11275	X	Upstrean	102	95; NA; NA; 7	NA	NA	.
	336279	NIRI01001865.1	Plus	13	4	1	Upstream Mono	1 of 1	Cs-k2.gene8390	X	Upstrean	13	10; NA; NA; 3	NA	NA	.
	336292	NIRI01000735.1	Minus	1	77	2	NA	1 of 1	Cs-k2.gene10646	X	Internal	1	1; NA; NA; NA	NA	NA	.
	336980	NIRI01001941.1	Plus	2	25	1	NA	1 of 1	Cs-k2.gene3908	X	Internal	2	2; NA; NA; NA	NA	NA	.
	337276	NIRI01000795.1	Plus	50	75	1	Internal	1 of 1	Cs-k2.gene6726	X	Internal	50	44; NA; NA; 6	NA	NA	.
	337633	NIRI01002473.1	Minus	15	20	1	Internal	1 of 1	Cs-k2.gene12775	X	Internal	15	13; NA; NA; 2	NA	NA	.
	337797	NIRI01001696.1	Minus	24	0	0	Upstream Mono	1 of 1	Cs-k2.gene13089	X	Upstrean	24	21; NA; NA; 3	NA	NA	.
	338071	NIRI01000082.1	Minus	8	1	1	Internal	1 of 1	Cs-k2.gene7882	X	Internal	8	5; NA; 1; 2	NA	NA	.
	338285	NIRI01001978.1	Plus	1	5922	3	NA	1 of 1	Cs-k2.gene12216	X	Internal	1	1; NA; NA; NA	NA	NA	.
	338809	NIRI01001617.1	Plus	105	0	0	Upstream Mono	1 of 1	Cs-k2.gene9282	X	Upstrean	105	86; NA; NA; 19	NA	NA	.
	339170	NIRI01000325.1	Minus	1	0	0	NA	1 of 1	Cs-k2.gene4130	X	Upstrean	1	1; NA; NA; NA	NA	NA	.
	339210	NIRI01000744.1	Plus	38	0	0	Upstream Mono	1 of 1	Cs-k2.gene10791	X	Upstrean	38	28; NA; NA; 10	NA	NA	.
	340173	NIRI01000070.1	Plus	92	0	0	Upstream Mono	1 of 1	Cs-k2.gene800	X	Upstrean	92	70; NA; NA; 22	NA	NA	.
	340180	NIRI01000070.1	Plus	2	0	0	NA	1 of 1	Cs-k2.gene800	X	Upstrean	2	2; NA; NA; NA	NA	NA	.
	340240	NIRI01002599.1	Minus	24	0	0	Internal	1 of 1	Cs-k2.gene12930	X	Internal	24	22; NA; NA; 2	NA	NA	.
	340495	NIRI01002006.1	Minus	75	0	0	Upstream Mono	1 of 1	Cs-k2.gene5301	X	Upstrean	75	60; NA; NA; 15	NA	NA	.
	340862	NIRI01002563.1	Plus	1	13	2	NA	1 of 1	Cs-k2.gene9918	X	Internal	1	NA; NA; NA; 1	NA	NA	.
	340982	NIRI01001617.1	Plus	1	436	1	NA	1 of 1	Cs-k2.gene9282	X	Internal	1	1; NA; NA; NA	NA	NA	.
	341070	NIRI01000735.1	Minus	10	0	0	Internal	1 of 1	Cs-k2.gene10646	X	Internal	10	8; NA; NA; 2	NA	NA	.
	341821	NIRI01002354.1	Plus	1	169	2	NA	1 of 1	Cs-k2.gene12032	X	Internal	1	1; NA; NA; NA	NA	NA	.
	342724	NIRI01000322.1	Plus	5	4	2	Chimera	1 of 1	Cs-k2.gene11044	X	Internal	5	5; NA; NA; NA	Cs-k2.gene11044_Chimera_2__342724_End	2	.
	343659	NIRI01000035.1	Plus	16	52	1	Internal	1 of 1	Cs-k2.gene5229	X	Internal	16	11; 1; NA; 4	NA	NA	.
	344280	NIRI01000994.1	Plus	1	0	0	NA	1 of 1	Cs-k2.gene10065	X	Upstrean	1	1; NA; NA; NA	NA	NA	.
	345246	NIRI01002286.1	Minus	5	0	0	Upstream Mono	1 of 1	Cs-k2.gene10962	X	Upstrean	5	4; NA; NA; 1	NA	NA	.
	345409	NIRI01000590.1	Minus	1	0	0	NA	1 of 1	Cs-k2.gene14083	X	Internal	1	1; NA; NA; NA	NA	NA	.
	345662	NIRI01002030.1	Plus	12	0	0	Upstream Mono	1 of 1	Cs-k2.gene10096	X	Upstrean	12	10; NA; NA; 2	NA	NA	.
	345820	NIRI01002155.1	Minus	6	0	0	Upstream Mono	1 of 1	Cs-k2.gene8084	X	Upstrean	6	4; NA; NA; 2	NA	NA	.
	346058	NIRI01002354.1	Plus	3	242	4	NA	1 of 1	Cs-k2.gene12032	X	Internal	3	3; NA; NA; NA	NA	NA	.
	346886	NIRI01001421.1	Plus	15	36	3	Chimera	1 of 1	Cs-k2.gene13016	X	Internal	15	12; NA; NA; 3	Cs-k2.gene13016_Chimera_2__346886_End	2	.
	347452	NIRI01002297.1	Minus	4	32	2	Internal	1 of 1	Cs-k2.gene13110	X	Internal	4	4; NA; NA; NA	NA	NA	.
	348079	NIRI01001003.1	Minus	51	3	1	Internal	1 of 1	Cs-k2.gene11009	X	Internal	51	45; NA; NA; 6	NA	NA	.
	348118	NIRI01000322.1	Plus	1	28	2	NA	1 of 1	Cs-k2.gene11044	X	Internal	1	1; NA; NA; NA	Cs-k2.gene11044_Chimera_2__342724_End	2	.
	348296	NIRI01001218.1	Plus	10	0	0	Internal	1 of 1	Cs-k2.gene12092	X	Internal	10	9; NA; NA; 1	NA	NA	.
	348473	NIRI01002642.1	Minus	1	4	1	NA	1 of 1	Cs-k2.gene13416	X	Internal	1	NA; NA; NA; 1	NA	NA	.
	348659	NIRI01002642.1	Minus	48	0	0	Internal	1 of 1	Cs-k2.gene13416	X	Internal	48	41; NA; NA; 7	NA	NA	.
	349095	NIRI01000097.1	Plus	198	6	1	Upstream Mono	1 of 1	Cs-k2.gene1333	X	Upstrean	198	157; NA; NA; 41	NA	NA	.
	349490	NIRI01001399.1	Minus	9	2	1	Internal	1 of 1	Cs-k2.gene9833	X	Internal	9	7; NA; NA; 2	NA	NA	.
	349567	NIRI01002595.1	Plus	6	0	0	Chimera	1 of 1	Cs-k2.gene13280	X	Internal	6	6; NA; NA; NA	Cs-k2.gene13280_Chimera_2__349567_End	2	.
	349821	NIRI01001399.1	Minus	41	17	1	Upstream Mono	1 of 1	Cs-k2.gene9833	X	Upstrean	41	36; NA; NA; 5	NA	NA	.
	349850	NIRI01001399.1	Minus	4	0	0	Upstream Mono	1 of 1	Cs-k2.gene9833	X	Upstrean	4	4; NA; NA; NA	NA	NA	.
	350760	NIRI01000097.1	Plus	65	425	1	Internal	1 of 1	Cs-k2.gene1333	X	Internal	65	52; NA; NA; 13	NA	NA	.
	351100	NIRI01002297.1	Minus	1	11	1	NA	1 of 1	Cs-k2.gene13110	X	Internal	1	1; NA; NA; NA	NA	NA	.
	351509	NIRI01000570.1	Minus	4	0	0	Upstream Mono	1 of 1	Cs-k2.gene13520	X	Upstrean	4	3; NA; NA; 1	NA	NA	.
	351557	NIRI01000570.1	Minus	2	0	0	NA	1 of 1	Cs-k2.gene13520	X	Upstrean	2	2; NA; NA; NA	NA	NA	.
	351633	NIRI01001483.1	Minus	45	0	0	Internal	1 of 1	Cs-k2.gene13315	X	Internal	45	40; NA; NA; 5	NA	NA	.
	351807	NIRI01002682.1	Plus	82	0	0	Chimera	1 of 1	Cs-k2.gene3274	X	Internal	82	64; NA; NA; 18	Cs-k2.gene3274_Chimera_2__351807_End	2	.
	351921	NIRI01002170.1	Minus	336	627	1	Internal	1 of 1	Cs-k2.gene8231	X	Internal	336	295; NA; NA; 41	NA	1	.
	351933	NIRI01000097.1	Minus	1	229	3	NA	1 of 1	Cs-k2.gene1334	X	Internal	1	1; NA; NA; NA	NA	NA	.
	351934	NIRI01000322.1	Plus	1	45	3	NA	1 of 1	Cs-k2.gene11044	X	Internal	1	NA; NA; NA; 1	Cs-k2.gene11044_Chimera_2__342724_End	2	.
	351938	NIRI01002170.1	Minus	2	0	0	NA	1 of 1	Cs-k2.gene8231	X	Internal	2	2; NA; NA; NA	NA	1	.
	352058	NIRI01000418.1	Plus	44	0	0	Upstream Mono	1 of 1	Cs-k2.gene12878	X	Upstrean	44	32; NA; NA; 12	NA	NA	.
	352252	NIRI01002286.1	Minus	1	73	1	NA	1 of 1	Cs-k2.gene10963	X	Internal	1	1; NA; NA; NA	Cs-k2.gene10963_Chimera_2__352779_End	2	.
	352779	NIRI01002286.1	Minus	85	0	0	Chimera	1 of 1	Cs-k2.gene10963	X	Internal	85	74; NA; 1; 10	Cs-k2.gene10963_Chimera_2__352779_End	2	.
	352847	NIRI01002286.1	Minus	1	0	0	NA	1 of 1	Cs-k2.gene10963	X	Internal	1	1; NA; NA; NA	Cs-k2.gene10963_Chimera_1__Start_352779	1	.
	353125	NIRI01001630.1	Minus	1	95	1	NA	1 of 1	Cs-k2.gene13325	X	Internal	1	1; NA; NA; NA	NA	NA	.
	353933	NIRI01000062.1	Plus	1	0	0	NA	1 of 1	Cs-k2.gene9422	X	Internal	1	1; NA; NA; NA	NA	NA	.
	353974	NIRI01000776.1	Minus	1	33	1	NA	1 of 1	Cs-k2.gene13481	X	Internal	1	1; NA; NA; NA	NA	NA	.
	354065	NIRI01000998.1	Minus	48	1	1	Upstream Mono	1 of 1	Cs-k2.gene4319	X	Upstrean	48	44; NA; NA; 4	NA	NA	.
	355353	NIRI01002640.1	Plus	2	0	0	NA	1 of 1	Cs-k2.gene9035	X	Upstrean	2	2; NA; NA; NA	NA	NA	.
	355467	NIRI01002473.1	Plus	86	0	0	Chimera	1 of 1	Cs-k2.gene12776	X	Internal	86	77; NA; NA; 9	Cs-k2.gene12776_Chimera_2__355467_End	2	.
	355763	NIRI01000451.1	Minus	76	1	1	Internal	1 of 1	Cs-k2.gene13400	X	Internal	76	60; NA; NA; 16	NA	NA	.
	356563	NIRI01002023.1	Minus	4	7	1	Upstream Mono	1 of 1	Cs-k2.gene10895	X	Upstrean	4	3; NA; NA; 1	NA	NA	.
	356866	NIRI01000035.1	Plus	1	332	1	NA	1 of 1	Cs-k2.gene5229	X	Internal	1	1; NA; NA; NA	NA	NA	.
	358550	NIRI01001856.1	Minus	2	0	0	NA	1 of 1	Cs-k2.gene11716	X	Upstrean	2	NA; NA; NA; 2	NA	NA	.
	358657	NIRI01002339.1	Plus	1	3	1	NA	1 of 1	Cs-k2.gene6291	X	Internal	1	1; NA; NA; NA	NA	NA	.
	359010	NIRI01002268.1	Plus	7	0	0	Chimera	1 of 1	Cs-k2.gene12918	X	Internal	7	7; NA; NA; NA	Cs-k2.gene12918_Chimera_2__359010_End	2	.
	359214	NIRI01001737.1	Minus	213	0	0	Upstream Mono	1 of 1	Cs-k2.gene10492	X	Upstrean	213	178; NA; NA; 35	NA	NA	.
	359487	NIRI01000053.1	Minus	1	48	2	NA	1 of 1	Cs-k2.gene5790	X	Internal	1	1; NA; NA; NA	NA	NA	.
	359495	NIRI01001941.1	Minus	1	0	0	NA	1 of 1	Cs-k2.gene3909	X	Internal	1	1; NA; NA; NA	Cs-k2.gene3909_Chimera_2__359502_End	2	.
	359502	NIRI01001941.1	Minus	339	31	4	Chimera	1 of 1	Cs-k2.gene3909	X	Internal	339	298; NA; NA; 41	Cs-k2.gene3909_Chimera_2__359502_End	2	.
	359831	NIRI01000421.1	Plus	23	0	0	Chimera	1 of 1	Cs-k2.gene12846	X	Internal	23	20; NA; NA; 3	Cs-k2.gene12846_Chimera_2__359831_End	2	.
	360232	NIRI01000421.1	Plus	4	0	0	Upstream Mono	1 of 1	Cs-k2.gene12847	X	Upstrean	4	4; NA; NA; NA	NA	1	.
	360367	NIRI01000421.1	Plus	1	21	1	NA	1 of 1	Cs-k2.gene12847	X	Internal	1	1; NA; NA; NA	NA	1	.
	360613	NIRI01000001.1	Minus	6	0	0	Upstream Mono	1 of 1	Cs-k2.gene13214	X	Upstrean	6	5; NA; NA; 1	NA	NA	.
	361260	NIRI01001061.1	Plus	6	0	0	Internal	1 of 1	Cs-k2.gene9497	X	Internal	6	5; NA; NA; 1	NA	NA	.
	361361	NIRI01002416.1	Plus	2	107	2	NA	1 of 1	Cs-k2.gene9258	X	Upstrean	2	2; NA; NA; NA	NA	NA	.
	361476	NIRI01002449.1	Minus	23	0	0	Internal	1 of 1	Cs-k2.gene12969	X	Internal	23	21; NA; NA; 2	NA	NA	.
	361507	NIRI01001799.1	Plus	1	269	2	NA	1 of 1	Cs-k2.gene11971	X	Internal	1	NA; NA; NA; 1	NA	NA	.
	361742	NIRI01001729.1	Minus	1	0	0	NA	1 of 1	Cs-k2.gene13382	X	Internal	1	1; NA; NA; NA	NA	NA	.
	361904	NIRI01002419.1	Plus	163	0	0	Upstream Mono	1 of 1	Cs-k2.gene12697	X	Upstrean	163	151; NA; NA; 12	NA	NA	.
	361940	NIRI01002419.1	Plus	2	0	0	NA	1 of 1	Cs-k2.gene12697	X	Upstrean	2	1; NA; NA; 1	NA	NA	.
	362195	NIRI01001206.1	Minus	1	0	0	NA	1 of 1	Cs-k2.gene10192	X	Upstrean	1	1; NA; NA; NA	NA	NA	.
	362202	NIRI01001206.1	Minus	64	0	0	Upstream Mono	1 of 1	Cs-k2.gene10192	X	Upstrean	64	57; NA; NA; 7	NA	NA	.
	362320	NIRI01001630.1	Minus	1	142	1	NA	1 of 1	Cs-k2.gene13325	X	Internal	1	NA; NA; NA; 1	NA	NA	.
	362669	NIRI01002448.1	Plus	44	0	0	Upstream Mono	1 of 1	Cs-k2.gene12296	X	Upstrean	44	39; NA; NA; 5	NA	NA	.
	362934	NIRI01001203.1	Plus	21	5	2	Upstream Mono	1 of 1	Cs-k2.gene12860	X	Upstrean	21	19; NA; NA; 2	NA	NA	.
	363065	NIRI01001448.1	Plus	1	96	1	NA	1 of 1	Cs-k2.gene10248	X	Internal	1	NA; NA; NA; 1	NA	NA	.
	363270	NIRI01002354.1	Plus	1	1034	1	NA	1 of 1	Cs-k2.gene12033	X	Internal	1	1; NA; NA; NA	NA	NA	.
	363927	NIRI01000127.1	Minus	19	1	1	Chimera	1 of 1	Cs-k2.gene13468	X	Internal	19	14; NA; NA; 5	Cs-k2.gene13468_Chimera_2__363927_End	2	.
	363946	NIRI01002563.1	Plus	1	12	1	NA	1 of 1	Cs-k2.gene9918	X	Internal	1	1; NA; NA; NA	NA	NA	.
	363993	NIRI01001865.1	Minus	91	24	4	Upstream Mono	1 of 1	Cs-k2.gene8391	X	Upstrean	91	75; NA; NA; 16	NA	NA	.
	364017	NIRI01002594.1	Minus	8	0	0	Upstream Mono	1 of 1	Cs-k2.gene10465	X	Upstrean	8	7; NA; NA; 1	NA	NA	.
	364943	NIRI01000878.1	Plus	5	0	0	Internal	1 of 1	Cs-k2.gene6075	X	Internal	5	5; NA; NA; NA	NA	NA	.
	364989	NIRI01000878.1	Plus	38	1	1	Internal	1 of 1	Cs-k2.gene6075	X	Internal	38	34; NA; NA; 4	NA	NA	.
	365316	NIRI01000325.1	Plus	281	1	1	Upstream Mono	1 of 1	Cs-k2.gene4131	X	Upstrean	281	227; NA; NA; 54	NA	NA	.
	365338	NIRI01000535.1	Minus	24	0	0	Upstream Mono	1 of 1	Cs-k2.gene12563	X	Upstrean	24	19; NA; NA; 5	NA	NA	.
	365341	NIRI01002673.1	Minus	5	318	2	Chimera	1 of 1	Cs-k2.gene10328	X	Internal	5	3; NA; NA; 2	Cs-k2.gene10328_Chimera_2__371976_End	2	.
	366014	NIRI01001713.1	Minus	8	21	2	Upstream Mono	1 of 1	Cs-k2.gene3618	X	Upstrean	8	8; NA; NA; NA	NA	NA	.
	367035	NIRI01002566.1	Plus	1	200	1	NA	1 of 1	Cs-k2.gene4000	X	Internal	1	1; NA; NA; NA	NA	NA	.
	367497	NIRI01002268.1	Plus	3	220	3	NA	1 of 1	Cs-k2.gene12918	X	Internal	3	2; NA; NA; 1	Cs-k2.gene12918_Chimera_2__359010_End	2	.
	367564	NIRI01002567.1	Plus	18	0	0	Internal	1 of 1	Cs-k2.gene10872	X	Internal	18	15; NA; NA; 3	NA	NA	.
	367576	NIRI01002567.1	Plus	1	0	0	NA	1 of 1	Cs-k2.gene10872	X	Internal	1	1; NA; NA; NA	NA	NA	.
	367835	NIRI01002419.1	Plus	1	155	2	NA	1 of 1	Cs-k2.gene12697	X	Internal	1	1; NA; NA; NA	NA	NA	.
	368389	NIRI01002006.1	Plus	1	0	0	NA	1 of 1	Cs-k2.gene5302	X	Internal	1	1; NA; NA; NA	NA	NA	.
	368523	NIRI01001941.1	Minus	4	104	2	Chimera	1 of 1	Cs-k2.gene3909	X	Internal	4	4; NA; NA; NA	Cs-k2.gene3909_Chimera_1__Start_359502	1	.
	368590	NIRI01001941.1	Minus	1	0	0	NA	1 of 1	Cs-k2.gene3909	X	Internal	1	1; NA; NA; NA	Cs-k2.gene3909_Chimera_1__Start_359502	1	.
	368624	NIRI01002006.1	Plus	35	2	1	Internal	1 of 1	Cs-k2.gene5302	X	Internal	35	25; NA; NA; 10	NA	NA	.
	368687	NIRI01002297.1	Plus	2	61	1	NA	1 of 1	Cs-k2.gene13111	X	Internal	2	2; NA; NA; NA	NA	NA	.
	369579	NIRI01000605.1	Plus	1	189	2	NA	1 of 1	Cs-k2.gene11930	X	Internal	1	1; NA; NA; NA	NA	NA	.
	369742	NIRI01000625.1	Minus	168	3	1	Internal	1 of 1	Cs-k2.gene11203	X	Internal	168	140; NA; NA; 28	NA	2	.
	369751	NIRI01000276.1	Minus	1	0	0	NA	1 of 1	Cs-k2.gene11347	X	Upstrean	1	1; NA; NA; NA	NA	NA	.
	369754	NIRI01000276.1	Minus	12	6	1	Upstream Mono	1 of 1	Cs-k2.gene11347	X	Upstrean	12	12; NA; NA; NA	NA	NA	.
	369776	NIRI01000625.1	Minus	9	1	1	Internal	1 of 1	Cs-k2.gene11203	X	Internal	9	5; NA; NA; 4	NA	2	.
	369929	NIRI01001483.1	Minus	26	0	0	Upstream Mono	1 of 1	Cs-k2.gene13315	X	Upstrean	26	23; NA; NA; 3	NA	NA	.
	370171	NIRI01002595.1	Plus	8	0	0	Internal	1 of 1	Cs-k2.gene13281	X	Internal	8	7; NA; NA; 1	NA	1	.
	370652	NIRI01001243.1	Plus	51	0	0	Internal	1 of 1	Cs-k2.gene12946	X	Internal	51	40; NA; NA; 11	NA	NA	.
	371403	NIRI01000949.1	Minus	55	0	0	Internal	1 of 1	Cs-k2.gene13588	X	Internal	55	47; NA; NA; 8	NA	NA	.
	371976	NIRI01002673.1	Minus	25	0	0	Chimera	1 of 1	Cs-k2.gene10328	X	Internal	25	24; NA; NA; 1	Cs-k2.gene10328_Chimera_2__371976_End	2	.
	372988	NIRI01001978.1	Minus	21	0	0	Upstream Mono	1 of 1	Cs-k2.gene12218	X	Upstrean	21	10; NA; NA; 11	NA	NA	.
	373697	NIRI01002006.1	Minus	232	15	1	Upstream Mono	1 of 1	Cs-k2.gene5303	X	Upstrean	232	190; NA; NA; 42	NA	NA	.
	373836	NIRI01002245.1	Plus	10	20	1	Upstream Mono	1 of 1	Cs-k2.gene12763	X	Upstrean	10	8; NA; NA; 2	NA	NA	.
	373892	NIRI01001594.1	Minus	33	0	0	Internal	1 of 1	Cs-k2.gene7961	X	Internal	33	29; NA; NA; 4	NA	NA	.
	373906	NIRI01001990.1	Plus	1	256	2	NA	1 of 1	Cs-k2.gene10768	X	Internal	1	1; NA; NA; NA	NA	NA	.
	375018	NIRI01001345.1	Plus	1	0	0	NA	1 of 1	Cs-k2.gene3856	X	Upstrean	1	1; NA; NA; NA	NA	NA	.
	375034	NIRI01000421.1	Plus	1	40	2	NA	1 of 1	Cs-k2.gene12847	X	Internal	1	NA; NA; NA; 1	NA	1	.
	375363	NIRI01002416.1	Minus	9	77	1	Internal	1 of 1	Cs-k2.gene9259	X	Internal	9	9; NA; NA; NA	NA	NA	.
	377078	NIRI01000551.1	Minus	3	237	3	NA	1 of 1	Cs-k2.gene12751	X	Internal	3	3; NA; NA; NA	NA	NA	.
	377245	NIRI01002030.1	Minus	139	0	0	Internal	1 of 1	Cs-k2.gene10097	X	Internal	139	117; NA; 1; 21	NA	NA	.
	378207	NIRI01000082.1	Plus	2	19	2	NA	1 of 1	Cs-k2.gene7885	X	Internal	2	2; NA; NA; NA	NA	NA	.
	378274	NIRI01000035.1	Minus	5	0	0	Internal	1 of 1	Cs-k2.gene5230	X	Internal	5	4; NA; NA; 1	NA	NA	.
	378732	NIRI01001852.1	Plus	101	4	1	Upstream Mono	1 of 1	Cs-k2.gene13622	X	Upstrean	101	91; NA; NA; 10	NA	NA	.
	378825	NIRI01001242.1	Minus	3	16	1	NA	1 of 1	Cs-k2.gene11803	X	Internal	3	3; NA; NA; NA	NA	NA	.
	378930	NIRI01002472.1	Minus	29	0	0	Internal	1 of 1	Cs-k2.gene12835	X	Internal	29	22; NA; NA; 7	NA	NA	.
	379238	NIRI01002235.1	Minus	1	11	1	NA	1 of 1	Cs-k2.gene4897	X	Internal	1	1; NA; NA; NA	NA	NA	.
	379558	NIRI01000744.1	Minus	1	62	3	NA	1 of 1	Cs-k2.gene10792	X	Internal	1	1; NA; NA; NA	NA	NA	.
	379988	NIRI01001129.1	Minus	4	239	2	Internal	1 of 1	Cs-k2.gene8871	X	Internal	4	4; NA; NA; NA	NA	NA	.
	380539	NIRI01002510.1	Plus	18	0	0	Upstream Mono	1 of 1	Cs-k2.gene13508	X	Upstrean	18	15; NA; NA; 3	NA	NA	.
	380593	NIRI01001153.1	Plus	5	1	1	Upstream Mono	1 of 1	Cs-k2.gene526	X	Upstrean	5	4; NA; NA; 1	NA	NA	.
	380837	NIRI01002414.1	Plus	17	16	3	Internal	1 of 1	Cs-k2.gene8657	X	Internal	17	13; NA; NA; 4	NA	1	.
	381024	NIRI01002676.1	Plus	3	0	0	NA	1 of 1	Cs-k2.gene5341	X	Upstrean	3	3; NA; NA; NA	NA	NA	.
	381325	NIRI01002258.1	Plus	57	0	0	Upstream Mono	1 of 1	Cs-k2.gene10400	X	Upstrean	57	46; NA; NA; 11	NA	NA	.
	381477	NIRI01001225.1	Plus	1	0	0	NA	1 of 1	Cs-k2.gene12169	X	Internal	1	NA; NA; NA; 1	NA	NA	.
	381505	NIRI01001225.1	Plus	3	0	0	NA	1 of 1	Cs-k2.gene12169	X	Internal	3	3; NA; NA; NA	NA	NA	.
	381904	NIRI01001696.1	Plus	8	7	2	Upstream Mono	1 of 1	Cs-k2.gene13092	X	Upstrean	8	8; NA; NA; NA	NA	NA	.
	382119	NIRI01002170.1	Plus	6	0	0	Upstream Mono	1 of 1	Cs-k2.gene8232	X	Upstrean	6	5; NA; NA; 1	NA	NA	.
	382196	NIRI01000998.1	Plus	73	32	2	Upstream Mono	1 of 1	Cs-k2.gene4321	X	Upstrean	73	60; NA; NA; 13	NA	NA	.
	382229	NIRI01002653.1	Minus	21	0	0	Internal	1 of 1	Cs-k2.gene7180	X	Internal	21	19; NA; NA; 2	NA	NA	.
	382387	NIRI01001729.1	Minus	6	0	0	Upstream Mono	1 of 1	Cs-k2.gene13383	X	Upstrean	6	5; NA; NA; 1	NA	NA	.
	382509	NIRI01002023.1	Plus	88	0	0	Chimera	1 of 1	Cs-k2.gene10897	X	Internal	88	78; NA; NA; 10	Cs-k2.gene10897_Chimera_1__Start_408059	1	.
	382619	NIRI01002509.1	Minus	1	56	1	NA	1 of 1	Cs-k2.gene13257	X	Internal	1	NA; NA; NA; 1	NA	NA	.
	382740	NIRI01000884.1	Plus	1	131	1	NA	1 of 1	Cs-k2.gene13853	X	Internal	1	1; NA; NA; NA	NA	NA	.
	382990	NIRI01001767.1	Plus	1	1082	2	NA	1 of 1	Cs-k2.gene9886	X	Internal	1	1; NA; NA; NA	NA	NA	.
	383658	NIRI01002340.1	Plus	1	49	1	NA	1 of 1	Cs-k2.gene6605	X	Internal	1	1; NA; NA; NA	NA	2	.
	384006	NIRI01002604.1	Plus	12	0	0	Internal	1 of 1	Cs-k2.gene11958	X	Internal	12	11; NA; NA; 1	NA	NA	.
	384735	NIRI01000325.1	Minus	18	3	1	Upstream Mono	1 of 1	Cs-k2.gene4132	X	Upstrean	18	14; NA; NA; 4	NA	NA	.
	384865	NIRI01000941.1	Minus	2	506	1	NA	1 of 1	Cs-k2.gene11899	X	Internal	2	NA; NA; NA; 2	NA	NA	.
	385739	NIRI01002726.1	Plus	1	0	0	NA	1 of 1	Cs-k2.gene12402	X	Internal	1	1; NA; NA; NA	NA	NA	.
	385757	NIRI01000978.1	Plus	2	256	2	NA	1 of 1	Cs-k2.gene12389	X	Internal	2	2; NA; NA; NA	NA	NA	.
	386945	NIRI01001946.1	Plus	20	4	2	Upstream Mono	1 of 1	Cs-k2.gene9142	X	Upstrean	20	17; NA; NA; 3	NA	NA	.
	387334	NIRI01001744.1	Minus	1	3	1	NA	1 of 1	Cs-k2.gene13046	X	Internal	1	1; NA; NA; NA	NA	NA	.
	387354	NIRI01002457.1	Plus	46	71	1	Chimera	1 of 1	Cs-k2.gene1491	X	Internal	46	35; NA; NA; 11	Cs-k2.gene1491_Chimera_2__387354_End	2	.
	387430	NIRI01000866.1	Plus	13	0	0	Chimera	1 of 1	Cs-k2.gene11405	X	Internal	13	13; NA; NA; NA	Cs-k2.gene11405_Chimera_2__387430_End	2	.
	387475	NIRI01001003.1	Plus	1	0	0	NA	1 of 1	Cs-k2.gene11012	X	Internal	1	1; NA; NA; NA	NA	NA	.
	387732	NIRI01001744.1	Minus	2	0	0	NA	1 of 1	Cs-k2.gene13046	X	Internal	2	2; NA; NA; NA	NA	NA	.
	387933	NIRI01001978.1	Plus	33	0	0	Upstream Mono	1 of 1	Cs-k2.gene12219	X	Upstrean	33	24; NA; NA; 9	NA	NA	.
	388879	NIRI01001099.1	Plus	1	0	0	NA	1 of 1	Cs-k2.gene5541	X	Upstrean	1	1; NA; NA; NA	NA	NA	.
	389020	NIRI01000579.1	Plus	1	0	0	NA	1 of 1	Cs-k2.gene13732	.	Internal	1	1; NA; NA; NA	NA	NA	.
	389096	NIRI01001099.1	Plus	291	0	0	Upstream Mono	1 of 1	Cs-k2.gene5541	X	Upstrean	291	242; NA; NA; 49	NA	NA	.
	389114	NIRI01000803.1	Plus	4	572	2	Internal	1 of 1	Cs-k2.gene12646	X	Internal	4	4; NA; NA; NA	NA	NA	.
	389265	NIRI01000053.1	Minus	17	63	3	Chimera	1 of 1	Cs-k2.gene5793	X	Internal	17	17; NA; NA; NA	Cs-k2.gene5793_Chimera_2__389265_End	2	.
	389498	NIRI01002020.1	Plus	42	0	0	Upstream Mono	1 of 1	Cs-k2.gene12488	X	Upstrean	42	39; NA; NA; 3	NA	NA	.
	389521	NIRI01001243.1	Minus	1	68	3	NA	1 of 1	Cs-k2.gene12947	X	Internal	1	1; NA; NA; NA	NA	NA	.
	391257	NIRI01001439.1	Plus	50	0	0	Internal	1 of 1	Cs-k2.gene4829	X	Internal	50	47; NA; NA; 3	NA	NA	.
	391301	NIRI01001439.1	Plus	26	0	0	Internal	1 of 1	Cs-k2.gene4829	X	Internal	26	17; NA; NA; 9	NA	NA	.
	391330	NIRI01001439.1	Plus	1	0	0	NA	1 of 1	Cs-k2.gene4829	X	Internal	1	1; NA; NA; NA	NA	NA	.
	391390	NIRI01001439.1	Plus	1	0	0	NA	1 of 1	Cs-k2.gene4829	X	Internal	1	1; NA; NA; NA	NA	NA	.
	391514	NIRI01001439.1	Plus	18	0	0	Internal	1 of 1	Cs-k2.gene4829	X	Internal	18	13; NA; NA; 5	NA	NA	.
	391547	NIRI01001661.1	Plus	2	0	0	NA	1 of 1	Cs-k2.gene2371	X	Internal	2	2; NA; NA; NA	NA	NA	.
	392200	NIRI01001323.1	Minus	1	41	2	NA	1 of 1	Cs-k2.gene7792	X	Internal	1	1; NA; NA; NA	NA	NA	.
	392536	NIRI01000149.1	Minus	35	0	0	Chimera	1 of 1	Cs-k2.gene6243	X	Internal	35	33; NA; NA; 2	Cs-k2.gene6243_Chimera_2__392536_End	2	.
	392615	NIRI01000545.1	Minus	4	115	1	Upstream Mono	1 of 1	Cs-k2.gene12532	X	Upstrean	4	4; NA; NA; NA	NA	NA	.
	392633	NIRI01002289.1	Minus	73	84	2	Internal	1 of 1	Cs-k2.gene3705	X	Internal	73	64; NA; NA; 9	NA	NA	.
	392800	NIRI01001594.1	Plus	21	0	0	Internal	1 of 1	Cs-k2.gene7962	X	Internal	21	15; NA; NA; 6	NA	NA	.
	392919	NIRI01001747.1	Plus	3	18	2	NA	1 of 1	Cs-k2.gene5161	X	Upstrean	3	3; NA; NA; NA	NA	1	.
	393068	NIRI01001785.1	Plus	1	0	0	NA	1 of 1	Cs-k2.gene11169	X	Internal	1	1; NA; NA; NA	Cs-k2.gene11169_Chimera_1__Start_393102	1	.
	393099	NIRI01002258.1	Minus	5	263	2	Internal	1 of 1	Cs-k2.gene10401	X	Internal	5	5; NA; NA; NA	NA	NA	.
	393102	NIRI01001785.1	Plus	29	1	1	Chimera	1 of 1	Cs-k2.gene11169	X	Internal	29	21; NA; NA; 8	Cs-k2.gene11169_Chimera_2__393102_End	2	.
	393546	NIRI01000534.1	Plus	99	6	1	Upstream Mono	1 of 1	Cs-k2.gene5500	X	Upstrean	99	87; NA; 1; 11	NA	NA	.
	393588	NIRI01002257.1	Minus	107	0	0	Upstream Mono	1 of 1	Cs-k2.gene9468	X	Upstrean	107	93; NA; NA; 14	NA	NA	.
	394138	NIRI01000534.1	Plus	1	134	1	NA	1 of 1	Cs-k2.gene5500	X	Internal	1	1; NA; NA; NA	NA	NA	.
	394176	NIRI01001153.1	Plus	54	0	0	Upstream Mono	1 of 1	Cs-k2.gene527	X	Upstrean	54	43; NA; NA; 11	NA	NA	.
	394683	NIRI01001439.1	Plus	3	461	2	NA	1 of 1	Cs-k2.gene4829	X	Internal	3	1; NA; NA; 2	NA	NA	.
	394726	NIRI01002473.1	Plus	9	6	1	Upstream Mono	1 of 1	Cs-k2.gene12777	X	Upstrean	9	9; NA; NA; NA	NA	NA	.
	394949	NIRI01001237.1	Minus	2	41	2	NA	1 of 1	Cs-k2.gene9313	X	Internal	2	2; NA; NA; NA	NA	NA	.
	395041	NIRI01001448.1	Minus	3	64	2	NA	1 of 1	Cs-k2.gene10249	X	Internal	3	2; NA; NA; 1	NA	NA	.
	395424	NIRI01001074.1	Plus	39	0	0	Internal	1 of 1	Cs-k2.gene9554	X	Internal	39	25; NA; NA; 14	NA	NA	.
	395575	NIRI01001617.1	Plus	33	0	0	Upstream Mono	1 of 1	Cs-k2.gene9286	X	Upstrean	33	29; NA; NA; 4	NA	NA	.
	395795	NIRI01000475.1	Minus	2	6	2	NA	1 of 1	Cs-k2.gene13168	X	Internal	2	2; NA; NA; NA	NA	NA	.
	396313	NIRI01001785.1	Plus	1	121	2	NA	1 of 1	Cs-k2.gene11169	X	Internal	1	1; NA; NA; NA	Cs-k2.gene11169_Chimera_2__393102_End	2	.
	397084	NIRI01001203.1	Minus	26	0	0	Internal	1 of 1	Cs-k2.gene12862	X	Internal	26	22; NA; NA; 4	NA	NA	.
	397425	NIRI01002324.1	Minus	1	91	1	NA	1 of 1	Cs-k2.gene11279	X	Internal	1	1; NA; NA; NA	NA	NA	.
	397543	NIRI01000322.1	Plus	29	41	1	Internal	1 of 1	Cs-k2.gene11048	X	Internal	29	26; NA; NA; 3	NA	NA	.
	397587	NIRI01000097.1	Plus	11	13	2	Internal	1 of 1	Cs-k2.gene1335	X	Internal	11	9; NA; NA; 2	NA	NA	.
	397633	NIRI01000465.1	Minus	7	289	1	Internal	1 of 1	Cs-k2.gene415	X	Internal	7	7; NA; NA; NA	NA	NA	.
	397718	NIRI01000884.1	Plus	1	3	1	NA	1 of 1	Cs-k2.gene13853	X	Internal	1	1; NA; NA; NA	NA	NA	.
	397764	NIRI01000097.1	Plus	2	139	2	NA	1 of 1	Cs-k2.gene1335	X	Internal	2	2; NA; NA; NA	NA	NA	.
	398386	NIRI01000103.1	Plus	51	0	0	Upstream Mono	1 of 1	Cs-k2.gene13350	X	Upstrean	51	40; NA; NA; 11	NA	NA	.
	398403	NIRI01000243.1	Minus	2	140	1	NA	1 of 1	Cs-k2.gene13128	X	Internal	2	2; NA; NA; NA	NA	NA	.
	398433	NIRI01000103.1	Plus	63	0	0	Upstream Mono	1 of 1	Cs-k2.gene13350	X	Upstrean	63	53; NA; NA; 10	NA	NA	.
	398441	NIRI01000672.1	Plus	8	0	0	Upstream Mono	1 of 1	Cs-k2.gene4606	X	Upstrean	8	7; NA; NA; 1	NA	NA	.
	398841	NIRI01000761.1	Minus	3	10	1	NA	1 of 1	Cs-k2.gene12108	X	Upstrean	3	1; NA; NA; 2	NA	NA	.
	399087	NIRI01000329.1	Minus	70	68	3	Chimera	1 of 1	Cs-k2.gene11652	X	Internal	70	54; NA; NA; 16	Cs-k2.gene11652_Chimera_2__399087_End	2	.
	399158	NIRI01001130.1	Minus	2	662	1	NA	1 of 1	Cs-k2.gene8568	X	Internal	2	2; NA; NA; NA	NA	NA	.
	399232	NIRI01001209.1	Minus	17	0	0	Internal	1 of 1	Cs-k2.gene12892	X	Internal	17	14; NA; NA; 3	NA	1	.
	400046	NIRI01000473.1	Plus	2	0	0	NA	1 of 1	Cs-k2.gene12448	X	Upstrean	2	2; NA; NA; NA	NA	NA	.
	400194	NIRI01000473.1	Plus	1	0	0	NA	1 of 1	Cs-k2.gene12448	X	Upstrean	1	1; NA; NA; NA	NA	NA	.
	400213	NIRI01000473.1	Plus	25	0	0	Upstream Mono	1 of 1	Cs-k2.gene12448	X	Upstrean	25	21; NA; NA; 4	NA	NA	.
	400228	NIRI01002416.1	Minus	1	164	1	NA	1 of 1	Cs-k2.gene9259	X	Internal	1	1; NA; NA; NA	NA	NA	.
	400236	NIRI01000465.1	Minus	4	0	0	Upstream Mono	1 of 1	Cs-k2.gene415	X	Upstrean	4	3; NA; NA; 1	NA	NA	.
	400845	NIRI01002472.1	Plus	20	39	4	Upstream Mono	1 of 1	Cs-k2.gene12836	X	Upstrean	20	15; NA; NA; 5	NA	NA	.
	400983	NIRI01000032.1	Minus	18	0	0	Upstream Mono	1 of 1	Cs-k2.gene6000	X	Upstrean	18	11; NA; NA; 7	NA	NA	.
	402341	NIRI01002306.1	Plus	10	0	0	Upstream Mono	1 of 1	Cs-k2.gene10177	X	Upstrean	10	9; NA; NA; 1	NA	NA	.
	402465	NIRI01000605.1	Minus	9	1	1	Internal	1 of 1	Cs-k2.gene11931	X	Internal	9	7; NA; NA; 2	NA	NA	.
	402659	NIRI01000344.1	Minus	4	0	0	Internal	1 of 1	Cs-k2.gene11127	X	Internal	4	4; NA; NA; NA	NA	NA	.
	402988	NIRI01001130.1	Minus	2	0	0	NA	1 of 1	Cs-k2.gene8568	X	Internal	2	1; NA; NA; 1	NA	NA	.
	403037	NIRI01000385.1	Minus	1	101	3	NA	1 of 1	Cs-k2.gene13264	X	Internal	1	NA; NA; NA; 1	NA	NA	.
	403162	NIRI01002555.1	Minus	1	22	1	NA	1 of 1	Cs-k2.gene13719	X	Internal	1	1; NA; NA; NA	NA	NA	.
	403222	NIRI01001130.1	Minus	2	0	0	NA	1 of 1	Cs-k2.gene8568	X	Internal	2	1; NA; NA; 1	NA	NA	.
	403225	NIRI01001130.1	Minus	37	0	0	Internal	1 of 1	Cs-k2.gene8568	X	Internal	37	32; NA; NA; 5	NA	NA	.
	403453	NIRI01001987.1	Plus	1	607	2	NA	1 of 1	Cs-k2.gene2685	X	Internal	1	1; NA; NA; NA	Cs-k2.gene2685_Chimera_1__Start_431879	1	.
	403754	NIRI01000149.1	Minus	1	636	2	NA	1 of 1	Cs-k2.gene6243	X	Internal	1	1; NA; NA; NA	Cs-k2.gene6243_Chimera_1__Start_392536	1	.
	404666	NIRI01001529.1	Minus	7	10	1	Internal	1 of 1	Cs-k2.gene7042	X	Internal	7	6; NA; NA; 1	NA	NA	.
	404681	NIRI01001529.1	Minus	11	0	0	Internal	1 of 1	Cs-k2.gene7042	X	Internal	11	6; NA; NA; 5	NA	NA	.
	404764	NIRI01000817.1	Plus	3	0	0	NA	1 of 1	Cs-k2.gene11080	X	Upstrean	3	3; NA; NA; NA	NA	NA	.
	405070	NIRI01000487.1	Plus	95	10	1	Internal	1 of 1	Cs-k2.gene3117	X	Internal	95	81; NA; NA; 14	NA	NA	.
	405159	NIRI01000243.1	Minus	27	0	0	Internal	1 of 1	Cs-k2.gene13128	X	Internal	27	25; NA; NA; 2	NA	NA	.
	405220	NIRI01001680.1	Plus	25	0	0	Upstream Mono	1 of 1	Cs-k2.gene6934	X	Upstrean	25	22; NA; NA; 3	NA	NA	.
	405345	NIRI01000001.1	Minus	79	0	0	Upstream Mono	1 of 1	Cs-k2.gene13216	X	Upstrean	79	69; NA; NA; 10	NA	NA	.
	406056	NIRI01000037.1	Plus	3	0	0	NA	1 of 1	Cs-k2.gene11913	X	Upstrean	3	2; NA; NA; 1	NA	1	.
	406133	NIRI01001243.1	Minus	10	0	0	Upstream Mono	1 of 1	Cs-k2.gene12947	X	Upstrean	10	8; NA; NA; 2	NA	NA	.
	406693	NIRI01002460.1	Minus	2	0	0	NA	1 of 1	Cs-k2.gene12056	X	Upstrean	2	2; NA; NA; NA	NA	NA	.
	406725	NIRI01002460.1	Minus	1	1	1	NA	1 of 1	Cs-k2.gene12056	X	Upstrean	1	1; NA; NA; NA	NA	NA	.
	407532	NIRI01001253.1	Plus	834	17	3	Upstream Mono	1 of 1	Cs-k2.gene8320	X	Upstrean	834	681; 1; 1; 151	NA	NA	.
	408059	NIRI01002023.1	Plus	17	0	0	Chimera	1 of 1	Cs-k2.gene10897	X	Internal	17	13; NA; NA; 4	Cs-k2.gene10897_Chimera_2__408059_End	2	.
	408204	NIRI01002324.1	Minus	5	0	0	Internal	1 of 1	Cs-k2.gene11279	X	Internal	5	4; NA; NA; 1	NA	NA	.
	408399	NIRI01001253.1	Plus	3	1430	4	NA	1 of 1	Cs-k2.gene8320	X	Internal	3	3; NA; NA; NA	NA	NA	.
	408449	NIRI01001697.1	Plus	1	45	1	NA	1 of 1	Cs-k2.gene12592	X	Internal	1	1; NA; NA; NA	NA	NA	.
	408604	NIRI01001680.1	Plus	1	149	1	NA	1 of 1	Cs-k2.gene6934	X	Internal	1	1; NA; NA; NA	NA	NA	.
	408637	NIRI01002371.1	Minus	30	6	2	Internal	1 of 1	Cs-k2.gene12338	X	Internal	30	23; NA; NA; 7	NA	NA	.
	408723	NIRI01000325.1	Plus	1	119	7	NA	1 of 1	Cs-k2.gene4133	X	Upstrean	1	1; NA; NA; NA	NA	NA	.
	408795	NIRI01001217.1	Plus	23	0	0	Upstream Mono	1 of 1	Cs-k2.gene6429	X	Upstrean	23	17; NA; NA; 6	NA	NA	.
	409043	NIRI01002700.1	Plus	17	0	0	Upstream Mono	1 of 1	Cs-k2.gene3062	X	Upstrean	17	17; NA; NA; NA	NA	NA	.
	409278	NIRI01002700.1	Plus	1	194	1	NA	1 of 1	Cs-k2.gene3062	X	Internal	1	1; NA; NA; NA	NA	NA	.
	409569	NIRI01000329.1	Minus	1	3	1	NA	1 of 1	Cs-k2.gene11652	X	Upstrean	1	1; NA; NA; NA	Cs-k2.gene11652_Chimera_1__Start_399087	1	.
	409603	NIRI01000487.1	Plus	5	0	0	Internal	1 of 1	Cs-k2.gene3117	X	Internal	5	3; NA; NA; 2	NA	NA	.
	410090	NIRI01002006.1	Plus	25	117	2	Chimera	1 of 1	Cs-k2.gene5304	X	Internal	25	20; NA; NA; 5	Cs-k2.gene5304_Chimera_2__410090_End	2	.
	410251	NIRI01002653.1	Minus	1	171	1	NA	1 of 1	Cs-k2.gene7182	X	Internal	1	1; NA; NA; NA	NA	NA	.
	411109	NIRI01002490.1	Plus	65	0	0	Upstream Mono	1 of 1	Cs-k2.gene10452	X	Upstrean	65	56; NA; NA; 9	NA	NA	.
	411175	NIRI01002490.1	Plus	5	1	1	Upstream Mono	1 of 1	Cs-k2.gene10452	X	Upstrean	5	4; NA; NA; 1	NA	NA	.
	411441	NIRI01002284.1	Plus	1	12	3	NA	1 of 1	Cs-k2.gene10850	X	Internal	1	1; NA; NA; NA	NA	NA	.
	411636	NIRI01000173.1	Minus	4	111	1	Internal	1 of 1	Cs-k2.gene11879	X	Internal	4	2; NA; NA; 2	NA	NA	.
	412103	NIRI01000119.1	Minus	14	0	0	Internal	1 of 1	Cs-k2.gene12512	X	Internal	14	11; NA; NA; 3	NA	NA	.
	412851	NIRI01001101.1	Plus	23	1	1	Upstream Mono	1 of 1	Cs-k2.gene12580	X	Upstrean	23	20; NA; NA; 3	NA	NA	.
	412984	NIRI01002607.1	Plus	1	4	1	NA	1 of 1	Cs-k2.gene11188	X	Upstrean	1	1; NA; NA; NA	NA	NA	.
	413047	NIRI01000534.1	Plus	65	2	1	Internal	1 of 1	Cs-k2.gene5501	X	Internal	65	52; NA; NA; 13	NA	NA	.
	413694	NIRI01000713.1	Minus	2	2	1	NA	1 of 1	Cs-k2.gene11752	X	Upstrean	2	1; NA; NA; 1	NA	NA	.
	414215	NIRI01001779.1	Minus	7	0	0	Upstream Mono	1 of 1	Cs-k2.gene6392	X	Upstrean	7	4; NA; NA; 3	NA	NA	.
	414220	NIRI01000953.1	Minus	1	485	5	NA	1 of 1	Cs-k2.gene7454	X	Internal	1	1; NA; NA; NA	Cs-k2.gene7454_Chimera_2__417947_End	2	.
	414338	NIRI01000953.1	Minus	8	378	4	Chimera	1 of 1	Cs-k2.gene7454	X	Internal	8	7; NA; NA; 1	Cs-k2.gene7454_Chimera_2__417947_End	2	.
	414345	NIRI01001868.1	Plus	25	1	1	Chimera	1 of 1	Cs-k2.gene11696	X	Internal	25	21; NA; NA; 4	Cs-k2.gene11696_Chimera_2__414345_End	2	.
	414391	NIRI01000923.1	Minus	48	0	0	Internal	1 of 1	Cs-k2.gene10279	X	Internal	48	39; NA; NA; 9	NA	NA	.
	414418	NIRI01002653.1	Minus	72	119	2	Upstream Mono	1 of 1	Cs-k2.gene7182	X	Upstrean	72	61; NA; NA; 11	NA	NA	.
	414460	NIRI01002448.1	Plus	11	0	0	Upstream Mono	1 of 1	Cs-k2.gene12297	X	Upstrean	11	8; NA; NA; 3	NA	NA	.
	414628	NIRI01002653.1	Minus	1	0	0	NA	1 of 1	Cs-k2.gene7182	X	Upstrean	1	1; NA; NA; NA	NA	NA	.
	416186	NIRI01001368.1	Minus	2	0	0	NA	1 of 1	Cs-k2.gene10921	X	Upstrean	2	2; NA; NA; NA	NA	NA	.
	416261	NIRI01000949.1	Minus	3	2	1	NA	1 of 1	Cs-k2.gene13588	X	Upstrean	3	3; NA; NA; NA	NA	NA	.
	416327	NIRI01000949.1	Minus	1	0	0	NA	1 of 1	Cs-k2.gene13588	X	Upstrean	1	1; NA; NA; NA	NA	NA	.
	416549	NIRI01001035.1	Minus	53	0	0	Upstream Mono	1 of 1	Cs-k2.gene9535	X	Upstrean	53	49; NA; NA; 4	NA	NA	.
	417931	NIRI01000953.1	Minus	1	0	0	NA	1 of 1	Cs-k2.gene7454	X	Internal	1	1; NA; NA; NA	Cs-k2.gene7454_Chimera_2__417947_End	2	.
	417947	NIRI01000953.1	Minus	40	29	2	Chimera	1 of 1	Cs-k2.gene7454	X	Internal	40	32; NA; NA; 8	Cs-k2.gene7454_Chimera_2__417947_End	2	.
	417966	NIRI01002002.1	Minus	1	285	1	NA	1 of 1	Cs-k2.gene5596	X	Internal	1	NA; NA; 1; NA	NA	NA	.
	417967	NIRI01000953.1	Minus	1	0	0	NA	1 of 1	Cs-k2.gene7454	X	Internal	1	NA; NA; NA; 1	Cs-k2.gene7454_Chimera_1__Start_417947	1	.
	418249	NIRI01002002.1	Minus	2	0	0	NA	1 of 1	Cs-k2.gene5596	X	Upstrean	2	2; NA; NA; NA	NA	NA	.
	418302	NIRI01002002.1	Minus	25	6	1	Upstream Mono	1 of 1	Cs-k2.gene5596	X	Upstrean	25	22; NA; NA; 3	NA	NA	.
	418428	NIRI01002002.1	Minus	1	0	0	NA	1 of 1	Cs-k2.gene5596	X	Upstrean	1	NA; NA; NA; 1	NA	NA	.
	418685	NIRI01000731.1	Minus	1	125	1	NA	1 of 1	Cs-k2.gene2781	X	Internal	1	1; NA; NA; NA	NA	NA	.
	418713	NIRI01001242.1	Minus	18	0	0	Internal	1 of 1	Cs-k2.gene11804	X	Internal	18	15; NA; NA; 3	NA	NA	.
	418906	NIRI01000443.1	Minus	2	0	0	NA	1 of 1	Cs-k2.gene13424	X	Upstrean	2	1; NA; NA; 1	NA	NA	.
	418927	NIRI01001003.1	Minus	7	62	2	Internal	1 of 1	Cs-k2.gene11013	X	Internal	7	5; NA; NA; 2	NA	NA	.
	419568	NIRI01000001.1	Plus	2	0	0	NA	1 of 1	Cs-k2.gene13217	X	Upstrean	2	2; NA; NA; NA	NA	NA	.
	419773	NIRI01001865.1	Minus	1	139	3	NA	1 of 1	Cs-k2.gene8393	X	Internal	1	1; NA; NA; NA	NA	NA	.
	419901	NIRI01001046.1	Plus	34	4	2	Internal	1 of 1	Cs-k2.gene8452	X	Internal	34	27; NA; NA; 7	NA	NA	.
	419922	NIRI01001046.1	Plus	2	0	0	NA	1 of 1	Cs-k2.gene8452	X	Internal	2	2; NA; NA; NA	NA	NA	.
	420020	NIRI01002563.1	Plus	25	82	1	Internal	1 of 1	Cs-k2.gene9919	X	Internal	25	22; NA; NA; 3	NA	NA	.
	420073	NIRI01002616.1	Minus	32	0	0	Internal	1 of 1	Cs-k2.gene5644	X	Internal	32	25; NA; NA; 7	NA	NA	.
	420354	NIRI01002040.1	Minus	1	131	1	NA	1 of 1	Cs-k2.gene12619	X	Internal	1	1; NA; NA; NA	NA	NA	.
	421334	NIRI01000319.1	Minus	12	11	2	Upstream Mono	1 of 1	Cs-k2.gene7497	X	Upstrean	12	9; NA; NA; 3	NA	NA	.
	421514	NIRI01001852.1	Plus	31	1	1	Upstream Mono	1 of 1	Cs-k2.gene13624	X	Upstrean	31	28; NA; NA; 3	NA	NA	.
	422189	NIRI01002030.1	Minus	1	0	0	NA	1 of 1	Cs-k2.gene10099	X	Internal	1	NA; NA; NA; 1	NA	NA	.
	422941	NIRI01000393.1	Minus	1	105	1	NA	1 of 1	Cs-k2.gene12357	X	Internal	1	1; NA; NA; NA	NA	NA	.
	423018	NIRI01001367.1	Plus	93	0	0	Internal	1 of 1	Cs-k2.gene11237	X	Internal	93	75; NA; NA; 18	NA	2	.
	423058	NIRI01001746.1	Plus	32	9	1	Internal	1 of 1	Cs-k2.gene13750	X	Internal	32	27; NA; NA; 5	NA	1	.
	423105	NIRI01000559.1	Minus	3	0	0	NA	1 of 1	Cs-k2.gene7680	X	Upstrean	3	3; NA; NA; NA	NA	NA	.
	423722	NIRI01002607.1	Minus	2	3	2	NA	1 of 1	Cs-k2.gene11189	X	Upstrean	2	2; NA; NA; NA	NA	NA	.
	423729	NIRI01000374.1	Plus	35	0	0	Internal	1 of 1	Cs-k2.gene8141	X	Internal	35	28; NA; NA; 7	NA	NA	.
	424053	NIRI01001746.1	Plus	62	0	0	Upstream Mono	1 of 1	Cs-k2.gene13751	X	Upstrean	62	53; NA; NA; 9	NA	2	.
	424137	NIRI01002642.1	Minus	2	48	1	NA	1 of 1	Cs-k2.gene13417	X	Internal	2	2; NA; NA; NA	NA	NA	.
	424193	NIRI01000183.1	Plus	2	0	0	NA	1 of 1	Cs-k2.gene4434	X	Upstrean	2	2; NA; NA; NA	NA	NA	.
	424658	NIRI01000393.1	Minus	9	0	0	Upstream Mono	1 of 1	Cs-k2.gene12357	X	Upstrean	9	9; NA; NA; NA	NA	NA	.
	425292	NIRI01001130.1	Plus	1	0	0	NA	1 of 1	Cs-k2.gene8569	X	Internal	1	1; NA; NA; NA	Cs-k2.gene8569_Chimera_1__Start_425324	1	.
	425324	NIRI01001130.1	Plus	7	0	0	Chimera	1 of 1	Cs-k2.gene8569	X	Internal	7	5; NA; NA; 2	Cs-k2.gene8569_Chimera_2__425324_End	2	.
	425618	NIRI01001495.1	Plus	3	0	0	NA	1 of 1	Cs-k2.gene12605	X	Internal	3	3; NA; NA; NA	NA	NA	.
	425935	NIRI01001785.1	Minus	26	0	0	Chimera	1 of 1	Cs-k2.gene11170	X	Internal	26	20; NA; NA; 6	Cs-k2.gene11170_Chimera_2__425935_End	2	.
	425972	NIRI01001785.1	Minus	1	0	0	NA	1 of 1	Cs-k2.gene11170	X	Internal	1	1; NA; NA; NA	NA	2	.
	426111	NIRI01000478.1	Minus	206	0	0	Upstream Mono	1 of 1	Cs-k2.gene9338	X	Upstrean	206	165; NA; NA; 41	NA	NA	.
	426123	NIRI01000478.1	Minus	4	0	0	Upstream Mono	1 of 1	Cs-k2.gene9338	X	Upstrean	4	4; NA; NA; NA	NA	NA	.
	426351	NIRI01001747.1	Minus	1	0	0	NA	1 of 1	Cs-k2.gene5163	X	Upstrean	1	1; NA; NA; NA	NA	NA	.
	426357	NIRI01001747.1	Minus	49	4	1	Upstream Mono	1 of 1	Cs-k2.gene5163	X	Upstrean	49	38; NA; NA; 11	NA	NA	.
	426537	NIRI01001785.1	Minus	111	0	0	Chimera	1 of 1	Cs-k2.gene11170	X	Internal	111	91; 1; NA; 19	NA	NA	.
	426558	NIRI01001785.1	Minus	2	0	0	NA	1 of 1	Cs-k2.gene11170	X	Internal	2	2; NA; NA; NA	NA	NA	.
	426572	NIRI01001785.1	Minus	1	0	0	NA	1 of 1	Cs-k2.gene11170	X	Internal	1	NA; NA; NA; 1	NA	NA	.
	426637	NIRI01001334.1	Plus	2	134	1	NA	1 of 1	Cs-k2.gene12739	X	Upstrean	2	2; NA; NA; NA	NA	NA	.
	426949	NIRI01000082.1	Minus	10	8	1	Upstream Mono	1 of 1	Cs-k2.gene7887	X	Upstrean	10	10; NA; NA; NA	NA	NA	.
	427018	NIRI01001931.1	Plus	1	126	1	NA	1 of 1	Cs-k2.gene10432	X	Internal	1	1; NA; NA; NA	NA	NA	.
	427903	NIRI01000938.1	Minus	1	0	0	NA	1 of 1	Cs-k2.gene2915	X	Upstrean	1	1; NA; NA; NA	NA	NA	.
	428122	NIRI01001785.1	Minus	11	42	4	Chimera	1 of 1	Cs-k2.gene11170	X	Internal	11	8; NA; NA; 3	NA	NA	.
	428154	NIRI01002020.1	Minus	6	0	0	Chimera	1 of 1	Cs-k2.gene12489	X	Internal	6	5; NA; NA; 1	Cs-k2.gene12489_Chimera_2__428211_End	2	.
	428211	NIRI01002020.1	Minus	17	0	0	Chimera	1 of 1	Cs-k2.gene12489	X	Internal	17	13; NA; NA; 4	Cs-k2.gene12489_Chimera_1__Start_428154	1	.
	428214	NIRI01000605.1	Plus	8	0	0	Upstream Mono	1 of 1	Cs-k2.gene11932	X	Upstrean	8	8; NA; NA; NA	NA	NA	.
	428521	NIRI01000473.1	Minus	11	0	0	Chimera	1 of 1	Cs-k2.gene12449	X	Internal	11	11; NA; NA; NA	Cs-k2.gene12449_Chimera_2__428521_End	2	.
	428848	NIRI01000418.1	Minus	1	32	2	NA	1 of 1	Cs-k2.gene12880	X	Internal	1	1; NA; NA; NA	NA	NA	.
	429138	NIRI01000183.1	Plus	1	193	2	NA	1 of 1	Cs-k2.gene4434	X	Internal	1	NA; NA; NA; 1	NA	NA	.
	429585	NIRI01001785.1	Minus	1	3	1	NA	1 of 1	Cs-k2.gene11170	X	Upstrean	1	1; NA; NA; NA	NA	NA	.
	429636	NIRI01002494.1	Plus	113	0	0	Upstream Mono	1 of 1	Cs-k2.gene9711	X	Upstrean	113	94; NA; NA; 19	NA	NA	.
	429732	NIRI01000022.1	Minus	6	253	1	Internal	1 of 1	Cs-k2.gene8693	X	Internal	6	6; NA; NA; NA	NA	2	.
	429882	NIRI01001209.1	Plus	53	0	0	Upstream Mono	1 of 1	Cs-k2.gene12896	X	Upstrean	53	43; NA; NA; 10	NA	NA	.
	430052	NIRI01002641.1	Plus	39	45	1	Upstream Mono	1 of 1	Cs-k2.gene4674	X	Upstrean	39	31; NA; NA; 8	NA	NA	.
	430231	NIRI01002755.1	Plus	9	17	2	Upstream Mono	1 of 1	Cs-k2.gene12431	X	Upstrean	9	8; NA; NA; 1	NA	NA	.
	430587	NIRI01000009.1	Minus	53	0	0	Upstream Mono	1 of 1	Cs-k2.gene1058	X	Upstrean	53	46; NA; NA; 7	NA	NA	.
	431384	NIRI01000407.1	Minus	1	23	1	NA	1 of 1	Cs-k2.gene2159	X	Internal	1	1; NA; NA; NA	NA	NA	.
	431393	NIRI01002258.1	Plus	1	118	3	NA	1 of 1	Cs-k2.gene10402	X	Internal	1	1; NA; NA; NA	NA	NA	.
	431395	NIRI01000481.1	Minus	1	849	1	NA	1 of 1	Cs-k2.gene1186	X	Internal	1	1; NA; NA; NA	NA	NA	.
[truncated: 66,066 more rows]

## Sheet: Supplementary Table 10
	Supplementary Table 10: MEME results for the acceptor site motif involved in SL trans-splicing. Only the most conserved motif is considered, and all are anchored by a highly conserved "AG" sequence, corresponding to the acceptor site itself. Mesocestoides corti was excluded from this analysis due to limited data availability.
[truncated: 24 more rows]

[truncated: 14 more sheets: Supplementary Table 11, Supplementary Table 12, Supplementary Table 13, Supplementary Table 14, Supplementary Table 15, Supplementary Table 16, Supplementary Table 17, Supplementary Table 18, Supplementary Table 19, Supplementary Table 20, Supplementary Table 21, Supplementary Table 22, Supplementary Table 23, Supplementary Table 24]
